# Supplementary material for: Constructing a novel prognostic model for triple-negative breast cancer based on genes associated with vasculogenic mimicry
Source: Aging (Albany NY). 2024 May 8;16(9):8086–109. doi: 10.18632/aging.205806 (PMC11132006; doi:10.18632/aging.205806)
Supplement: Supplementary Table 2 [file aging-16-205806-s003.xls]

## Sheet: Supplement Table 2  235 gene
Supplementary Table 2. 235 gene.
symbol
MMP11
COL10A1
COL11A1
IBSP
TNS1
SVEP1
INHBA
GJB2
AHNAK
HSD17B6
ECM2
SNRPD1
EPYC
PPAPDC1A
MMP13
CEMIP
SLIT3
RUNX1T1
CXCL12
CYBRD1
FAM136A
KLF9
GSN
AKAP12
CBX3
RECK
WISP1
PKD2
DCN
PJA2
PLSCR4
ZCCHC24
C20orf194
CCDC36
DPY30
CILP2
FAM198B
KIF26B
FGF1
CTHRC1
POLK
MSRB3
BGN
LRRC15
PRICKLE2
DMXL1
ANGPTL2
FN1
ADAMTS14
OLFML1
CEP112
BMP8A
SYTL4
SIDT2
C1QTNF6
LIMA1
ZNF469
PRKD1
ARID4A
NKX3-2
ENTHD1
ANTXR2
COMP
SF3B6
UNC5B
NXPH3
KANK2
FERMT2
RASGRF2
CCDC80
SEMA5A
LRP1
DLC1
RBMS2
MITF
NEXN
PODN
ARHGEF40
PCDHGA9
SIGMAR1
CDH13
CD276
STARD13
DKK3
SLC24A2
KLHL4
LAMB2
MMP14
LTBP2
SRPX
STARD8
FILIP1L
TBX15
P3H1
ITGA1
VSTM4
EPDR1
FRMD6
NEDD9
MFAP5
PLAU
SULF1
DSEL
KIAA1644
GPR68
MRVI1
OMD
MYLK
PHLDB1
MYADM
NEGR1
ZEB1
RPS6KA2
MAP1A
P4HA3
GUCA1A
SYNC
PCDH17
PDGFRL
CPEB2
ISM1
PHLDB2
TREH
C3orf80
SPIN2A
ARSI
RAI14
MMP3
ARRDC4
CFH
FMOD
SMIM3
GLT8D2
FAM63B
MICAL2
SNED1
VGLL3
MCAM
DAAM2
SERPINF1
SMKR1
FSTL1
FKBP4
SGCD
ADAMTS7
NUAK1
F13A1
ACKR4
ZBTB47
PTPRG
PDGFRA
SYNDIG1
COLEC12
ACTA2
WLS
NHSL2
AXIN2
DAB2
LPAR1
PCDHGC3
ZFHX4
COL13A1
FLNC
PLAT
LAYN
SPOCD1
SMOC2
COL5A1
LRRC32
MXRA7
ZCCHC5
CDK15
RUNX2
LAMA4
BDKRB2
ANO1
CADPS
EVA1A
SAMD4A
NRP1
COL1A1
ZFPM2
KIAA1462
PRKG1
KCND2
ADAMTSL2
TMEM200B
TIMP3
NETO1
POSTN
FBN1
PVRL3
MYL9
METTL24
SSC5D
EMX2
CDH11
CYS1
PCDH18
CD248
BMP1
OLFML2B
FNDC1
COL5A2
FAP
VCAN
FAM26E
FBLN1
TENM3
NOV
IGFBP5
LAMP5
HSPG2
MATN3
FBXL7
RGS4
DPP4
CILP
DIRC1
TAGLN
SLC38A4
COPZ2
THY1
SFRP4
RARRES2
KLK4
NXPE2
MSC
FBLN2
TWIST1
PPEF1
JPH2
ATP6V0D2
GRP
CHRNA1
