# Supplementary material for: Constructing a novel prognostic model for triple-negative breast cancer based on genes associated with vasculogenic mimicry
Source: Aging (Albany NY). 2024 May 8;16(9):8086–109. doi: 10.18632/aging.205806 (PMC11132006; doi:10.18632/aging.205806)
Supplement: Supplementary Table 3 [file aging-16-205806-s004.xls]

Supplementary Table 3. GO.
ONTOLOGY	ID	Description	GeneRatio	BgRatio	pvalue	p.adjust	qvalue	geneID	Count
BP	GO:0030198	extracellular matrix organization	36/206	318/18903	3.05E-26	3.87E-23	3.10E-23	MMP11/COL10A1/COL11A1/IBSP/ECM2/MMP13/RECK/ADAMTS14/ZNF469/COMP/CCDC80/LRP1/LAMB2/MMP14/SULF1/PHLDB1/PHLDB2/MMP3/FMOD/ADAMTS7/PDGFRA/COL13A1/SMOC2/COL5A1/COL1A1/ADAMTSL2/POSTN/BMP1/OLFML2B/COL5A2/FAP/FBLN1/MATN3/DPP4/KLK4/FBLN2	36
BP	GO:0043062	extracellular structure organization	36/206	319/18903	3.41E-26	3.87E-23	3.10E-23	MMP11/COL10A1/COL11A1/IBSP/ECM2/MMP13/RECK/ADAMTS14/ZNF469/COMP/CCDC80/LRP1/LAMB2/MMP14/SULF1/PHLDB1/PHLDB2/MMP3/FMOD/ADAMTS7/PDGFRA/COL13A1/SMOC2/COL5A1/COL1A1/ADAMTSL2/POSTN/BMP1/OLFML2B/COL5A2/FAP/FBLN1/MATN3/DPP4/KLK4/FBLN2	36
BP	GO:0045229	external encapsulating structure organization	36/206	321/18903	4.24E-26	3.87E-23	3.10E-23	MMP11/COL10A1/COL11A1/IBSP/ECM2/MMP13/RECK/ADAMTS14/ZNF469/COMP/CCDC80/LRP1/LAMB2/MMP14/SULF1/PHLDB1/PHLDB2/MMP3/FMOD/ADAMTS7/PDGFRA/COL13A1/SMOC2/COL5A1/COL1A1/ADAMTSL2/POSTN/BMP1/OLFML2B/COL5A2/FAP/FBLN1/MATN3/DPP4/KLK4/FBLN2	36
BP	GO:0030199	collagen fibril organization	11/206	64/18903	8.84E-11	6.05E-08	4.84E-08	MMP11/COL11A1/ADAMTS14/COMP/FMOD/ADAMTS7/COL13A1/COL5A1/COL1A1/BMP1/COL5A2	11
BP	GO:0031589	cell-substrate adhesion	22/206	369/18903	1.12E-10	6.13E-08	4.90E-08	ECM2/FN1/FERMT2/CCDC80/DLC1/CDH13/LAMB2/MMP14/ITGA1/EPDR1/NEDD9/PLAU/MYADM/PHLDB2/SNED1/DAB2/COL13A1/NRP1/COL1A1/FBLN1/THY1/FBLN2	22
BP	GO:0010810	regulation of cell-substrate adhesion	17/206	222/18903	3.63E-10	1.66E-07	1.32E-07	ECM2/FN1/FERMT2/CCDC80/DLC1/CDH13/MMP14/NEDD9/PLAU/MYADM/PHLDB2/DAB2/NRP1/COL1A1/FBLN1/THY1/FBLN2	17
BP	GO:0051216	cartilage development	15/206	201/18903	5.81E-09	2.02E-06	1.61E-06	COL11A1/EPYC/MMP13/BGN/BMP8A/NKX3-2/COMP/SULF1/ZEB1/ADAMTS7/AXIN2/RUNX2/COL1A1/BMP1/MATN3	15
BP	GO:0060348	bone development	16/206	233/18903	5.90E-09	2.02E-06	1.61E-06	EPYC/MMP13/BGN/COMP/MMP14/P3H1/SULF1/GPR68/ADAMTS7/AXIN2/COL13A1/RUNX2/COL1A1/FBN1/SFRP4/TWIST1	16
BP	GO:0040013	negative regulation of locomotion	21/206	419/18903	6.82E-09	2.07E-06	1.66E-06	CXCL12/RECK/DCN/ARID4A/SEMA5A/LRP1/DLC1/MITF/PODN/STARD13/NEDD9/SULF1/PHLDB2/SERPINF1/PTPRG/NRP1/PRKG1/FBLN1/IGFBP5/DPP4/THY1	21
BP	GO:0061448	connective tissue development	17/206	274/18903	8.94E-09	2.45E-06	1.96E-06	COL11A1/EPYC/MMP13/BGN/BMP8A/NKX3-2/COMP/SULF1/ZEB1/ADAMTS7/ACTA2/AXIN2/COL5A1/RUNX2/COL1A1/BMP1/MATN3	17
BP	GO:0001503	ossification	21/206	429/18903	1.03E-08	2.56E-06	2.05E-06	COL11A1/IBSP/MMP13/CTHRC1/BMP8A/PRKD1/COMP/FERMT2/MMP14/OMD/ADAMTS7/AXIN2/COL13A1/RUNX2/COL1A1/CDH11/BMP1/COL5A2/VCAN/IGFBP5/TWIST1	21
BP	GO:0042060	wound healing	21/206	442/18903	1.73E-08	3.94E-06	3.15E-06	AHNAK/FGF1/FN1/SYTL4/COMP/FERMT2/PLAU/MYLK/PHLDB2/MCAM/F13A1/PDGFRA/ACTA2/PLAT/SMOC2/COL5A1/COL1A1/PRKG1/MYL9/FAP/FBLN1	21
BP	GO:0001667	ameboidal-type cell migration	22/206	492/18903	2.30E-08	4.84E-06	3.87E-06	TNS1/AKAP12/DCN/FGF1/FN1/PRKD1/KANK2/SEMA5A/CDH13/STARD13/VSTM4/DAAM2/SERPINF1/FSTL1/PTPRG/ACTA2/SMOC2/NRP1/CD248/FAP/DPP4/TWIST1	22
BP	GO:0048705	skeletal system morphogenesis	15/206	227/18903	3.00E-08	5.85E-06	4.68E-06	COL11A1/MMP13/NKX3-2/COMP/MMP14/TBX15/ZEB1/PDGFRA/AXIN2/COL13A1/RUNX2/COL1A1/BMP1/SFRP4/TWIST1	15
BP	GO:2000146	negative regulation of cell motility	19/206	383/18903	4.36E-08	7.95E-06	6.36E-06	CXCL12/RECK/DCN/ARID4A/LRP1/DLC1/MITF/PODN/STARD13/NEDD9/SULF1/PHLDB2/SERPINF1/PTPRG/PRKG1/FBLN1/IGFBP5/DPP4/THY1	19
BP	GO:0007178	transmembrane receptor protein serine/threonine kinase signaling pathway	19/206	390/18903	5.80E-08	9.92E-06	7.93E-06	INHBA/BMP8A/ARID4A/COMP/FERMT2/LRP1/DKK3/LTBP2/SULF1/ZEB1/FMOD/FSTL1/DAB2/LRRC32/RUNX2/ADAMTSL2/FBN1/CILP/SFRP4	19
BP	GO:0010811	positive regulation of cell-substrate adhesion	11/206	125/18903	1.24E-07	1.88E-05	1.51E-05	ECM2/FN1/FERMT2/CCDC80/CDH13/NEDD9/MYADM/DAB2/NRP1/THY1/FBLN2	11
BP	GO:0030336	negative regulation of cell migration	18/206	368/18903	1.24E-07	1.88E-05	1.51E-05	CXCL12/RECK/DCN/ARID4A/LRP1/DLC1/MITF/PODN/STARD13/NEDD9/SULF1/PHLDB2/SERPINF1/PTPRG/PRKG1/IGFBP5/DPP4/THY1	18
BP	GO:0032963	collagen metabolic process	10/206	107/18903	2.66E-07	3.83E-05	3.07E-05	MMP11/INHBA/MMP13/ADAMTS14/MMP14/P3H1/MMP3/COL5A1/COL1A1/FAP	10
BP	GO:0022617	extracellular matrix disassembly	8/206	62/18903	3.54E-07	4.77E-05	3.81E-05	MMP11/MMP13/LRP1/MMP14/MMP3/FAP/DPP4/KLK4	8
BP	GO:0007160	cell-matrix adhesion	14/206	238/18903	3.66E-07	4.77E-05	3.81E-05	ECM2/FN1/FERMT2/DLC1/CDH13/MMP14/ITGA1/EPDR1/PLAU/PHLDB2/SNED1/COL13A1/NRP1/THY1	14
BP	GO:0090130	tissue migration	17/206	374/18903	7.83E-07	9.74E-05	7.79E-05	DCN/FGF1/PRKD1/KANK2/SEMA5A/CDH13/STARD13/VSTM4/DAAM2/SERPINF1/FSTL1/PTPRG/ACTA2/SMOC2/NRP1/FAP/DPP4	17
BP	GO:0060349	bone morphogenesis	9/206	98/18903	1.24E-06	0.000147386	0.000117875	MMP13/COMP/MMP14/AXIN2/COL13A1/RUNX2/COL1A1/SFRP4/TWIST1	9
BP	GO:0048706	embryonic skeletal system development	10/206	128/18903	1.41E-06	0.000160668	0.000128497	COL11A1/NKX3-2/MMP14/TBX15/SULF1/ZEB1/PDGFRA/RUNX2/COL1A1/TWIST1	10
BP	GO:0032970	regulation of actin filament-based process	17/206	406/18903	2.40E-06	0.000262546	0.000209976	CXCL12/GSN/LIMA1/FERMT2/SEMA5A/LRP1/DLC1/FRMD6/NEDD9/MYADM/PHLDB2/DAAM2/PDGFRA/ACTA2/LPAR1/NRP1/RGS4	17
BP	GO:0061041	regulation of wound healing	10/206	137/18903	2.62E-06	0.000270346	0.000216214	FERMT2/PLAU/MYLK/PHLDB2/PDGFRA/ACTA2/PLAT/SMOC2/PRKG1/FAP	10
BP	GO:1903053	regulation of extracellular matrix organization	7/206	57/18903	2.75E-06	0.000270346	0.000216214	ZNF469/LRP1/LAMB2/PHLDB1/PHLDB2/FAP/DPP4	7
BP	GO:0010631	epithelial cell migration	16/206	366/18903	2.77E-06	0.000270346	0.000216214	DCN/FGF1/PRKD1/KANK2/SEMA5A/CDH13/STARD13/VSTM4/DAAM2/SERPINF1/FSTL1/PTPRG/SMOC2/NRP1/FAP/DPP4	16
BP	GO:0090132	epithelium migration	16/206	369/18903	3.07E-06	0.000282175	0.000225675	DCN/FGF1/PRKD1/KANK2/SEMA5A/CDH13/STARD13/VSTM4/DAAM2/SERPINF1/FSTL1/PTPRG/SMOC2/NRP1/FAP/DPP4	16
BP	GO:0060350	endochondral bone morphogenesis	7/206	58/18903	3.10E-06	0.000282175	0.000225675	MMP13/COMP/MMP14/AXIN2/COL13A1/RUNX2/COL1A1	7
BP	GO:0050673	epithelial cell proliferation	18/206	481/18903	5.78E-06	0.00051009	0.000407954	CXCL12/KLF9/FGF1/SIDT2/PRKD1/SEMA5A/CDH13/MMP14/VSTM4/SULF1/ZEB1/SERPINF1/DAB2/RUNX2/NRP1/FAP/IGFBP5/TWIST1	18
BP	GO:0050920	regulation of chemotaxis	12/206	230/18903	8.73E-06	0.000737697	0.000589988	CXCL12/FGF1/PRKD1/SEMA5A/CDH13/NEDD9/PDGFRA/LPAR1/SMOC2/NRP1/DPP4/RARRES2	12
BP	GO:0030574	collagen catabolic process	6/206	45/18903	8.90E-06	0.000737697	0.000589988	MMP11/MMP13/ADAMTS14/MMP14/MMP3/FAP	6
BP	GO:0032956	regulation of actin cytoskeleton organization	15/206	365/18903	1.20E-05	0.000961429	0.000768921	CXCL12/GSN/LIMA1/FERMT2/SEMA5A/LRP1/DLC1/NEDD9/MYADM/PHLDB2/DAAM2/PDGFRA/LPAR1/NRP1/RGS4	15
BP	GO:0043542	endothelial cell migration	13/206	281/18903	1.34E-05	0.001038763	0.00083077	DCN/FGF1/PRKD1/SEMA5A/CDH13/STARD13/VSTM4/SERPINF1/FSTL1/SMOC2/NRP1/FAP/DPP4	13
BP	GO:0001958	endochondral ossification	5/206	29/18903	1.41E-05	0.001038763	0.00083077	MMP13/MMP14/COL13A1/RUNX2/COL1A1	5
BP	GO:0036075	replacement ossification	5/206	29/18903	1.41E-05	0.001038763	0.00083077	MMP13/MMP14/COL13A1/RUNX2/COL1A1	5
BP	GO:0035987	endodermal cell differentiation	6/206	49/18903	1.47E-05	0.001060735	0.000848343	COL11A1/INHBA/FN1/MMP14/COL5A1/COL5A2	6
BP	GO:1900047	negative regulation of hemostasis	6/206	51/18903	1.86E-05	0.00127878	0.001022729	COMP/PLAU/PDGFRA/PLAT/PRKG1/FAP	6
BP	GO:0090092	regulation of transmembrane receptor protein serine/threonine kinase signaling pathway	13/206	290/18903	1.87E-05	0.00127878	0.001022729	INHBA/BMP8A/ARID4A/LRP1/DKK3/SULF1/ZEB1/FSTL1/DAB2/ADAMTSL2/FBN1/CILP/SFRP4	13
BP	GO:1903034	regulation of response to wounding	10/206	172/18903	1.96E-05	0.001286313	0.001028753	FERMT2/PLAU/MYLK/PHLDB2/PDGFRA/ACTA2/PLAT/SMOC2/PRKG1/FAP	10
BP	GO:0035767	endothelial cell chemotaxis	5/206	31/18903	1.98E-05	0.001286313	0.001028753	FGF1/PRKD1/SEMA5A/SMOC2/NRP1	5
BP	GO:0090287	regulation of cellular response to growth factor stimulus	14/206	338/18903	2.15E-05	0.001342356	0.001073575	DCN/FGF1/ARID4A/DKK3/SULF1/ZEB1/FSTL1/DAB2/SMOC2/RUNX2/NRP1/ADAMTSL2/FBN1/SFRP4	14
BP	GO:0048562	embryonic organ morphogenesis	13/206	294/18903	2.16E-05	0.001342356	0.001073575	COL11A1/PKD2/CTHRC1/NKX3-2/MMP14/TBX15/MFAP5/ZEB1/MICAL2/PDGFRA/RUNX2/FBN1/TWIST1	13
BP	GO:0045785	positive regulation of cell adhesion	17/206	484/18903	2.39E-05	0.001452109	0.001161352	IBSP/ECM2/CXCL12/KIF26B/FN1/FERMT2/CCDC80/CDH13/CD276/LAMB2/NEDD9/MYADM/DAB2/NRP1/DPP4/THY1/FBLN2	17
BP	GO:0001654	eye development	15/206	388/18903	2.44E-05	0.001452381	0.001161569	INHBA/MITF/LAMB2/VSTM4/MFAP5/ZEB1/SERPINF1/PDGFRA/COL5A1/NRP1/FBN1/COL5A2/TENM3/THY1/TWIST1	15
BP	GO:0002063	chondrocyte development	5/206	33/18903	2.71E-05	0.00156704	0.00125327	COL11A1/COMP/SULF1/AXIN2/RUNX2	5
BP	GO:0150063	visual system development	15/206	392/18903	2.75E-05	0.00156704	0.00125327	INHBA/MITF/LAMB2/VSTM4/MFAP5/ZEB1/SERPINF1/PDGFRA/COL5A1/NRP1/FBN1/COL5A2/TENM3/THY1/TWIST1	15
BP	GO:0050921	positive regulation of chemotaxis	9/206	144/18903	2.91E-05	0.001605297	0.001283867	CXCL12/PRKD1/SEMA5A/CDH13/NEDD9/LPAR1/SMOC2/NRP1/RARRES2	9
BP	GO:0034446	substrate adhesion-dependent cell spreading	8/206	111/18903	2.93E-05	0.001605297	0.001283867	FN1/FERMT2/LAMB2/NEDD9/MYADM/DAB2/NRP1/FBLN1	8
BP	GO:0048880	sensory system development	15/206	398/18903	3.28E-05	0.001756046	0.001404431	INHBA/MITF/LAMB2/VSTM4/MFAP5/ZEB1/SERPINF1/PDGFRA/COL5A1/NRP1/FBN1/COL5A2/TENM3/THY1/TWIST1	15
BP	GO:0007229	integrin-mediated signaling pathway	8/206	113/18903	3.34E-05	0.001756046	0.001404431	FN1/PRKD1/FERMT2/LAMB2/ITGA1/NEDD9/NRP1/THY1	8
BP	GO:0048568	embryonic organ development	16/206	449/18903	3.51E-05	0.001811607	0.001448867	COL11A1/PKD2/CTHRC1/NKX3-2/MMP14/TBX15/MFAP5/ZEB1/MICAL2/PDGFRA/COL13A1/RUNX2/ZFPM2/FBN1/RARRES2/TWIST1	16
BP	GO:0001706	endoderm formation	6/206	58/18903	3.93E-05	0.001991586	0.001592809	COL11A1/INHBA/FN1/MMP14/COL5A1/COL5A2	6
BP	GO:0060485	mesenchyme development	13/206	313/18903	4.14E-05	0.002057287	0.001645354	PKD2/FN1/FERMT2/SEMA5A/PHLDB1/PHLDB2/ACTA2/AXIN2/DAB2/NRP1/COL1A1/ZFPM2/TWIST1	13
BP	GO:0016055	Wnt signaling pathway	16/206	456/18903	4.22E-05	0.002062835	0.001649792	RECK/PKD2/CTHRC1/PRICKLE2/FERMT2/SEMA5A/LRP1/MITF/DKK3/SULF1/DAAM2/WLS/AXIN2/DAB2/COL1A1/SFRP4	16
BP	GO:0071560	cellular response to transforming growth factor beta stimulus	12/206	271/18903	4.43E-05	0.002098253	0.001678118	ARID4A/FERMT2/DKK3/LTBP2/ZEB1/FMOD/DAB2/LRRC32/COL1A1/ADAMTSL2/FBN1/CILP	12
BP	GO:0198738	cell-cell signaling by wnt	16/206	458/18903	4.45E-05	0.002098253	0.001678118	RECK/PKD2/CTHRC1/PRICKLE2/FERMT2/SEMA5A/LRP1/MITF/DKK3/SULF1/DAAM2/WLS/AXIN2/DAB2/COL1A1/SFRP4	16
BP	GO:0035023	regulation of Rho protein signal transduction	7/206	88/18903	4.96E-05	0.0022911	0.001832351	KANK2/RASGRF2/DLC1/STARD13/STARD8/LPAR1/NRP1	7
BP	GO:0060326	cell chemotaxis	13/206	319/18903	5.03E-05	0.0022911	0.001832351	CXCL12/FGF1/PRKD1/SEMA5A/ITGA1/NEDD9/ACKR4/PDGFRA/LPAR1/SMOC2/NRP1/DPP4/RARRES2	13
BP	GO:1900024	regulation of substrate adhesion-dependent cell spreading	6/206	61/18903	5.25E-05	0.0023539	0.001882576	FERMT2/NEDD9/MYADM/DAB2/NRP1/FBLN1	6
BP	GO:0071559	response to transforming growth factor beta	12/206	277/18903	5.47E-05	0.002414723	0.001931221	ARID4A/FERMT2/DKK3/LTBP2/ZEB1/FMOD/DAB2/LRRC32/COL1A1/ADAMTSL2/FBN1/CILP	12
BP	GO:0110053	regulation of actin filament organization	12/206	278/18903	5.67E-05	0.002460181	0.001967576	CXCL12/GSN/LIMA1/FERMT2/SEMA5A/DLC1/MYADM/PHLDB2/DAAM2/LPAR1/NRP1/RGS4	12
BP	GO:0007369	gastrulation	10/206	196/18903	5.98E-05	0.002556073	0.002044268	COL11A1/INHBA/FN1/MMP14/PHLDB1/MYADM/PHLDB2/WLS/COL5A1/COL5A2	10
BP	GO:0001952	regulation of cell-matrix adhesion	8/206	125/18903	6.87E-05	0.002816401	0.00225247	FERMT2/DLC1/CDH13/MMP14/PLAU/PHLDB2/NRP1/THY1	8
BP	GO:0051893	regulation of focal adhesion assembly	6/206	64/18903	6.90E-05	0.002816401	0.00225247	FERMT2/DLC1/MMP14/PHLDB2/NRP1/THY1	6
BP	GO:0090109	regulation of cell-substrate junction assembly	6/206	64/18903	6.90E-05	0.002816401	0.00225247	FERMT2/DLC1/MMP14/PHLDB2/NRP1/THY1	6
BP	GO:0048704	embryonic skeletal system morphogenesis	7/206	94/18903	7.57E-05	0.003044519	0.002434912	COL11A1/MMP14/TBX15/ZEB1/PDGFRA/RUNX2/TWIST1	7
BP	GO:0007044	cell-substrate junction assembly	7/206	95/18903	8.10E-05	0.003163658	0.002530196	FN1/FERMT2/DLC1/MMP14/PHLDB2/NRP1/THY1	7
BP	GO:0014909	smooth muscle cell migration	7/206	95/18903	8.10E-05	0.003163658	0.002530196	LRP1/PLAU/LPAR1/PLAT/NRP1/PRKG1/IGFBP5	7
BP	GO:1902903	regulation of supramolecular fiber organization	14/206	384/18903	8.57E-05	0.003302521	0.002641254	CXCL12/GSN/LIMA1/FERMT2/SEMA5A/DLC1/MYADM/MAP1A/PHLDB2/DAAM2/FKBP4/LPAR1/NRP1/RGS4	14
BP	GO:0150116	regulation of cell-substrate junction organization	6/206	69/18903	0.000105447	0.004005514	0.003203487	FERMT2/DLC1/MMP14/PHLDB2/NRP1/THY1	6
BP	GO:1900026	positive regulation of substrate adhesion-dependent cell spreading	5/206	44/18903	0.000112548	0.004216705	0.00337239	FERMT2/NEDD9/MYADM/DAB2/NRP1	5
BP	GO:0042476	odontogenesis	8/206	135/18903	0.000117856	0.004350156	0.00347912	INHBA/PDGFRA/WLS/AXIN2/RUNX2/COL1A1/KLK4/TWIST1	8
BP	GO:0150115	cell-substrate junction organization	7/206	101/18903	0.000119291	0.004350156	0.00347912	FN1/FERMT2/DLC1/MMP14/PHLDB2/NRP1/THY1	7
BP	GO:2001026	regulation of endothelial cell chemotaxis	4/206	24/18903	0.000122679	0.004414824	0.00353084	FGF1/PRKD1/SEMA5A/SMOC2	4
BP	GO:0031214	biomineral tissue development	9/206	174/18903	0.000126259	0.004484654	0.003586688	IBSP/MMP13/COMP/OMD/WLS/AXIN2/COL1A1/KLK4/TWIST1	9
BP	GO:1900046	regulation of hemostasis	6/206	72/18903	0.000133762	0.004634878	0.003706832	COMP/PLAU/PDGFRA/PLAT/PRKG1/FAP	6
BP	GO:0007179	transforming growth factor beta receptor signaling pathway	10/206	216/18903	0.000133878	0.004634878	0.003706832	ARID4A/FERMT2/DKK3/LTBP2/ZEB1/FMOD/DAB2/LRRC32/ADAMTSL2/FBN1	10
BP	GO:0048701	embryonic cranial skeleton morphogenesis	5/206	46/18903	0.000139573	0.004771635	0.003816206	MMP14/TBX15/PDGFRA/RUNX2/TWIST1	5
BP	GO:0007266	Rho protein signal transduction	8/206	140/18903	0.000151685	0.005121712	0.004096187	KANK2/RASGRF2/DLC1/CDH13/STARD13/STARD8/LPAR1/NRP1	8
BP	GO:0001655	urogenital system development	13/206	360/18903	0.000168746	0.005573815	0.004457765	PKD2/KIF26B/FGF1/KANK2/LAMB2/SULF1/SERPINF1/FKBP4/PDGFRA/ACTA2/NRP1/FBN1/EMX2	13
BP	GO:0110148	biomineralization	9/206	181/18903	0.00017008	0.005573815	0.004457765	IBSP/MMP13/COMP/OMD/WLS/AXIN2/COL1A1/KLK4/TWIST1	9
BP	GO:0010717	regulation of epithelial to mesenchymal transition	7/206	107/18903	0.000171188	0.005573815	0.004457765	FERMT2/PHLDB1/PHLDB2/AXIN2/DAB2/COL1A1/TWIST1	7
BP	GO:0014812	muscle cell migration	7/206	108/18903	0.000181386	0.005836348	0.00466773	LRP1/PLAU/LPAR1/PLAT/NRP1/PRKG1/IGFBP5	7
BP	GO:0030177	positive regulation of Wnt signaling pathway	8/206	144/18903	0.000184182	0.005857413	0.004684578	RECK/SEMA5A/SULF1/DAAM2/WLS/DAB2/COL1A1/SFRP4	8
BP	GO:0007596	blood coagulation	10/206	225/18903	0.000186655	0.005867817	0.004692899	FN1/COMP/PLAU/F13A1/PDGFRA/PLAT/PRKG1/MYL9/FAP/FBLN1	10
BP	GO:0110011	regulation of basement membrane organization	3/206	11/18903	0.000197315	0.006061277	0.004847622	LAMB2/PHLDB1/PHLDB2	3
BP	GO:0071549	cellular response to dexamethasone stimulus	4/206	27/18903	0.000197499	0.006061277	0.004847622	GJB2/SERPINF1/AXIN2/PLAT	4
BP	GO:0072001	renal system development	12/206	318/18903	0.000200811	0.006061277	0.004847622	PKD2/KIF26B/FGF1/KANK2/LAMB2/SULF1/SERPINF1/PDGFRA/ACTA2/NRP1/FBN1/EMX2	12
BP	GO:0090596	sensory organ morphogenesis	11/206	272/18903	0.000204351	0.006061277	0.004847622	COL11A1/CTHRC1/NKX3-2/MFAP5/ZEB1/COL5A1/FBN1/COL5A2/TENM3/THY1/TWIST1	11
BP	GO:0030195	negative regulation of blood coagulation	5/206	50/18903	0.000208258	0.006061277	0.004847622	PLAU/PDGFRA/PLAT/PRKG1/FAP	5
BP	GO:0038084	vascular endothelial growth factor signaling pathway	5/206	50/18903	0.000208258	0.006061277	0.004847622	DCN/PRKD1/PDGFRA/SMOC2/NRP1	5
BP	GO:0061045	negative regulation of wound healing	6/206	78/18903	0.000208322	0.006061277	0.004847622	PLAU/PHLDB2/PDGFRA/PLAT/PRKG1/FAP	6
BP	GO:0050817	coagulation	10/206	230/18903	0.000222876	0.006416483	0.005131705	FN1/COMP/PLAU/F13A1/PDGFRA/PLAT/PRKG1/MYL9/FAP/FBLN1	10
BP	GO:0007599	hemostasis	10/206	231/18903	0.000230786	0.006575	0.005258481	FN1/COMP/PLAU/F13A1/PDGFRA/PLAT/PRKG1/MYL9/FAP/FBLN1	10
BP	GO:0002062	chondrocyte differentiation	7/206	114/18903	0.000253374	0.00714411	0.005713638	COL11A1/NKX3-2/COMP/SULF1/ADAMTS7/AXIN2/RUNX2	7
BP	GO:0007492	endoderm development	6/206	83/18903	0.000292653	0.008167403	0.006532036	COL11A1/INHBA/FN1/MMP14/COL5A1/COL5A2	6
BP	GO:0050819	negative regulation of coagulation	5/206	54/18903	0.000300087	0.008290279	0.006630308	PLAU/PDGFRA/PLAT/PRKG1/FAP	5
BP	GO:0071385	cellular response to glucocorticoid stimulus	5/206	55/18903	0.000327202	0.008930358	0.007142224	GJB2/KLF9/SERPINF1/AXIN2/PLAT	5
BP	GO:0030111	regulation of Wnt signaling pathway	12/206	336/18903	0.000331705	0.008930358	0.007142224	RECK/CTHRC1/SEMA5A/LRP1/DKK3/SULF1/DAAM2/WLS/AXIN2/DAB2/COL1A1/SFRP4	12
BP	GO:0048041	focal adhesion assembly	6/206	85/18903	0.000333052	0.008930358	0.007142224	FERMT2/DLC1/MMP14/PHLDB2/NRP1/THY1	6
BP	GO:0061437	renal system vasculature development	4/206	31/18903	0.000342229	0.008999954	0.007197885	PKD2/PDGFRA/ACTA2/NRP1	4
BP	GO:0061440	kidney vasculature development	4/206	31/18903	0.000342229	0.008999954	0.007197885	PKD2/PDGFRA/ACTA2/NRP1	4
BP	GO:0010718	positive regulation of epithelial to mesenchymal transition	5/206	56/18903	0.000356131	0.009276376	0.007418959	FERMT2/AXIN2/DAB2/COL1A1/TWIST1	5
BP	GO:0048592	eye morphogenesis	8/206	159/18903	0.000361036	0.009315414	0.00745018	MFAP5/ZEB1/COL5A1/FBN1/COL5A2/TENM3/THY1/TWIST1	8
BP	GO:0043010	camera-type eye development	12/206	340/18903	0.000369006	0.009432069	0.007543477	INHBA/MITF/LAMB2/VSTM4/ZEB1/SERPINF1/PDGFRA/NRP1/FBN1/TENM3/THY1/TWIST1	12
BP	GO:0014910	regulation of smooth muscle cell migration	6/206	87/18903	0.000377694	0.009554389	0.007641305	LRP1/PLAU/LPAR1/NRP1/PRKG1/IGFBP5	6
BP	GO:0001649	osteoblast differentiation	10/206	246/18903	0.000380778	0.009554389	0.007641305	IBSP/CTHRC1/PRKD1/FERMT2/AXIN2/RUNX2/COL1A1/VCAN/IGFBP5/TWIST1	10
BP	GO:0010975	regulation of neuron projection development	14/206	446/18903	0.000399767	0.009939654	0.007949428	CXCL12/FN1/PRKD1/SEMA5A/P3H1/NEGR1/SERPINF1/FKBP4/PTPRG/DAB2/LPAR1/NRP1/TENM3/THY1	14
BP	GO:0031032	actomyosin structure organization	9/206	204/18903	0.000412266	0.010158075	0.008124114	FERMT2/DLC1/FRMD6/PHLDB2/PDGFRA/LPAR1/FLNC/NRP1/MYL9	9
BP	GO:0048008	platelet-derived growth factor receptor signaling pathway	5/206	58/18903	0.00041975	0.010250139	0.008197744	LRP1/PDGFRL/PDGFRA/PLAT/NRP1	5
BP	GO:1905049	negative regulation of metallopeptidase activity	3/206	14/18903	0.000424901	0.010284106	0.00822491	RECK/LRP1/TIMP3	3
BP	GO:0060351	cartilage development involved in endochondral bone morphogenesis	4/206	33/18903	0.000437555	0.01049747	0.008395552	MMP13/COMP/AXIN2/COL1A1	4
BP	GO:0006029	proteoglycan metabolic process	6/206	90/18903	0.00045328	0.010780188	0.008621661	COL11A1/DCN/BGN/SULF1/DSEL/ADAMTS7	6
BP	GO:0048762	mesenchymal cell differentiation	10/206	252/18903	0.000460105	0.010848169	0.00867603	FN1/FERMT2/SEMA5A/PHLDB1/PHLDB2/AXIN2/DAB2/NRP1/COL1A1/TWIST1	10
BP	GO:0045765	regulation of angiogenesis	12/206	349/18903	0.0004661	0.01089558	0.008713948	RECK/DCN/FGF1/PRKD1/SEMA5A/SULF1/ISM1/SERPINF1/SMOC2/NRP1/HSPG2/TWIST1	12
BP	GO:0007015	actin filament organization	14/206	454/18903	0.000476966	0.011055101	0.008841528	CXCL12/GSN/LIMA1/FERMT2/SEMA5A/DLC1/NEDD9/MYADM/PHLDB2/MICAL2/DAAM2/LPAR1/NRP1/RGS4	14
BP	GO:0001704	formation of primary germ layer	7/206	127/18903	0.000488627	0.011230211	0.008981575	COL11A1/INHBA/FN1/MMP14/WLS/COL5A1/COL5A2	7
BP	GO:0070831	basement membrane assembly	3/206	15/18903	0.000526871	0.011909035	0.009524478	LAMB2/PHLDB1/PHLDB2	3
BP	GO:2001028	positive regulation of endothelial cell chemotaxis	3/206	15/18903	0.000526871	0.011909035	0.009524478	PRKD1/SEMA5A/SMOC2	3
BP	GO:1901342	regulation of vasculature development	12/206	355/18903	0.000542147	0.012153866	0.009720286	RECK/DCN/FGF1/PRKD1/SEMA5A/SULF1/ISM1/SERPINF1/SMOC2/NRP1/HSPG2/TWIST1	12
BP	GO:0048048	embryonic eye morphogenesis	4/206	35/18903	0.000550439	0.012190841	0.009749858	MFAP5/ZEB1/FBN1/TWIST1	4
BP	GO:0003007	heart morphogenesis	10/206	258/18903	0.000552711	0.012190841	0.009749858	COL11A1/SLIT3/PKD2/DLC1/MICAL2/AXIN2/COL5A1/NRP1/ZFPM2/TWIST1	10
BP	GO:0007156	homophilic cell adhesion via plasma membrane adhesion molecules	8/206	170/18903	0.000563604	0.01232462	0.00985685	NEXN/PCDHGA9/CDH13/PCDH17/PCDHGC3/CDH11/PCDH18/TENM3	8
BP	GO:1903035	negative regulation of response to wounding	6/206	94/18903	0.000571841	0.01232462	0.00985685	PLAU/PHLDB2/PDGFRA/PLAT/PRKG1/FAP	6
BP	GO:0090303	positive regulation of wound healing	5/206	62/18903	0.000572295	0.01232462	0.00985685	FERMT2/PLAU/MYLK/PLAT/SMOC2	5
BP	GO:0007162	negative regulation of cell adhesion	11/206	308/18903	0.000585427	0.01244137	0.009950223	CXCL12/SEMA5A/DLC1/CDH13/MMP14/MYADM/PHLDB2/LRRC32/COL1A1/PRKG1/FBLN1	11
BP	GO:0060828	regulation of canonical Wnt signaling pathway	10/206	260/18903	0.000586814	0.01244137	0.009950223	RECK/CTHRC1/SEMA5A/DKK3/DAAM2/WLS/AXIN2/DAB2/COL1A1/SFRP4	10
BP	GO:0001822	kidney development	11/206	309/18903	0.000601353	0.012651533	0.010118305	PKD2/KIF26B/FGF1/KANK2/LAMB2/SULF1/SERPINF1/PDGFRA/ACTA2/NRP1/FBN1	11
BP	GO:0018149	peptide cross-linking	4/206	36/18903	0.000614003	0.012721947	0.01017462	DCN/BGN/FN1/F13A1	4
BP	GO:0071711	basement membrane organization	4/206	36/18903	0.000614003	0.012721947	0.01017462	MMP11/LAMB2/PHLDB1/PHLDB2	4
BP	GO:0050678	regulation of epithelial cell proliferation	13/206	414/18903	0.000640486	0.013129328	0.01050043	CXCL12/KLF9/FGF1/PRKD1/SEMA5A/CDH13/SULF1/ZEB1/SERPINF1/DAB2/RUNX2/NRP1/TWIST1	13
BP	GO:0010715	regulation of extracellular matrix disassembly	3/206	16/18903	0.000643265	0.013129328	0.01050043	LRP1/FAP/DPP4	3
BP	GO:0071384	cellular response to corticosteroid stimulus	5/206	64/18903	0.000662564	0.013423063	0.010735351	GJB2/KLF9/SERPINF1/AXIN2/PLAT	5
BP	GO:0048846	axon extension involved in axon guidance	4/206	37/18903	0.000682602	0.013627131	0.010898558	SLIT3/CXCL12/SEMA5A/NRP1	4
BP	GO:1902284	neuron projection extension involved in neuron projection guidance	4/206	37/18903	0.000682602	0.013627131	0.010898558	SLIT3/CXCL12/SEMA5A/NRP1	4
BP	GO:0070372	regulation of ERK1 and ERK2 cascade	11/206	315/18903	0.000704694	0.013966209	0.011169742	INHBA/AKAP12/FGF1/FN1/FERMT2/PDGFRA/ACTA2/DAB2/NRP1/TIMP3/FBLN1	11
BP	GO:0045773	positive regulation of axon extension	4/206	38/18903	0.000756455	0.014515295	0.011608884	CXCL12/FN1/SEMA5A/NRP1	4
BP	GO:0071772	response to BMP	8/206	178/18903	0.000762108	0.014515295	0.011608884	BMP8A/COMP/SULF1/FSTL1/ADAMTS7/RUNX2/FBN1/SFRP4	8
BP	GO:0071773	cellular response to BMP stimulus	8/206	178/18903	0.000762108	0.014515295	0.011608884	BMP8A/COMP/SULF1/FSTL1/ADAMTS7/RUNX2/FBN1/SFRP4	8
BP	GO:0010812	negative regulation of cell-substrate adhesion	5/206	66/18903	0.00076309	0.014515295	0.011608884	DLC1/MMP14/PHLDB2/COL1A1/FBLN1	5
BP	GO:0051895	negative regulation of focal adhesion assembly	3/206	17/18903	0.000774857	0.014515295	0.011608884	DLC1/MMP14/PHLDB2	3
BP	GO:0072378	blood coagulation, fibrin clot formation	3/206	17/18903	0.000774857	0.014515295	0.011608884	FN1/F13A1/FBLN1	3
BP	GO:0150118	negative regulation of cell-substrate junction organization	3/206	17/18903	0.000774857	0.014515295	0.011608884	DLC1/MMP14/PHLDB2	3
BP	GO:1903729	regulation of plasma membrane organization	3/206	17/18903	0.000774857	0.014515295	0.011608884	AHNAK/GSN/SYTL4	3
BP	GO:0010769	regulation of cell morphogenesis involved in differentiation	6/206	100/18903	0.000793292	0.014759542	0.011804225	FERMT2/NEDD9/MYADM/DAB2/NRP1/FBLN1	6
BP	GO:0070613	regulation of protein processing	5/206	67/18903	0.000817421	0.015105721	0.012081089	GSN/MMP14/PLAU/RPS6KA2/PLAT	5
BP	GO:0022411	cellular component disassembly	14/206	483/18903	0.000872383	0.016013208	0.012806869	MMP11/MMP13/GSN/LIMA1/SEMA5A/LRP1/MMP14/NEDD9/MAP1A/MMP3/MICAL2/FAP/DPP4/KLK4	14
BP	GO:0045667	regulation of osteoblast differentiation	7/206	141/18903	0.000909533	0.016583817	0.013263224	CTHRC1/PRKD1/FERMT2/AXIN2/RUNX2/IGFBP5/TWIST1	7
BP	GO:0051917	regulation of fibrinolysis	3/206	18/18903	0.000922391	0.01670688	0.013361646	PLAU/PLAT/FAP	3
BP	GO:0010977	negative regulation of neuron projection development	7/206	142/18903	0.00094802	0.017058121	0.013642557	SEMA5A/FKBP4/PTPRG/DAB2/LPAR1/NRP1/THY1	7
BP	GO:0030193	regulation of blood coagulation	5/206	70/18903	0.00099778	0.01783614	0.014264793	PLAU/PDGFRA/PLAT/PRKG1/FAP	5
BP	GO:0051281	positive regulation of release of sequestered calcium ion into cytosol	4/206	41/18903	0.001011719	0.01785195	0.014277438	CEMIP/PKD2/THY1/JPH2	4
BP	GO:0072210	metanephric nephron development	4/206	41/18903	0.001011719	0.01785195	0.014277438	PKD2/KIF26B/LAMB2/PDGFRA	4
BP	GO:1901655	cellular response to ketone	6/206	105/18903	0.00102402	0.017953169	0.01435839	GJB2/KLF9/SERPINF1/AXIN2/PLAT/POSTN	6
BP	GO:0070527	platelet aggregation	5/206	71/18903	0.001063997	0.018535229	0.014823903	FN1/COMP/PDGFRA/PRKG1/MYL9	5
BP	GO:0061298	retina vasculature development in camera-type eye	3/206	19/18903	0.001086583	0.018808882	0.015042763	VSTM4/PDGFRA/NRP1	3
BP	GO:0035567	non-canonical Wnt signaling pathway	5/206	72/18903	0.001133417	0.019374351	0.015495006	CTHRC1/PRICKLE2/DAAM2/DAB2/SFRP4	5
BP	GO:1903317	regulation of protein maturation	5/206	72/18903	0.001133417	0.019374351	0.015495006	GSN/MMP14/PLAU/RPS6KA2/PLAT	5
BP	GO:0090263	positive regulation of canonical Wnt signaling pathway	6/206	108/18903	0.001185283	0.020085935	0.01606411	RECK/SEMA5A/DAAM2/WLS/COL1A1/SFRP4	6
BP	GO:0051604	protein maturation	11/206	336/18903	0.001189734	0.020085935	0.01606411	GSN/FN1/COMP/MMP14/PLAU/RPS6KA2/F13A1/PLAT/BMP1/FBLN1/DPP4	11
BP	GO:0061035	regulation of cartilage development	5/206	73/18903	0.001206137	0.020092612	0.01606945	NKX3-2/ADAMTS7/AXIN2/RUNX2/BMP1	5
BP	GO:1904888	cranial skeletal system development	5/206	73/18903	0.001206137	0.020092612	0.01606945	MMP14/TBX15/PDGFRA/RUNX2/TWIST1	5
BP	GO:0071548	response to dexamethasone	4/206	43/18903	0.001212169	0.020092612	0.01606945	GJB2/SERPINF1/AXIN2/PLAT	4
BP	GO:0072376	protein activation cascade	3/206	20/18903	0.001268118	0.020893396	0.016709892	FN1/F13A1/FBLN1	3
BP	GO:0035924	cellular response to vascular endothelial growth factor stimulus	5/206	74/18903	0.001282251	0.020999734	0.016794938	DCN/PRKD1/PDGFRA/SMOC2/NRP1	5
BP	GO:0070371	ERK1 and ERK2 cascade	11/206	340/18903	0.001307755	0.021289938	0.017027034	INHBA/AKAP12/FGF1/FN1/FERMT2/PDGFRA/ACTA2/DAB2/NRP1/TIMP3/FBLN1	11
BP	GO:0050818	regulation of coagulation	5/206	75/18903	0.001361855	0.021909843	0.017522815	PLAU/PDGFRA/PLAT/PRKG1/FAP	5
BP	GO:2000242	negative regulation of reproductive process	5/206	75/18903	0.001361855	0.021909843	0.017522815	SULF1/RPS6KA2/SERPINF1/PLAT/ZFPM2	5
BP	GO:0072006	nephron development	7/206	152/18903	0.001407779	0.022516235	0.018007788	PKD2/KIF26B/FGF1/LAMB2/SULF1/PDGFRA/ACTA2	7
BP	GO:0006939	smooth muscle contraction	6/206	113/18903	0.001496451	0.023795313	0.019030756	COMP/SULF1/MYLK/ACTA2/BDKRB2/PRKG1	6
BP	GO:1903036	positive regulation of response to wounding	5/206	77/18903	0.001531922	0.024218535	0.019369235	FERMT2/PLAU/MYLK/PLAT/SMOC2	5
BP	GO:0001935	endothelial cell proliferation	8/206	199/18903	0.001559306	0.024509782	0.019602166	CXCL12/PRKD1/SEMA5A/CDH13/MMP14/VSTM4/SULF1/NRP1	8
BP	GO:0035313	wound healing, spreading of epidermal cells	3/206	22/18903	0.001685827	0.026347073	0.021071574	FERMT2/PHLDB2/COL5A1	3
BP	GO:0048844	artery morphogenesis	5/206	79/18903	0.001717117	0.02668361	0.021340726	PKD2/COMP/LRP1/MYLK/NRP1	5
BP	GO:1901888	regulation of cell junction assembly	8/206	204/18903	0.00182274	0.028148445	0.022512256	FERMT2/DLC1/MMP14/NEGR1/PHLDB2/SYNDIG1/NRP1/THY1	8
BP	GO:0010171	body morphogenesis	4/206	48/18903	0.001831965	0.028148445	0.022512256	PHLDB1/PHLDB2/PDGFRA/COL1A1	4
BP	GO:0051017	actin filament bundle assembly	7/206	160/18903	0.001887897	0.0288458	0.023069979	LIMA1/FERMT2/DLC1/NEDD9/PHLDB2/LPAR1/NRP1	7
BP	GO:0042311	vasodilation	4/206	49/18903	0.001977998	0.030054577	0.024036721	ITGA1/VSTM4/BDKRB2/PRKG1	4
BP	GO:0010770	positive regulation of cell morphogenesis involved in differentiation	5/206	82/18903	0.002024999	0.030264325	0.024204471	FERMT2/NEDD9/MYADM/DAB2/NRP1	5
BP	GO:0051279	regulation of release of sequestered calcium ion into cytosol	5/206	82/18903	0.002024999	0.030264325	0.024204471	CEMIP/PKD2/PRKD1/THY1/JPH2	5
BP	GO:0060395	SMAD protein signal transduction	5/206	82/18903	0.002024999	0.030264325	0.024204471	INHBA/BMP8A/LRP1/DAB2/CILP	5
BP	GO:0010720	positive regulation of cell development	10/206	307/18903	0.002047308	0.030431459	0.02433814	CXCL12/FN1/FERMT2/SEMA5A/NEDD9/GPR68/MYADM/SERPINF1/DAB2/NRP1	10
BP	GO:0071383	cellular response to steroid hormone stimulus	8/206	209/18903	0.002120156	0.031343922	0.0250679	GJB2/KLF9/KANK2/SERPINF1/FKBP4/AXIN2/DAB2/PLAT	8
BP	GO:0061572	actin filament bundle organization	7/206	164/18903	0.002171199	0.031925966	0.0255334	LIMA1/FERMT2/DLC1/NEDD9/PHLDB2/LPAR1/NRP1	7
BP	GO:0060070	canonical Wnt signaling pathway	10/206	310/18903	0.002197323	0.03213514	0.025700691	RECK/CTHRC1/SEMA5A/DKK3/DAAM2/WLS/AXIN2/DAB2/COL1A1/SFRP4	10
BP	GO:0048675	axon extension	6/206	122/18903	0.002208924	0.03213514	0.025700691	SLIT3/CXCL12/FN1/SEMA5A/LAMB2/NRP1	6
BP	GO:0031960	response to corticosteroid	7/206	165/18903	0.002246904	0.032514716	0.026004265	GJB2/SLIT3/KLF9/SERPINF1/AXIN2/PLAT/COL1A1	7
BP	GO:0030282	bone mineralization	6/206	123/18903	0.002301544	0.033130115	0.026496442	IBSP/MMP13/COMP/OMD/AXIN2/TWIST1	6
BP	GO:0060537	muscle tissue development	12/206	422/18903	0.002364849	0.033863156	0.027082705	COL11A1/PKD2/MYLK/SGCD/PDGFRA/ZFPM2/IGFBP5/RGS4/MSC/TWIST1/JPH2/CHRNA1	12
BP	GO:0030509	BMP signaling pathway	7/206	167/18903	0.002404416	0.034250401	0.027392412	BMP8A/COMP/SULF1/FSTL1/RUNX2/FBN1/SFRP4	7
BP	GO:0031579	membrane raft organization	3/206	25/18903	0.002458046	0.034832937	0.027858306	GSN/MYADM/COLEC12	3
BP	GO:0001837	epithelial to mesenchymal transition	7/206	169/18903	0.002570305	0.036236008	0.028980438	FERMT2/PHLDB1/PHLDB2/AXIN2/DAB2/COL1A1/TWIST1	7
BP	GO:0034329	cell junction assembly	12/206	430/18903	0.002755888	0.037879542	0.030294886	GJB2/FN1/FERMT2/DLC1/MMP14/NEGR1/PCDH17/PHLDB2/SYNDIG1/NRP1/CDH11/THY1	12
BP	GO:0033622	integrin activation	3/206	26/18903	0.002756529	0.037879542	0.030294886	CXCL12/FN1/FERMT2	3
BP	GO:0051894	positive regulation of focal adhesion assembly	3/206	26/18903	0.002756529	0.037879542	0.030294886	FERMT2/NRP1/THY1	3
BP	GO:1905048	regulation of metallopeptidase activity	3/206	26/18903	0.002756529	0.037879542	0.030294886	RECK/LRP1/TIMP3	3
BP	GO:2000050	regulation of non-canonical Wnt signaling pathway	3/206	26/18903	0.002756529	0.037879542	0.030294886	DAAM2/DAB2/SFRP4	3
BP	GO:0051924	regulation of calcium ion transport	9/206	268/18903	0.002769985	0.037879542	0.030294886	AHNAK/CEMIP/CXCL12/PKD2/PRKD1/MYLK/RGS4/THY1/JPH2	9
BP	GO:0032330	regulation of chondrocyte differentiation	4/206	54/18903	0.002830227	0.038510802	0.030799749	NKX3-2/ADAMTS7/AXIN2/RUNX2	4
BP	GO:0071229	cellular response to acid chemical	5/206	89/18903	0.002897753	0.038958244	0.031157599	PKD2/ZEB1/PDGFRA/COL1A1/COL5A2	5
BP	GO:0003018	vascular process in circulatory system	9/206	270/18903	0.002910331	0.038958244	0.031157599	AKAP12/COMP/FERMT2/LRP1/ITGA1/VSTM4/ACTA2/BDKRB2/PRKG1	9
BP	GO:0051928	positive regulation of calcium ion transport	6/206	129/18903	0.002920088	0.038958244	0.031157599	CEMIP/CXCL12/PKD2/MYLK/THY1/JPH2	6
BP	GO:2000027	regulation of animal organ morphogenesis	6/206	129/18903	0.002920088	0.038958244	0.031157599	FGF1/CTHRC1/PRICKLE2/SULF1/DAB2/RUNX2	6
BP	GO:0010761	fibroblast migration	4/206	55/18903	0.003026543	0.03998838	0.03198147	TNS1/AKAP12/ACTA2/CD248	4
BP	GO:0043616	keratinocyte proliferation	4/206	55/18903	0.003026543	0.03998838	0.03198147	KLF9/PRKD1/CDH13/ZEB1	4
BP	GO:0042730	fibrinolysis	3/206	27/18903	0.003076408	0.040451803	0.032352101	PLAU/PLAT/FAP	3
BP	GO:0060021	roof of mouth development	5/206	91/18903	0.003190419	0.041750217	0.033390532	INHBA/PDGFRA/LRRC32/MSC/TWIST1	5
BP	GO:0001954	positive regulation of cell-matrix adhesion	4/206	56/18903	0.003231959	0.042080044	0.033654318	FERMT2/CDH13/NRP1/THY1	4
BP	GO:0050679	positive regulation of epithelial cell proliferation	8/206	224/18903	0.003246395	0.042080044	0.033654318	CXCL12/FGF1/PRKD1/SEMA5A/CDH13/RUNX2/NRP1/TWIST1	8
BP	GO:0001656	metanephros development	5/206	92/18903	0.003344473	0.043146851	0.034507517	PKD2/KIF26B/LAMB2/PDGFRA/FBN1	5
BP	GO:1903532	positive regulation of secretion by cell	9/206	278/18903	0.003528914	0.045312576	0.036239597	INHBA/CXCL12/SYTL4/GPR68/WLS/DAB2/ANO1/CADPS/GRP	9
BP	GO:0051492	regulation of stress fiber assembly	5/206	94/18903	0.003668525	0.046885121	0.03749727	FERMT2/DLC1/PHLDB2/LPAR1/NRP1	5
BP	GO:0050878	regulation of body fluid levels	11/206	390/18903	0.003780853	0.047890934	0.038301688	FN1/COMP/PLAU/F13A1/PDGFRA/PLAT/ANO1/PRKG1/MYL9/FAP/FBLN1	11
BP	GO:0034698	response to gonadotropin	3/206	29/18903	0.003782246	0.047890934	0.038301688	INHBA/GJB2/PLAT	3
BP	GO:0010594	regulation of endothelial cell migration	8/206	230/18903	0.003809008	0.047940237	0.038341119	DCN/FGF1/PRKD1/SEMA5A/STARD13/SERPINF1/SMOC2/NRP1	8
BP	GO:0060562	epithelial tube morphogenesis	10/206	335/18903	0.003822763	0.047940237	0.038341119	PKD2/KIF26B/FGF1/CTHRC1/DLC1/STARD13/MMP14/MICAL2/NRP1/TWIST1	10
BP	GO:0034109	homotypic cell-cell adhesion	5/206	95/18903	0.003838725	0.047940237	0.038341119	FN1/COMP/PDGFRA/PRKG1/MYL9	5
BP	GO:0098742	cell-cell adhesion via plasma-membrane adhesion molecules	9/206	282/18903	0.003874698	0.048106501	0.038474092	NEXN/PCDHGA9/CDH13/MYADM/PCDH17/PCDHGC3/CDH11/PCDH18/TENM3	9
BP	GO:0001755	neural crest cell migration	4/206	59/18903	0.003904806	0.048106501	0.038474092	FN1/SEMA5A/NRP1/TWIST1	4
BP	GO:0030042	actin filament depolymerization	4/206	59/18903	0.003904806	0.048106501	0.038474092	GSN/LIMA1/SEMA5A/MICAL2	4
BP	GO:0070482	response to oxygen levels	10/206	337/18903	0.003985646	0.048882248	0.039094511	CXCL12/MMP14/PLAU/CPEB2/LPAR1/PLAT/COL1A1/KCND2/DPP4/TWIST1	10
BP	GO:1904062	regulation of cation transmembrane transport	11/206	394/18903	0.004080521	0.049822428	0.039846437	AHNAK/CEMIP/PKD2/PRKD1/RASGRF2/NETO1/RGS4/THY1/TWIST1/JPH2/GRP	11
CC	GO:0062023	collagen-containing extracellular matrix	43/219	433/19869	1.20E-28	3.74E-26	3.10E-26	COL10A1/COL11A1/ECM2/CXCL12/DCN/CTHRC1/BGN/LRRC15/ANGPTL2/FN1/COMP/CCDC80/PODN/CDH13/LAMB2/LTBP2/SRPX/P3H1/MFAP5/SULF1/OMD/FMOD/SERPINF1/F13A1/ACTA2/COL13A1/SMOC2/COL5A1/MXRA7/LAMA4/COL1A1/TIMP3/POSTN/FBN1/SSC5D/COL5A2/VCAN/FBLN1/HSPG2/MATN3/CILP/RARRES2/FBLN2	43
CC	GO:0005925	focal adhesion	25/219	422/19869	8.57E-12	1.33E-09	1.10E-09	TNS1/AHNAK/GSN/AKAP12/LIMA1/FERMT2/LRP1/DLC1/NEXN/CDH13/MMP14/STARD8/ITGA1/NEDD9/PLAU/PHLDB2/MCAM/DAB2/FLNC/LAYN/NRP1/FAP/HSPG2/DPP4/THY1	25
CC	GO:0030055	cell-substrate junction	25/219	432/19869	1.42E-11	1.47E-09	1.22E-09	TNS1/AHNAK/GSN/AKAP12/LIMA1/FERMT2/LRP1/DLC1/NEXN/CDH13/MMP14/STARD8/ITGA1/NEDD9/PLAU/PHLDB2/MCAM/DAB2/FLNC/LAYN/NRP1/FAP/HSPG2/DPP4/THY1	25
CC	GO:0005604	basement membrane	12/219	99/19869	9.47E-10	7.36E-08	6.10E-08	FN1/CCDC80/LAMB2/SERPINF1/ACTA2/SMOC2/COL5A1/LAMA4/TIMP3/FBN1/FBLN1/HSPG2	12
CC	GO:0005788	endoplasmic reticulum lumen	18/219	312/19869	1.23E-08	7.65E-07	6.34E-07	COL10A1/COL11A1/FN1/LAMB2/P3H1/P4HA3/ARSI/FSTL1/ADAMTS7/COL13A1/COL5A1/EVA1A/COL1A1/FBN1/COL5A2/VCAN/IGFBP5/MATN3	18
CC	GO:0005581	collagen trimer	9/219	86/19869	4.49E-07	2.33E-05	1.93E-05	COL10A1/COL11A1/CTHRC1/C1QTNF6/COLEC12/COL13A1/COL5A1/COL1A1/COL5A2	9
CC	GO:0098644	complex of collagen trimers	5/219	22/19869	3.51E-06	0.000156065	0.000129416	COL10A1/COL11A1/COL5A1/COL1A1/COL5A2	5
CC	GO:0005583	fibrillar collagen trimer	4/219	12/19869	6.63E-06	0.000229184	0.00019005	COL11A1/COL5A1/COL1A1/COL5A2	4
CC	GO:0098643	banded collagen fibril	4/219	12/19869	6.63E-06	0.000229184	0.00019005	COL11A1/COL5A1/COL1A1/COL5A2	4
CC	GO:0005796	Golgi lumen	8/219	106/19869	2.29E-05	0.000712047	0.000590461	MMP11/DCN/BGN/MMP14/OMD/FMOD/VCAN/HSPG2	8
CC	GO:0005938	cell cortex	13/219	312/19869	4.55E-05	0.00128652	0.001066839	GSN/AKAP12/PKD2/FGF1/PRKD1/FERMT2/DLC1/NEDD9/PHLDB1/MYADM/PHLDB2/RAI14/MYL9	13
CC	GO:0031252	cell leading edge	15/219	421/19869	7.15E-05	0.001851825	0.001535614	GSN/PKD2/LIMA1/FERMT2/DLC1/NEDD9/MYLK/MYADM/PHLDB2/ACTA2/LAYN/FAP/LAMP5/DPP4/THY1	15
CC	GO:0043202	lysosomal lumen	7/219	98/19869	0.000106243	0.00254165	0.002107646	DCN/BGN/EPDR1/OMD/FMOD/VCAN/HSPG2	7
CC	GO:0045121	membrane raft	11/219	326/19869	0.001029268	0.019300298	0.016004648	AHNAK/UNC5B/DLC1/CDH13/ITGA1/SULF1/MYADM/ANO1/KCND2/DPP4/THY1	11
CC	GO:0001725	stress fiber	5/219	70/19869	0.001051392	0.019300298	0.016004648	LIMA1/FERMT2/MYLK/ACTA2/MYL9	5
CC	GO:0097517	contractile actin filament bundle	5/219	70/19869	0.001051392	0.019300298	0.016004648	LIMA1/FERMT2/MYLK/ACTA2/MYL9	5
CC	GO:0098857	membrane microdomain	11/219	327/19869	0.001055	0.019300298	0.016004648	AHNAK/UNC5B/DLC1/CDH13/ITGA1/SULF1/MYADM/ANO1/KCND2/DPP4/THY1	11
CC	GO:0042641	actomyosin	5/219	78/19869	0.00170826	0.02810805	0.023308418	LIMA1/FERMT2/MYLK/ACTA2/MYL9	5
CC	GO:0031258	lamellipodium membrane	3/219	22/19869	0.001742481	0.02810805	0.023308418	FERMT2/FAP/DPP4	3
CC	GO:0032432	actin filament bundle	5/219	79/19869	0.001807592	0.02810805	0.023308418	LIMA1/FERMT2/MYLK/ACTA2/MYL9	5
CC	GO:0030027	lamellipodium	8/219	203/19869	0.001904442	0.028203873	0.023387879	GSN/PKD2/FERMT2/NEDD9/MYLK/ACTA2/FAP/DPP4	8
CC	GO:0005775	vacuolar lumen	7/219	176/19869	0.003438146	0.048602875	0.04030362	DCN/BGN/EPDR1/OMD/FMOD/VCAN/HSPG2	7
MF	GO:0005201	extracellular matrix structural constituent	26/204	173/18432	3.60E-22	1.42E-19	1.29E-19	COL10A1/COL11A1/DCN/CTHRC1/BGN/FN1/COMP/PODN/LAMB2/LTBP2/SRPX/MFAP5/FMOD/COL13A1/COL5A1/LAMA4/COL1A1/POSTN/FBN1/COL5A2/VCAN/FBLN1/HSPG2/MATN3/CILP/FBLN2	26
MF	GO:0005539	glycosaminoglycan binding	24/204	237/18432	1.80E-16	3.56E-14	3.22E-14	COL11A1/ECM2/EPYC/CEMIP/SLIT3/DCN/FGF1/BGN/FN1/COMP/CCDC80/SEMA5A/LTBP2/SULF1/CFH/FSTL1/COL13A1/LAYN/SMOC2/COL5A1/NRP1/POSTN/FBN1/VCAN	24
MF	GO:0008201	heparin binding	16/204	171/18432	7.72E-11	1.02E-08	9.24E-09	COL11A1/ECM2/SLIT3/FGF1/FN1/COMP/CCDC80/LTBP2/CFH/FSTL1/COL13A1/SMOC2/COL5A1/NRP1/POSTN/FBN1	16
MF	GO:0005178	integrin binding	15/204	156/18432	2.09E-10	2.07E-08	1.88E-08	IBSP/ECM2/CXCL12/FGF1/FN1/COMP/FERMT2/LAMB2/MMP14/ITGA1/COL5A1/FBN1/FAP/FBLN1/THY1	15
MF	GO:1901681	sulfur compound binding	18/204	270/18432	1.30E-09	1.03E-07	9.30E-08	COL11A1/ECM2/SLIT3/FGF1/FN1/COMP/CCDC80/SEMA5A/LRP1/LTBP2/CFH/FSTL1/COL13A1/SMOC2/COL5A1/NRP1/POSTN/FBN1	18
MF	GO:0050840	extracellular matrix binding	9/204	56/18432	1.01E-08	6.66E-07	6.04E-07	COL11A1/DCN/BGN/LRRC15/SMOC2/SSC5D/CD248/OLFML2B/FBLN2	9
MF	GO:0005518	collagen binding	9/204	69/18432	6.67E-08	3.77E-06	3.42E-06	ECM2/MMP13/DCN/LRRC15/FN1/COMP/PODN/P3H1/ITGA1	9
MF	GO:0030021	extracellular matrix structural constituent conferring compression resistance	6/204	22/18432	1.10E-07	5.44E-06	4.93E-06	DCN/BGN/PODN/FMOD/VCAN/HSPG2	6
MF	GO:0043394	proteoglycan binding	6/204	36/18432	2.52E-06	0.000110962	0.00010058	FN1/COMP/SEMA5A/LRP1/CFH/COL5A1	6
MF	GO:0030020	extracellular matrix structural constituent conferring tensile strength	6/204	41/18432	5.56E-06	0.000220162	0.000199562	COL10A1/COL11A1/COL13A1/COL5A1/COL1A1/COL5A2	6
MF	GO:0001968	fibronectin binding	5/204	31/18432	2.13E-05	0.000765245	0.000693643	LRRC15/CCDC80/SSC5D/FBLN1/IGFBP5	5
MF	GO:0004252	serine-type endopeptidase activity	10/204	174/18432	2.47E-05	0.000814939	0.000738687	MMP11/MMP13/MMP14/PLAU/MMP3/PLAT/BMP1/FAP/DPP4/KLK4	10
MF	GO:0043395	heparan sulfate proteoglycan binding	4/204	18/18432	3.95E-05	0.001202512	0.001089996	COMP/SEMA5A/LRP1/CFH	4
MF	GO:0008236	serine-type peptidase activity	10/204	192/18432	5.71E-05	0.001614233	0.001463193	MMP11/MMP13/MMP14/PLAU/MMP3/PLAT/BMP1/FAP/DPP4/KLK4	10
MF	GO:0017171	serine hydrolase activity	10/204	196/18432	6.78E-05	0.001791111	0.001623522	MMP11/MMP13/MMP14/PLAU/MMP3/PLAT/BMP1/FAP/DPP4/KLK4	10
MF	GO:0048407	platelet-derived growth factor binding	3/204	11/18432	0.000206457	0.004809222	0.004359237	PDGFRA/COL5A1/COL1A1	3
MF	GO:0097493	structural molecule activity conferring elasticity	3/204	11/18432	0.000206457	0.004809222	0.004359237	AHNAK/FBN1/FBLN2	3
MF	GO:0004222	metalloendopeptidase activity	7/204	112/18432	0.000249245	0.005483394	0.004970328	MMP11/MMP13/ADAMTS14/MMP14/MMP3/ADAMTS7/BMP1	7
MF	GO:0017147	Wnt-protein binding	4/204	30/18432	0.000318633	0.006640982	0.006019604	RECK/CTHRC1/WLS/SFRP4	4
MF	GO:0019838	growth factor binding	7/204	132/18432	0.000673576	0.013336815	0.012088925	LTBP2/PDGFRA/COL5A1/LRRC32/NRP1/COL1A1/IGFBP5	7
MF	GO:0002020	protease binding	7/204	139/18432	0.00091398	0.017235052	0.015622416	FN1/COMP/BDKRB2/COL1A1/TIMP3/FAP/DPP4	7
MF	GO:0003779	actin binding	13/204	439/18432	0.001255352	0.022596327	0.020482051	TNS1/GSN/LIMA1/FERMT2/NEXN/KLHL4/MYLK/MAP1A/RAI14/MICAL2/DAAM2/FLNC/TAGLN	13
MF	GO:0005044	scavenger receptor activity	4/204	47/18432	0.001791101	0.030838079	0.027952644	LRP1/ACKR4/COLEC12/SSC5D	4
MF	GO:0038024	cargo receptor activity	5/204	82/18432	0.002164269	0.035710438	0.032369111	LRP1/ACKR4/COLEC12/DAB2/SSC5D	5
MF	GO:0005540	hyaluronic acid binding	3/204	24/18432	0.00227781	0.036080505	0.032704552	CEMIP/LAYN/VCAN	3
MF	GO:0004175	endopeptidase activity	12/204	426/18432	0.002889794	0.044013789	0.03989554	MMP11/MMP13/ADAMTS14/MMP14/PLAU/MMP3/ADAMTS7/PLAT/BMP1/FAP/DPP4/KLK4	12
