# Supplementary material for: Constructing a novel prognostic model for triple-negative breast cancer based on genes associated with vasculogenic mimicry
Source: Aging (Albany NY). 2024 May 8;16(9):8086–109. doi: 10.18632/aging.205806 (PMC11132006; doi:10.18632/aging.205806)
Supplement: Supplementary Table 4 [file aging-16-205806-s005.xls]

Supplementary Table 4. KEGG.
ID	Description	GeneRatio	BgRatio	pvalue	p.adjust	qvalue	geneID	Count
hsa04512	ECM-receptor interaction	Aug-90	88/8378	4.13E-06	4.13E-06	0.000547203	IBSP/FN1/COMP/LAMB2/ITGA1/LAMA4/COL1A1/HSPG2	8
hsa04510	Focal adhesion	Nov-90	203/8378	1.01E-05	1.01E-05	0.00066669	IBSP/FN1/COMP/LAMB2/ITGA1/MYLK/PDGFRA/FLNC/LAMA4/COL1A1/MYL9	11
hsa04974	Protein digestion and absorption	Jul-90	103/8378	0.000112028	0.000112028	0.004952838	COL10A1/COL11A1/COL13A1/COL5A1/COL1A1/COL5A2/DPP4	7
hsa04810	Regulation of actin cytoskeleton	Oct-90	229/8378	0.000161235	0.000161235	0.005346201	CXCL12/GSN/FGF1/FN1/ITGA1/MYLK/PDGFRA/LPAR1/BDKRB2/MYL9	10
hsa04350	TGF-beta signaling pathway	Jun-90	98/8378	0.000619501	0.000619501	0.016433066	INHBA/DCN/BMP8A/FMOD/LRRC32/FBN1	6
hsa05202	Transcriptional misregulation in cancer	Aug-90	193/8378	0.001058317	0.001058317	0.02339437	RUNX1T1/POLK/MITF/PLAU/ZEB1/MMP3/PLAT/RUNX2	8
hsa05205	Proteoglycans in cancer	Aug-90	205/8378	0.001558101	0.001558101	0.029521911	DCN/FN1/PLAU/FLNC/COL1A1/TIMP3/HSPG2/TWIST1	8
hsa04610	Complement and coagulation cascades	May-90	86/8378	0.00224837	0.00224837	0.037275611	PLAU/CFH/F13A1/PLAT/BDKRB2	5
hsa05215	Prostate cancer	May-90	97/8378	0.003794456	0.003794456	0.055918294	PLAU/ZEB1/MMP3/PDGFRA/PLAT	5
hsa04151	PI3K-Akt signaling pathway	Oct-90	354/8378	0.00450646	0.00450646	0.059769894	IBSP/FGF1/FN1/COMP/LAMB2/ITGA1/PDGFRA/LPAR1/LAMA4/COL1A1	10
hsa05218	Melanoma	Apr-90	72/8378	0.007349082	0.007349082	0.088610939	FGF1/POLK/MITF/PDGFRA	4
hsa05165	Human papillomavirus infection	Sep-90	331/8378	0.008905873	0.008905873	0.098433336	IBSP/FN1/COMP/LAMB2/ITGA1/AXIN2/LAMA4/COL1A1/ATP6V0D2	9
hsa04360	Axon guidance	Jun-90	182/8378	0.013366433	0.013366433	0.136370085	SLIT3/CXCL12/UNC5B/SEMA5A/NRP1/MYL9	6
hsa05222	Small cell lung cancer	Apr-90	92/8378	0.016984073	0.016984073	0.16090174	POLK/FN1/LAMB2/LAMA4	4
hsa05146	Amoebiasis	Apr-90	102/8378	0.023836852	0.023836852	0.210767954	FN1/LAMB2/LAMA4/COL1A1	4
hsa04310	Wnt signaling pathway	May-90	170/8378	0.035817078	0.035817078	0.296904726	PRICKLE2/DAAM2/SERPINF1/AXIN2/SFRP4	5
hsa04270	Vascular smooth muscle contraction	Apr-90	134/8378	0.055802759	0.055802759	0.435365176	MYLK/ACTA2/PRKG1/MYL9	4
hsa04540	Gap junction	Mar-90	88/8378	0.068559549	0.068559549	0.505175623	PDGFRA/LPAR1/PRKG1	3
hsa05323	Rheumatoid arthritis	Mar-90	93/8378	0.078091651	0.078091651	0.545127316	CXCL12/MMP3/ATP6V0D2	3
hsa04390	Hippo signaling pathway	Apr-90	157/8378	0.088280685	0.088280685	0.585440331	FGF1/BMP8A/FRMD6/AXIN2	4
hsa05144	Malaria	Feb-90	50/8378	0.100424023	0.100424023	0.6076285	COMP/LRP1	2
hsa04022	cGMP-PKG signaling pathway	Apr-90	167/8378	0.10473035	0.10473035	0.6076285	MYLK/BDKRB2/PRKG1/MYL9	4
hsa04928	Parathyroid hormone synthesis, secretion and action	Mar-90	106/8378	0.105370498	0.105370498	0.6076285	MMP13/MMP14/RUNX2	3
hsa05206	MicroRNAs in cancer	Jun-90	310/8378	0.11577941	0.11577941	0.639833581	RECK/PLAU/ZEB1/PDGFRA/ZFPM2/TIMP3	6
hsa04670	Leukocyte transendothelial migration	Mar-90	114/8378	0.123776762	0.123776762	0.65505358	CXCL12/MYL9/THY1	3
hsa05213	Endometrial cancer	Feb-90	58/8378	0.128411297	0.128411297	0.65505358	POLK/AXIN2	2
hsa05217	Basal cell carcinoma	Feb-90	63/8378	0.146727879	0.146727879	0.702414389	POLK/AXIN2	2
hsa04611	Platelet activation	Mar-90	124/8378	0.148287482	0.148287482	0.702414389	MYLK/COL1A1/PRKG1	3
hsa04926	Relaxin signaling pathway	Mar-90	129/8378	0.161095596	0.161095596	0.736771146	MMP13/ACTA2/COL1A1	3
hsa04371	Apelin signaling pathway	Mar-90	139/8378	0.187657839	0.187657839	0.771674691	MYLK/ACTA2/PLAT	3
hsa04015	Rap1 signaling pathway	Apr-90	210/8378	0.188990575	0.188990575	0.771674691	FGF1/PRKD1/PDGFRA/LPAR1	4
hsa05214	Glioma	Feb-90	75/8378	0.192531594	0.192531594	0.771674691	POLK/PDGFRA	2
hsa05412	Arrhythmogenic right ventricular cardiomyopathy	Feb-90	77/8378	0.200350196	0.200350196	0.771674691	ITGA1/SGCD	2
hsa00532	Glycosaminoglycan biosynthesis - chondroitin sulfate / dermatan sulfate	Jan-90	21/8378	0.203146088	0.203146088	0.771674691	DSEL	1
hsa04010	MAPK signaling pathway	May-90	294/8378	0.208456792	0.208456792	0.771674691	FGF1/RASGRF2/RPS6KA2/PDGFRA/FLNC	5
hsa05224	Breast cancer	Mar-90	147/8378	0.209677331	0.209677331	0.771674691	FGF1/POLK/AXIN2	3
hsa05226	Gastric cancer	Mar-90	149/8378	0.215272741	0.215272741	0.771674691	FGF1/POLK/AXIN2	3
hsa04145	Phagosome	Mar-90	152/8378	0.223725985	0.223725985	0.776451822	COMP/COLEC12/ATP6V0D2	3
hsa05210	Colorectal cancer	Feb-90	86/8378	0.235930341	0.235930341	0.776451822	POLK/AXIN2	2
hsa04514	Cell adhesion molecules	Mar-90	157/8378	0.237959498	0.237959498	0.776451822	CD276/NEGR1/VCAN	3
hsa05410	Hypertrophic cardiomyopathy	Feb-90	90/8378	0.251875065	0.251875065	0.776451822	ITGA1/SGCD	2
hsa04966	Collecting duct acid secretion	Jan-90	27/8378	0.253284043	0.253284043	0.776451822	ATP6V0D2	1
hsa04020	Calcium signaling pathway	Apr-90	240/8378	0.257365768	0.257365768	0.776451822	FGF1/MYLK/PDGFRA/BDKRB2	4
hsa04657	IL-17 signaling pathway	Feb-90	94/8378	0.267851849	0.267851849	0.776451822	MMP13/MMP3	2
hsa04392	Hippo signaling pathway - multiple species	Jan-90	29/8378	0.269293211	0.269293211	0.776451822	FRMD6	1
hsa04744	Phototransduction	Jan-90	29/8378	0.269293211	0.269293211	0.776451822	GUCA1A	1
hsa05414	Dilated cardiomyopathy	Feb-90	96/8378	0.275842518	0.275842518	0.778413377	ITGA1/SGCD	2
hsa04061	Viral protein interaction with cytokine and cytokine receptor	Feb-90	100/8378	0.2918103	0.2918103	0.789862465	CXCL12/ACKR4	2
hsa04933	AGE-RAGE signaling pathway in diabetic complications	Feb-90	100/8378	0.2918103	0.2918103	0.789862465	FN1/COL1A1	2
hsa04914	Progesterone-mediated oocyte maturation	Feb-90	102/8378	0.29978062	0.29978062	0.795207539	RPS6KA2/CPEB2	2
hsa04064	NF-kappa B signaling pathway	Feb-90	104/8378	0.307737604	0.307737604	0.795343677	CXCL12/PLAU	2
hsa00500	Starch and sucrose metabolism	Jan-90	36/8378	0.322698141	0.322698141	0.795343677	TREH	1
hsa05143	African trypanosomiasis	Jan-90	37/8378	0.330005402	0.330005402	0.795343677	LAMA4	1
hsa05216	Thyroid cancer	Jan-90	37/8378	0.330005402	0.330005402	0.795343677	POLK	1
hsa05145	Toxoplasmosis	Feb-90	112/8378	0.339373286	0.339373286	0.795343677	LAMB2/LAMA4	2
hsa04814	Motor proteins	Mar-90	193/8378	0.343443928	0.343443928	0.795343677	KIF26B/ACTA2/MYL9	3
hsa04668	TNF signaling pathway	Feb-90	114/8378	0.347220542	0.347220542	0.795343677	MMP14/MMP3	2
hsa04060	Cytokine-cytokine receptor interaction	Apr-90	295/8378	0.391397541	0.391397541	0.795343677	INHBA/CXCL12/BMP8A/ACKR4	4
hsa04672	Intestinal immune network for IgA production	Jan-90	49/8378	0.411840151	0.411840151	0.795343677	CXCL12	1
hsa04114	Oocyte meiosis	Feb-90	131/8378	0.412508645	0.412508645	0.795343677	RPS6KA2/CPEB2	2
hsa04142	Lysosome	Feb-90	132/8378	0.416255871	0.416255871	0.795343677	DMXL1/ATP6V0D2	2
hsa00330	Arginine and proline metabolism	Jan-90	50/8378	0.418195582	0.418195582	0.795343677	P4HA3	1
hsa05110	Vibrio cholerae infection	Jan-90	50/8378	0.418195582	0.418195582	0.795343677	ATP6V0D2	1
hsa04979	Cholesterol metabolism	Jan-90	51/8378	0.424483094	0.424483094	0.795343677	LRP1	1
hsa05135	Yersinia infection	Feb-90	137/8378	0.434813083	0.434813083	0.795343677	FN1/RPS6KA2	2
hsa04961	Endocrine and other factor-regulated calcium reabsorption	Jan-90	53/8378	0.436857223	0.436857223	0.795343677	BDKRB2	1
hsa03460	Fanconi anemia pathway	Jan-90	54/8378	0.442945253	0.442945253	0.795343677	POLK	1
hsa04714	Thermogenesis	Mar-90	232/8378	0.456621918	0.456621918	0.795343677	BMP8A/RPS6KA2/PRKG1	3
hsa05171	Coronavirus disease - COVID-19	Mar-90	232/8378	0.456621918	0.456621918	0.795343677	MMP3/F13A1/NRP1	3
hsa04550	Signaling pathways regulating pluripotency of stem cells	Feb-90	143/8378	0.456666222	0.456666222	0.795343677	INHBA/AXIN2	2
hsa04923	Regulation of lipolysis in adipocytes	Jan-90	58/8378	0.466653289	0.466653289	0.795343677	PRKG1	1
hsa04014	Ras signaling pathway	Mar-90	236/8378	0.467839871	0.467839871	0.795343677	FGF1/RASGRF2/PDGFRA	3
hsa04072	Phospholipase D signaling pathway	Feb-90	148/8378	0.474509527	0.474509527	0.795343677	PDGFRA/LPAR1	2
hsa04730	Long-term depression	Jan-90	60/8378	0.478130316	0.478130316	0.795343677	PRKG1	1
hsa04978	Mineral absorption	Jan-90	60/8378	0.478130316	0.478130316	0.795343677	CYBRD1	1
hsa05416	Viral myocarditis	Jan-90	60/8378	0.478130316	0.478130316	0.795343677	SGCD	1
hsa00140	Steroid hormone biosynthesis	Jan-90	62/8378	0.489363057	0.489363057	0.795343677	HSD17B6	1
hsa03250	Viral life cycle - HIV-1	Jan-90	63/8378	0.494889431	0.494889431	0.795343677	MAP1A	1
hsa04921	Oxytocin signaling pathway	Feb-90	154/8378	0.495457542	0.495457542	0.795343677	MYLK/MYL9	2
hsa03040	Spliceosome	Feb-90	156/8378	0.502324178	0.502324178	0.795343677	SNRPD1/SF3B6	2
hsa05132	Salmonella infection	Mar-90	249/8378	0.503581194	0.503581194	0.795343677	AHNAK/FLNC/MYL9	3
hsa04720	Long-term potentiation	Jan-90	67/8378	0.516409637	0.516409637	0.795343677	RPS6KA2	1
hsa05221	Acute myeloid leukemia	Jan-90	67/8378	0.516409637	0.516409637	0.795343677	RUNX1T1	1
hsa00830	Retinol metabolism	Jan-90	68/8378	0.521646447	0.521646447	0.795343677	HSD17B6	1
hsa05120	Epithelial cell signaling in Helicobacter pylori infection	Jan-90	70/8378	0.531952404	0.531952404	0.795343677	ATP6V0D2	1
hsa05230	Central carbon metabolism in cancer	Jan-90	70/8378	0.531952404	0.531952404	0.795343677	PDGFRA	1
hsa04137	Mitophagy - animal	Jan-90	72/8378	0.542038737	0.542038737	0.795343677	MITF	1
hsa05223	Non-small cell lung cancer	Jan-90	72/8378	0.542038737	0.542038737	0.795343677	POLK	1
hsa05225	Hepatocellular carcinoma	Feb-90	168/8378	0.542260586	0.542260586	0.795343677	POLK/AXIN2	2
hsa04080	Neuroactive ligand-receptor interaction	Apr-90	367/8378	0.560383988	0.560383988	0.795343677	LPAR1/BDKRB2/GRP/CHRNA1	4
hsa04971	Gastric acid secretion	Jan-90	76/8378	0.56157095	0.56157095	0.795343677	MYLK	1
hsa05212	Pancreatic cancer	Jan-90	76/8378	0.56157095	0.56157095	0.795343677	POLK	1
hsa05220	Chronic myeloid leukemia	Jan-90	76/8378	0.56157095	0.56157095	0.795343677	POLK	1
hsa05100	Bacterial invasion of epithelial cells	Jan-90	77/8378	0.566323855	0.566323855	0.795343677	FN1	1
hsa04721	Synaptic vesicle cycle	Jan-90	78/8378	0.571025801	0.571025801	0.795343677	ATP6V0D2	1
hsa01521	EGFR tyrosine kinase inhibitor resistance	Jan-90	79/8378	0.575677328	0.575677328	0.795343677	PDGFRA	1
hsa04520	Adherens junction	Jan-90	93/8378	0.63579421	0.63579421	0.815147203	MYL9	1
hsa04912	GnRH signaling pathway	Jan-90	93/8378	0.63579421	0.63579421	0.815147203	MMP14	1
hsa04970	Salivary secretion	Jan-90	93/8378	0.63579421	0.63579421	0.815147203	PRKG1	1
hsa05150	Staphylococcus aureus infection	Jan-90	96/8378	0.647536253	0.647536253	0.815147203	CFH	1
hsa05203	Viral carcinogenesis	Feb-90	204/8378	0.648496622	0.648496622	0.815147203	GSN/ATP6V0D2	2
hsa04666	Fc gamma R-mediated phagocytosis	Jan-90	97/8378	0.651366456	0.651366456	0.815147203	GSN	1
hsa04713	Circadian entrainment	Jan-90	97/8378	0.651366456	0.651366456	0.815147203	PRKG1	1
hsa04750	Inflammatory mediator regulation of TRP channels	Jan-90	98/8378	0.655155493	0.655155493	0.815147203	BDKRB2	1
hsa04925	Aldosterone synthesis and secretion	Jan-90	98/8378	0.655155493	0.655155493	0.815147203	PRKD1	1
hsa05231	Choline metabolism in cancer	Jan-90	98/8378	0.655155493	0.655155493	0.815147203	PDGFRA	1
hsa04640	Hematopoietic cell lineage	Jan-90	99/8378	0.658903803	0.658903803	0.815147203	ITGA1	1
hsa04916	Melanogenesis	Jan-90	101/8378	0.666279967	0.666279967	0.815147203	MITF	1
hsa05142	Chagas disease	Jan-90	102/8378	0.669908674	0.669908674	0.815147203	BDKRB2	1
hsa04931	Insulin resistance	Jan-90	108/8378	0.690875801	0.690875801	0.833017712	RPS6KA2	1
hsa05163	Human cytomegalovirus infection	Feb-90	225/8378	0.701037072	0.701037072	0.837654539	CXCL12/PDGFRA	2
hsa04726	Serotonergic synapse	Jan-90	115/8378	0.713677535	0.713677535	0.84514445	KCND2	1
hsa04722	Neurotrophin signaling pathway	Jan-90	119/8378	0.725951812	0.725951812	0.851509099	RPS6KA2	1
hsa04071	Sphingolipid signaling pathway	Jan-90	121/8378	0.731892344	0.731892344	0.851509099	BDKRB2	1
hsa05131	Shigellosis	Feb-90	247/8378	0.749014364	0.749014364	0.854912339	CBX3/MYL9	2
hsa04380	Osteoclast differentiation	Jan-90	128/8378	0.751698734	0.751698734	0.854912339	MITF	1
hsa04144	Endocytosis	Feb-90	251/8378	0.757001678	0.757001678	0.854912339	PDGFRA/DAB2	2
hsa00190	Oxidative phosphorylation	Jan-90	134/8378	0.767518991	0.767518991	0.854912339	ATP6V0D2	1
hsa05322	Systemic lupus erythematosus	Jan-90	136/8378	0.772567593	0.772567593	0.854912339	SNRPD1	1
hsa04915	Estrogen signaling pathway	Jan-90	138/8378	0.77750775	0.77750775	0.854912339	FKBP4	1
hsa05418	Fluid shear stress and atherosclerosis	Jan-90	139/8378	0.779937884	0.779937884	0.854912339	PLAT	1
hsa01240	Biosynthesis of cofactors	Jan-90	153/8378	0.811327042	0.811327042	0.874356329	HSD17B6	1
hsa04934	Cushing syndrome	Jan-90	155/8378	0.815433713	0.815433713	0.874356329	AXIN2	1
hsa04150	mTOR signaling pathway	Jan-90	156/8378	0.817453774	0.817453774	0.874356329	RPS6KA2	1
hsa05161	Hepatitis B	Jan-90	162/8378	0.829123055	0.829123055	0.879135892	HSPG2	1
hsa04630	JAK-STAT signaling pathway	Jan-90	166/8378	0.836489553	0.836489553	0.879135892	PDGFRA	1
hsa04530	Tight junction	Jan-90	169/8378	0.841807503	0.841807503	0.879135892	MYL9	1
hsa05152	Tuberculosis	Jan-90	180/8378	0.859883674	0.859883674	0.879264266	ATP6V0D2	1
hsa04621	NOD-like receptor signaling pathway	Jan-90	186/8378	0.868866131	0.868866131	0.879264266	ANTXR2	1
hsa04062	Chemokine signaling pathway	Jan-90	192/8378	0.87727874	0.87727874	0.879264266	CXCL12	1
hsa05130	Pathogenic Escherichia coli infection	Jan-90	197/8378	0.883879819	0.883879819	0.879264266	LPAR1	1
hsa05169	Epstein-Barr virus infection	Jan-90	202/8378	0.890129566	0.890129566	0.879264266	POLK	1
hsa05415	Diabetic cardiomyopathy	Jan-90	203/8378	0.891339001	0.891339001	0.879264266	COL1A1	1
hsa05207	Chemical carcinogenesis - receptor activation	Jan-90	212/8378	0.9016481	0.9016481	0.879264266	RPS6KA2	1
hsa05417	Lipid and atherosclerosis	Jan-90	215/8378	0.904864681	0.904864681	0.879264266	MMP3	1
hsa05166	Human T-cell leukemia virus 1 infection	Jan-90	222/8378	0.911971073	0.911971073	0.879264266	NRP1	1
hsa05208	Chemical carcinogenesis - reactive oxygen species	Jan-90	223/8378	0.912942456	0.912942456	0.879264266	PRKD1	1
hsa04024	cAMP signaling pathway	Jan-90	225/8378	0.914853534	0.914853534	0.879264266	MYL9	1
hsa05010	Alzheimer disease	Feb-90	384/8378	0.923047255	0.923047255	0.880756942	LRP1/AXIN2	2
hsa05022	Pathways of neurodegeneration - multiple diseases	Feb-90	476/8378	0.967424647	0.967424647	0.91650756	SIGMAR1/AXIN2	2
hsa05014	Amyotrophic lateral sclerosis	Jan-90	364/8378	0.982039872	0.982039872	0.923755311	SIGMAR1	1
hsa04740	Olfactory transduction	Jan-90	439/8378	0.992331237	0.992331237	0.926862386	PRKG1	1
