# Supplementary material for: Constructing a novel prognostic model for triple-negative breast cancer based on genes associated with vasculogenic mimicry
Source: Aging (Albany NY). 2024 May 8;16(9):8086–109. doi: 10.18632/aging.205806 (PMC11132006; doi:10.18632/aging.205806)
Supplement: Supplementary Table 5 [file aging-16-205806-s006.xls]

Supplementary Table 5. GSEA_GO_result.
ID	Description	setSize	enrichmentScore	NES	pvalue	p.adjust	qvalue	rank	leading_edge	core_enrichment
GOMF_STRUCTURAL_CONSTITUENT_OF_RIBOSOME	GOMF_STRUCTURAL_CONSTITUENT_OF_RIBOSOME	158	-0.671180669	-2.867752108	1.00E-10	1.51E-08	1.16E-08	4190	tags=76%, list=22%, signal=59%	MRPS7/MRPL15/MRPS21/MRPL17/RPL26/RPL21/MRPL54/MRPL32/RPS9/RPL27/RPL23A/MRPS23/RPS29/RPS5/RPS3A/MRPL19/MRPS12/RPL13A/RPL10/RPL22L1/MRPL55/MRPS30/MRPL36/RSL24D1/RPL32/MRPL34/MRPL27/RPS27/MRPL47/MRPL16/MRPS22/MRPS34/RPS26/MRPL21/RPL7/RPL7A/DAP3/RPS4X/RPL23/ISG15/MRPS2/MRPS18C/RPS14/RPS15/RPL35/RPL11/RPSA/RPL34/MRPL18/MRPL22/MRPL20/RPLP1/FAU/RPL22/MRPL52/RPS16/MRPL4/MRPS35/RPL9/RPS11/RPS17/MRPL42/RPL…
GOCC_RIBOSOMAL_SUBUNIT	GOCC_RIBOSOMAL_SUBUNIT	181	-0.647952491	-2.840973233	1.00E-10	1.51E-08	1.16E-08	4190	tags=72%, list=22%, signal=56%	MRPS7/MRPL15/MRPS21/MRPL17/RPL26/RPL21/MRPS26/MRPL54/MRPL32/RPS9/RPL27/RPL23A/MRPS23/RPS29/MRPL50/RPS5/PTCD3/RPS3A/MRPL19/MRPS12/RPL13A/RPL10/CHCHD1/MRPL55/EIF2A/MRPS30/MRPL36/MRPL40/RPL32/MRPL34/MRPL27/RPS27/MRPL47/MPV17L2/MRPL16/MRPS22/MRPS34/RPS26/MRPL21/RPL7/RPL7A/MRPL39/DAP3/RPS4X/RPL23/ISG15/MRPS2/MRPS18C/RPS14/RPS15/RPL35/MRPL48/RPL11/RPSA/RPL34/MRPL18/MRPL22/MRPL20/AURKAIP1/RPLP1/FAU/RPL2…
GOCC_RIBOSOME	GOCC_RIBOSOME	210	-0.619780965	-2.772924618	1.00E-10	1.51E-08	1.16E-08	4190	tags=67%, list=22%, signal=53%	MRPS7/MRPL15/MRPS21/MRPL17/RPL26/RPL21/MRPS26/MRPL54/MRPL32/RPS9/RPL27/RPL23A/MRPS23/RPS29/MRPL50/RPS5/PTCD3/APEX1/RPS3A/MRPL19/MRPS12/NCK1/RPL13A/RPL10/RPL22L1/EIF3H/CHCHD1/MRPL55/EIF2A/MRPS30/MRPL36/MRPL40/RSL24D1/RPL32/MRPL34/MRPL27/RPS27/MRPL47/MPV17L2/MRPL16/MRPS22/MRPS34/RPS26/MRPL21/RPL7/RPL7A/MRPL39/DAP3/RPS4X/RPL23/ISG15/MRPS2/MRPS18C/RPS14/RPS15/RPL35/MRPL48/LARP4B/RPL11/RPSA/RPL34/MRPL…
GOCC_LARGE_RIBOSOMAL_SUBUNIT	GOCC_LARGE_RIBOSOMAL_SUBUNIT	111	-0.673036433	-2.718959483	1.00E-10	1.51E-08	1.16E-08	4909	tags=79%, list=26%, signal=59%	MRPL24/MRPL57/MRPL28/MRPL43/NSUN3/RPL3/RPL15/RPL10A/MRPL15/MRPL17/RPL26/RPL21/MRPL54/MRPL32/RPL27/RPL23A/MRPL50/MRPL19/RPL13A/RPL10/MRPL55/MRPS30/MRPL36/MRPL40/RPL32/MRPL34/MRPL27/MRPL47/MPV17L2/MRPL16/MRPL21/RPL7/RPL7A/MRPL39/RPL23/RPL35/MRPL48/RPL11/RPL34/MRPL18/MRPL22/MRPL20/RPLP1/RPL22/MRPL52/MRPL4/RPL9/MRPL42/RPLP0/MRPL1/RPL29/RPL18/RPL28/RPL8/RPL13/RPL6/RPL37A/MRPL37/RPL12/MRPL41/RPL31/RPL4…
GOMF_EXTRACELLULAR_MATRIX_STRUCTURAL_CONSTITUENT	GOMF_EXTRACELLULAR_MATRIX_STRUCTURAL_CONSTITUENT	166	0.705929965	2.680111916	1.00E-10	1.51E-08	1.16E-08	2860	tags=66%, list=15%, signal=56%	ZP2/GP2/OGN/COL2A1/MUC6/ACAN/MFAP4/COL9A3/POSTN/COL5A3/PODN/COL14A1/TNC/NID2/EMILIN1/COL10A1/SBSPON/TNXB/COL3A1/VCAN/COL1A2/SRPX2/COL4A6/COL1A1/FN1/COL6A3/FBN1/COL5A2/MMRN1/CILP/DCN/COL12A1/AEBP1/MATN3/THBS2/EDIL3/LAMA2/COL5A1/THSD4/ASPN/FMOD/PRG4/COL18A1/HSPG2/LUM/HMCN1/LAMA4/LTBP2/COL9A1/MMRN2/TECTB/HMCN2/ABI3BP/NID1/SPARC/SPON1/OPTC/COL11A1/COL24A1/VWF/THBS1/VTN/ADIPOQ/COL13A1/NPNT/FBLN2/COL15…
GOCC_MITOCHONDRIAL_PROTEIN_CONTAINING_COMPLEX	GOCC_MITOCHONDRIAL_PROTEIN_CONTAINING_COMPLEX	263	-0.582081277	-2.664185868	1.00E-10	1.51E-08	1.16E-08	5197	tags=64%, list=28%, signal=47%	HSPA9/MRPL33/NDUFA10/SUCLG1/COX6C/MRPS31/MRPL24/MRPL57/DNAJC15/MCCC1/MRPS36/PDHA1/MRPL28/MRPL43/MCU/UQCRC1/TIMM50/NSUN3/VDAC1/TIMM9/NDUFB11/PAM16/NDUFS8/TIMM23/TIMM17A/CHCHD6/MRPS7/NDUFAB1/MRPL15/PMPCB/AGK/MRPS21/MRPL17/NDUFC2/MRPS26/MRPL54/MTX2/NDUFC1/MRPL32/POLG2/NDUFA2/COX8A/TIMM13/TIMM17B/MRPS23/MRPL50/PDK1/GRPEL2/C15orf48/GRPEL1/PTCD3/NDUFB6/NDUFA13/NDUFS6/COX7A2/AFG3L2/NDUFB2/HSD17B10/IDH3G…
GOBP_CYTOPLASMIC_TRANSLATION	GOBP_CYTOPLASMIC_TRANSLATION	154	-0.620875233	-2.656161843	1.00E-10	1.51E-08	1.16E-08	4683	tags=72%, list=25%, signal=54%	EIF3G/NCBP2/EIF3A/RPL3/RPL15/PABPC1/RPS23/EIF3CL/HNRNPU/PAIP1/RPL10A/EIF3F/DRG1/RPL26/ZC3H15/RPL21/YTHDF2/EIF3E/MCTS1/RPS9/RPL27/RPL23A/RPS29/RPS5/DPH7/RPS3A/SLBP/NCK1/RPL13A/RPL10/RPL22L1/EIF3H/RPL32/EIF3M/EIF2S2/DENR/NCBP1/RPS27/RPS26/RPL7/RPL7A/RPS4X/RPL23/HNRNPD/RPS14/RPS15/DPH2/RPL35/RPL11/RPSA/RPL34/YBX1/EIF3I/RPLP1/FAU/RPL22/RPS16/RBM24/EIF2D/RPL9/RPS11/RPS17/RPLP0/RPS15A/CNBP/RPS20/RPL29/…
GOBP_KERATINIZATION	GOBP_KERATINIZATION	69	-0.699164889	-2.609379377	1.00E-10	1.51E-08	1.16E-08	1162	tags=41%, list=6%, signal=38%	KRT83/SPRR2B/KRT6B/KRT75/LIPK/SPRR3/KRT86/KRT78/KRT1/SPRR2F/KRT77/LCE2A/KRT5/KRT4/KRT6C/IL1A/LIPM/LCE3E/KRT16/SPRR1A/SPRR2G/SPRR4/KRT6A/SPRR2D/LCE3D/SPRR2E/SPRR1B/KRT79
GOCC_CYTOSOLIC_RIBOSOME	GOCC_CYTOSOLIC_RIBOSOME	99	-0.650423616	-2.608115834	1.00E-10	1.51E-08	1.16E-08	4017	tags=81%, list=22%, signal=64%	RPL26/RPL21/RPS9/RPL27/RPL23A/RPS29/RPS5/RPS3A/RPL13A/RPL10/EIF2A/RPL32/RPS27/RPS26/RPL7/RPL7A/RPS4X/RPL23/ISG15/RPS14/RPS15/RPL35/RPL11/RPSA/RPL34/RPLP1/FAU/RPL22/RPS16/RPL9/RPS11/RPS17/RPLP0/RPS15A/MRPL1/RPS20/RPL29/RPS25/RPL18/RPL28/RPL8/RPL13/RPL6/RPS13/RPL37A/RPL12/RPS3/RPL31/RPS12/RPL4/RPL19/RPS10/UBA52/RPL14/RPL5/RPS21/RPS8/RPL30/RPL35A/RPS19/RPL17/RPL26L1/RPL3L/RPS18/RPS27A/RPS28/RPL37/RP…
GOBP_MITOCHONDRIAL_GENE_EXPRESSION	GOBP_MITOCHONDRIAL_GENE_EXPRESSION	156	-0.604899485	-2.58848569	1.00E-10	1.51E-08	1.16E-08	5793	tags=70%, list=31%, signal=49%	MRPS5/MRPL35/IARS2/WARS2/MTO1/MRPS16/MRPL9/TRMT61B/RPUSD4/GFM1/TRMT5/MTRF1L/NOA1/MRPL13/MRPL33/MTIF3/MRPS31/SARS2/MRPL24/MRPL57/QRSL1/RMND1/METTL8/MRPL28/MRPL43/C1QBP/FASTK/MALSU1/TFAM/NSUN3/MTERF1/TSFM/TFB1M/METTL4/FASTKD2/MRPS7/MRPL15/MRPS21/MRPL17/SHMT2/MRPS26/MRPL54/GATC/MRPL32/MRPS23/MRPL50/TUFM/PTCD3/HSD17B10/MRPL19/MRPS12/RPUSD3/POLRMT/CHCHD1/MRPL55/MRPS30/MRPL36/MRPL40/TACO1/PTCD1/TRIT1/M…
GOBP_COLLAGEN_FIBRIL_ORGANIZATION	GOBP_COLLAGEN_FIBRIL_ORGANIZATION	62	0.774479456	2.580264738	1.00E-10	1.51E-08	1.16E-08	1723	tags=53%, list=9%, signal=48%	COL2A1/COL5A3/ADAMTS12/COL14A1/SFRP2/ADAMTS14/EMILIN1/TNXB/COL3A1/COL1A2/COL1A1/MMP11/COL5A2/COL12A1/AEBP1/GREM1/ADAMTS7/COL5A1/FMOD/LUM/OPTC/COL11A1/COL13A1/ADAMTS2/LOXL1/TLL1/COLGALT2/EFEMP2/BMP1/PXDN/COMP/LOXL2/LOX
GOBP_RIBOSOME_BIOGENESIS	GOBP_RIBOSOME_BIOGENESIS	287	-0.562433612	-2.570657665	1.00E-10	1.51E-08	1.16E-08	5838	tags=66%, list=31%, signal=46%	BYSL/LSM6/UTP15/UTP20/PIH1D2/RPUSD2/SART1/PELP1/DDX28/DDX18/EXOSC2/TRMT61B/ZNF658/WBP11/MPHOSPH6/RPUSD4/TSR3/UTP6/GTF2H5/FRG1/DDX27/PES1/TRAF7/XPO1/DIMT1/RRP15/HEATR3/C1QBP/TBL3/USP36/DDX10/MALSU1/TSR2/NSUN3/LAS1L/WDR18/RIOK3/RPP25/RRN3/EXOSC7/UTP3/NGDN/TFB1M/RPL10A/SUV39H1/ABT1/KRR1/FASTKD2/MRPS7/HEATR1/GNL2/SDAD1/EIF4A3/SPATA5/RPL26/YTHDF2/ESF1/UTP18/KRI1/GTPBP10/NOC2L/RPL27/RPL23A/EXOSC3/DDX56…
GOBP_RIBONUCLEOPROTEIN_COMPLEX_BIOGENESIS	GOBP_RIBONUCLEOPROTEIN_COMPLEX_BIOGENESIS	428	-0.540677541	-2.550507547	1.00E-10	1.51E-08	1.16E-08	6062	tags=64%, list=33%, signal=44%	CRNKL1/ABCE1/UTP23/EXOSC6/AGO2/NMD3/SF3A3/NSA2/BYSL/LSM6/UTP15/UTP20/PIH1D2/RPUSD2/SART1/PELP1/PRMT5/NOL3/DDX28/DDX18/EXOSC2/NUDT21/TRMT61B/ZNF658/WBP11/LUC7L3/MPHOSPH6/RPUSD4/TSR3/PRPF19/UTP6/GTF2H5/FRG1/SFSWAP/PHF5A/EIF2S3/DDX27/PES1/TRAF7/GEMIN5/XPO1/HTATSF1/EIF3D/DIMT1/SART3/SF3B3/RRP15/HEATR3/C1QBP/TBL3/USP36/DDX10/DDX20/COIL/EIF3G/MALSU1/SNRPA1/CELF2/TSR2/NSUN3/LAS1L/EIF3A/ATR/SRSF1/WDR18/R…
GOCC_CYTOSOLIC_LARGE_RIBOSOMAL_SUBUNIT	GOCC_CYTOSOLIC_LARGE_RIBOSOMAL_SUBUNIT	56	-0.72585342	-2.538818944	1.00E-10	1.51E-08	1.16E-08	4580	tags=89%, list=25%, signal=68%	RPL3/RPL15/RPL10A/RPL26/RPL21/RPL27/RPL23A/RPL13A/RPL10/RPL32/RPL7/RPL7A/RPL23/RPL35/RPL11/RPL34/RPLP1/RPL22/RPL9/RPLP0/MRPL1/RPL29/RPL18/RPL28/RPL8/RPL13/RPL6/RPL37A/RPL12/RPL31/RPL4/RPL19/UBA52/RPL14/RPL5/RPL30/RPL35A/RPL17/RPL26L1/RPL3L/RPL37/RPL18A/RPLP2/RPL27A/RPL39/RPL38/RPL24/RPL36/RPL36A/RPL10L
GOBP_MITOCHONDRIAL_TRANSLATION	GOBP_MITOCHONDRIAL_TRANSLATION	127	-0.607660651	-2.521460798	1.00E-10	1.51E-08	1.16E-08	5793	tags=71%, list=31%, signal=49%	MRPS5/MRPL35/IARS2/WARS2/MRPS16/MRPL9/RPUSD4/GFM1/MTRF1L/NOA1/MRPL13/MRPL33/MTIF3/MRPS31/SARS2/MRPL24/MRPL57/QRSL1/RMND1/METTL8/MRPL28/MRPL43/C1QBP/MALSU1/NSUN3/TSFM/FASTKD2/MRPS7/MRPL15/MRPS21/MRPL17/SHMT2/MRPS26/MRPL54/GATC/MRPL32/MRPS23/MRPL50/TUFM/PTCD3/MRPL19/MRPS12/RPUSD3/CHCHD1/MRPL55/MRPS30/MRPL36/MRPL40/TACO1/PTCD1/MRPL34/MRPL27/DARS2/MRPL47/MPV17L2/MRPL16/MRPS22/MRPS34/MRPL21/MRPL39/DAP…
GOBP_OXIDATIVE_PHOSPHORYLATION	GOBP_OXIDATIVE_PHOSPHORYLATION	124	-0.603753129	-2.489848448	1.00E-10	1.51E-08	1.16E-08	4166	tags=62%, list=22%, signal=49%	NDUFAB1/NDUFC2/DNAJC30/SHMT2/NDUFC1/NDUFA2/COX8A/MSH2/NDUFB6/NDUFA13/NDUFS6/COX7A2/NDUFB2/GHITM/NDUFB3/BID/COX6B2/UQCRB/NDUFB9/NDUFS3/COX7C/COX8C/SDHB/NDUFB10/STOML2/NDUFA8/NDUFB1/CYC1/COX6A2/SLC25A23/UQCR10/UQCC2/NDUFA4/COX7A2L/NDUFA5/DGUOK/NDUFV2/COX6B1/PPIF/NDUFB4/COX5A/NDUFA12/COX7B/CDK1/UQCC3/NDUFA3/COX5B/NDUFA11/NDUFA1/CYCS/NDUFB7/COX4I1/COX6A1/NDUFB8/NDUFS5/UQCRH/NDUFA9/CCNB1/COA6/SLC25A33…
GOCC_RESPIRASOME	GOCC_RESPIRASOME	95	-0.620890937	-2.487861945	1.00E-10	1.51E-08	1.16E-08	3864	tags=61%, list=21%, signal=49%	NDUFC1/NDUFA2/COX8A/C15orf48/NDUFB6/NDUFA13/NDUFS6/COX7A2/NDUFB2/NDUFB3/COX6B2/UQCRB/NDUFB9/NDUFS3/COX7C/COX8C/SDHB/NDUFB10/NDUFA8/NDUFB1/CYC1/COX6A2/UQCR10/NDUFA4/COX7A2L/NDUFA5/NDUFV2/COX6B1/NDUFB4/COX5A/NDUFA12/COX7B/NDUFA3/COX5B/NDUFA11/NDUFA1/CYCS/NDUFB7/COX4I1/COX6A1/NDUFB8/NDUFS5/HIGD2A/UQCRH/NDUFA9/COA6/UQCRHL/MT-CO1/MT-CO3/MT-CYB/MT-ND5/MT-CO2/MT-ND4/MT-ND3/MT-ND2/MT-ND4L/MT-ND1/COX7B2
GOCC_INNER_MITOCHONDRIAL_MEMBRANE_PROTEIN_COMPLEX	GOCC_INNER_MITOCHONDRIAL_MEMBRANE_PROTEIN_COMPLEX	130	-0.592734228	-2.470376937	1.00E-10	1.51E-08	1.16E-08	4726	tags=63%, list=25%, signal=47%	MCU/UQCRC1/TIMM50/TIMM9/NDUFB11/PAM16/NDUFS8/TIMM23/TIMM17A/CHCHD6/NDUFAB1/AGK/NDUFC2/MTX2/NDUFC1/NDUFA2/COX8A/TIMM17B/GRPEL2/C15orf48/GRPEL1/NDUFB6/NDUFA13/NDUFS6/COX7A2/AFG3L2/NDUFB2/NDUFB3/UQCRB/DNAJC19/NDUFB9/NDUFS3/COX7C/IMMP1L/COX8C/SDHB/NDUFB10/NDUFA8/TIMM21/NDUFB1/CYC1/COX6A2/UQCR10/NDUFA4/COX7A2L/NDUFA5/NDUFV2/COX6B1/CHCHD3/NDUFB4/COX5A/NDUFA12/COX7B/TIMM44/NDUFA3/COX5B/NDUFA11/NDUFA1/ND…
GOBP_NCRNA_PROCESSING	GOBP_NCRNA_PROCESSING	393	-0.520958025	-2.446231035	1.00E-10	1.51E-08	1.16E-08	5838	tags=60%, list=31%, signal=42%	BYSL/LSM6/UTP15/UTP20/PIH1D2/RPUSD2/SART1/INTS8/PELP1/TRMT13/ZC3H12A/DDX18/OSGEPL1/EXOSC2/MTO1/TRMT61B/WBP11/MPHOSPH6/RPUSD4/TSR3/TRDMT1/TRMT2A/TRMT5/SRRT/UTP6/GTF2H5/TYW3/NSUN2/FRG1/USB1/THADA/THG1L/KTI12/PUS10/DDX27/PES1/LARP7/TOE1/FAM98A/DIMT1/METTL8/PRKRA/RRP15/TUT1/TBL3/USP36/DDX10/SRSF3/HENMT1/INTS4/THUMPD2/TSR2/NSUN3/NCBP2/LAS1L/GTPBP3/TRMT10A/METTL2A/WDR18/RIOK3/RPP25/EXOSC7/ELAC1/UTP3/NG…
GOBP_EXTERNAL_ENCAPSULATING_STRUCTURE_ORGANIZATION	GOBP_EXTERNAL_ENCAPSULATING_STRUCTURE_ORGANIZATION	310	0.608471955	2.438906954	1.00E-10	1.51E-08	1.16E-08	3086	tags=50%, list=17%, signal=42%	MYH11/COL2A1/HAS1/ADAMTS16/CTSG/CMA1/SMOC2/ANGPTL7/MFAP4/COL9A3/POSTN/COL5A3/ADAMTS12/ELANE/COL14A1/SFRP2/NID2/ADAMTS14/EMILIN1/EGFLAM/COL10A1/SMPD3/CTSK/TNXB/COL3A1/HAS3/COL1A2/COL4A6/FAP/COL1A1/CCDC80/MMP11/MMP10/ITGA8/COL5A2/HPSE2/COL12A1/AEBP1/GREM1/MATN3/ADAMTS7/LAMA2/COL5A1/THSD4/FMOD/SULF1/CRISPLD2/COL18A1/LUM/HMCN1/LRP1/ADAMTS15/COL9A1/TNR/ABI3BP/NID1/ECM2/MMP16/OPTC/OLFML2A/COL11A1/ANTXR…
GOBP_RRNA_METABOLIC_PROCESS	GOBP_RRNA_METABOLIC_PROCESS	244	-0.544626878	-2.435936246	1.00E-10	1.51E-08	1.16E-08	5883	tags=67%, list=32%, signal=46%	NSA2/BYSL/LSM6/UTP15/UTP20/PIH1D2/RPUSD2/SART1/PELP1/DDX18/EXOSC2/TRMT61B/WBP11/MPHOSPH6/RPUSD4/TSR3/UTP6/GTF2H5/FRG1/SMARCB1/DDX27/PES1/DIMT1/RRP15/TBL3/USP36/DDX10/TSR2/NSUN3/LAS1L/WDR18/RIOK3/RPP25/EXOSC7/UTP3/NGDN/TFB1M/RPL10A/SUV39H1/NCL/ABT1/KRR1/HEATR1/GTF3C5/EIF4A3/RPL26/GTF3C3/YTHDF2/ESF1/UTP18/KRI1/GTF3C4/RPL27/SMARCA4/SPIN1/POLR1B/EXOSC3/DDX56/DCAF13/RRP1B/NAT10/NOP56/ERI3/RRP12/METTL1…
GOCC_POSTSYNAPTIC_DENSITY_MEMBRANE	GOCC_POSTSYNAPTIC_DENSITY_MEMBRANE	87	0.692566474	2.412727505	1.00E-10	1.51E-08	1.16E-08	2075	tags=45%, list=11%, signal=40%	SORCS3/SHISA6/CACNG5/CACNG7/GRIA1/CLSTN2/ERBB4/LRFN5/CACNA1C/LRRC4C/GRIA2/NETO1/KCNH1/SLITRK1/SLITRK3/ADCY1/SYNDIG1/CACNG8/GRIN2A/CACNG4/SORCS2/GRID1/LRRTM3/ADRA2A/LIN7A/GRIN2C/ATP2B2/LRFN2/ARC/EPHA4/LRRC4B/GRM5/SHISA9/LRRC4/NLGN4X/NRCAM/GRIK5/NLGN4Y/CACNG2
GOCC_COLLAGEN_CONTAINING_EXTRACELLULAR_MATRIX	GOCC_COLLAGEN_CONTAINING_EXTRACELLULAR_MATRIX	417	0.586341742	2.392716216	1.00E-10	1.51E-08	1.16E-08	2939	tags=49%, list=16%, signal=43%	ZP2/CBLN4/LEFTY2/OGN/GDF10/COL2A1/TNN/FCN2/ACAN/CTSG/TGFB3/CMA1/SMOC2/ANGPTL7/GPC3/MFAP4/COL9A3/FGF10/FREM1/POSTN/COL5A3/CPA3/ACTA2/TIMP3/PODN/ELANE/COL14A1/TNC/SFRP2/NID2/EMILIN1/EGFLAM/COL10A1/SBSPON/CSPG4/MYOC/SSC5D/TNXB/COL3A1/AMBP/VCAN/SPARCL1/COL1A2/SRPX2/COL4A6/COL1A1/COL26A1/CCDC80/FN1/COL6A3/FBN1/COL5A2/APCS/THBS4/MMRN1/CILP/FLG/DCN/ANGPTL4/COL12A1/AEBP1/LRRC15/GREM1/MATN3/THBS2/EDIL3/LA…
GOCC_BASEMENT_MEMBRANE	GOCC_BASEMENT_MEMBRANE	96	0.671591909	2.374446661	1.00E-10	1.51E-08	1.16E-08	2914	tags=54%, list=16%, signal=46%	COL2A1/SMOC2/COL9A3/FREM1/ACTA2/TIMP3/TNC/NID2/EGFLAM/COL4A6/CCDC80/FN1/FBN1/THBS4/THBS2/LAMA2/COL5A1/COL18A1/HSPG2/HMCN1/LAMA4/COL9A1/MMRN2/NID1/SPARC/NTN4/VTN/NPNT/COL15A1/VWC2/COL4A2/LOXL1/COL4A1/EFEMP2/FBLN1/LAMC3/SERPINF1/PXDN/COL8A2/LOXL2/FREM3/ADAMTS1/COL17A1/COL8A1/LAMB2/VWA2/NTN1/DST/NTNG2/LAMB1/NTNG1/AMTN
GOBP_AEROBIC_RESPIRATION	GOBP_AEROBIC_RESPIRATION	169	-0.546946829	-2.364221093	1.00E-10	1.51E-08	1.16E-08	5142	tags=60%, list=28%, signal=44%	NDUFA10/SUCLG1/COX6C/NUPR1/DNAJC15/ADSL/MRPS36/PDHA1/SLC25A14/COX15/UQCRC1/ARL2/NDUFB11/NDUFS8/NDUFAB1/MDH2/NDUFC2/DNAJC30/SHMT2/NDUFC1/NDUFA2/COX8A/MSH2/NDUFB6/NDUFA13/NDUFS6/COX7A2/NDUFB2/IDH3G/GHITM/NDUFB3/BID/COX6B2/BLOC1S1/UQCRB/NDUFB9/NDUFS3/COX7C/COX8C/SDHB/NDUFB10/UCN/STOML2/NDUFA8/NDUFB1/MDH1/CYC1/COX6A2/SLC25A23/UQCR10/UQCC2/NDUFA4/COX7A2L/NDUFA5/DGUOK/NDUFV2/COX6B1/MDH1B/PPIF/NDUFB4/CO…
GOBP_TRNA_METABOLIC_PROCESS	GOBP_TRNA_METABOLIC_PROCESS	166	-0.542290637	-2.336712775	1.00E-10	1.51E-08	1.16E-08	5826	tags=60%, list=31%, signal=42%	LSM6/TRMT13/OSGEPL1/EXOSC2/IARS2/WARS2/MTO1/TRMT61B/RPUSD4/TRDMT1/TRMT2A/TRMT5/TYW3/NSUN2/THADA/THG1L/KTI12/FARSB/PUS10/SARS2/FAM98A/QRSL1/METTL8/THUMPD2/NSUN3/GTPBP3/TRMT10A/METTL2A/RPP25/EXOSC7/ELAC1/TRMT61A/TRPT1/GTF3C5/TSEN15/DTD2/CTU1/GTF3C3/NARS2/FARSA/RPP21/WDR4/GTF3C4/GATC/EXOSC3/TRUB1/HSD17B10/TSEN34/NAT10/SSB/EXOSC8/TSEN54/PSTK/GTF3C2/METTL1/PARS2/PTCD1/TRIT1/ZCCHC7/DARS2/TRMT6/TRMT11/Z…
GOMF_INTEGRIN_BINDING	GOMF_INTEGRIN_BINDING	147	0.613378116	2.29304493	1.00E-10	1.51E-08	1.16E-08	3464	tags=48%, list=19%, signal=39%	FCER2/GFRA1/TNN/ITGA11/SFRP2/PTN/EMILIN1/TNXB/COL3A1/ITGBL1/FAP/IGF2/FN1/FBN1/ITGA8/THBS4/EDIL3/LGALS12/COL5A1/ADAM23/CXCL12/FGF1/ECM2/IGF1/DMP1/ITGA1/VWF/IBSP/THBS1/VTN/NPNT/JAM3/THY1/MMP14/FBLN1/COMP/KDR/ITGB3/ITGAD/ITGA2/ITGB5/CASR/ITGA5/ITGB6/GPNMB/ITGA4/LAMB2/FRMD5/LTBP4/ADAMTS8/ITGAV/SEMA7A/MFGE8/ITGB1/JAM2/DST/ITGA10/LAMB1/FERMT2/PTPRZ1/ACTN1/CDH26/GFAP/MYH9/S1PR3/SPP1/UTRN/CD40LG/ESM1/ITG…
GOBP_RIBONUCLEOPROTEIN_COMPLEX_SUBUNIT_ORGANIZATION	GOBP_RIBONUCLEOPROTEIN_COMPLEX_SUBUNIT_ORGANIZATION	198	-0.514032491	-2.288855744	1.00E-10	1.51E-08	1.16E-08	5193	tags=53%, list=28%, signal=38%	SFSWAP/PHF5A/EIF2S3/TRAF7/GEMIN5/HTATSF1/EIF3D/SART3/SF3B3/DDX20/COIL/EIF3G/SNRPA1/CELF2/EIF3A/ATR/SRSF1/CELF4/EIF3CL/STRAP/ABT1/FASTKD2/GEMIN7/MRPS7/EIF3F/PRPF3/NUFIP1/RBMX/TAF9/EIF3E/MCTS1/SRSF9/PTGES3/GCFC2/XAB2/SNRPB2/RPL23A/USP39/RPS5/SF3B4/SF3B5/SMN1/RPL13A/RPL10/SF3A2/EIF3H/CELF3/POLR2D/TARBP2/DYRK3/RUVBL2/EIF3M/ISY1/EIF2S2/DENR/NCBP1/SNRPB/RPS27/SNRPD3/SRSF12/ZFAND1/GEMIN2/RRS1/MRTO4/RPS1…
GOMF_PEPTIDE_RECEPTOR_ACTIVITY	GOMF_PEPTIDE_RECEPTOR_ACTIVITY	144	0.598508508	2.237759604	1.00E-10	1.51E-08	1.16E-08	3375	tags=51%, list=18%, signal=42%	GRPR/SORCS3/MC5R/SSTR4/CCKAR/RXFP3/OXTR/PROKR2/ADCYAP1R1/CX3CR1/F2RL2/EDNRA/CCKBR/CALCR/AVPR2/GLP2R/AVPR1A/ACKR4/EDNRB/XCR1/F2R/SORCS2/PTH1R/NPY2R/GPR17/CXCR5/GPR139/NPR1/AGTR2/APLNR/MCHR2/AGTR1/NPBWR1/CALCRL/SCTR/CCR6/GIPR/CCR7/RAMP3/BDKRB2/GUCY2D/CCR4/CXCR1/UTS2R/CRHR2/RXFP2/ACKR2/VIPR2/NMUR1/CCR10/OPRL1/RXFP1/NPR2/VIPR1/MAS1/GALR1/CCR3/RAMP2/MCHR1/CCR1/CCR8/CYSLTR1/GP1BA/NPR3/ACKR3/LHCGR/CYSLT…
GOBP_RESPONSE_TO_BMP	GOBP_RESPONSE_TO_BMP	162	0.589968199	2.236935738	1.00E-10	1.51E-08	1.16E-08	2332	tags=35%, list=13%, signal=31%	CER1/LEFTY2/NOG/LRP2/COL2A1/GATA4/GREM2/TGFB3/GPC3/ZNF423/HEYL/ADAMTS12/CHRDL1/SFRP2/GDF6/SMPD3/TFAP2B/FBN1/GREM1/GDF7/ADAMTS7/CHRD/SULF1/RUNX2/HES5/HTRA1/HTRA3/VSTM2A/BMPER/SFRP4/BMP8A/VWC2/FSTL1/HOXA13/LEF1/USP9Y/COMP/CDH5/KDR/DLX1/NBL1/TGFB1/EGR1/TMPRSS6/ACVRL1/PCSK6/TGFBR3/SMAD6/CRB2/PHOX2B/FST/BMP8B/ENG/BMP4/GDF3/GATA3/KCP
GOCC_CHROMOSOME_CENTROMERIC_REGION	GOCC_CHROMOSOME_CENTROMERIC_REGION	214	-0.482835666	-2.164264848	1.00E-10	1.51E-08	1.16E-08	6281	tags=56%, list=34%, signal=38%	SYCP3/ANAPC16/DNMT3A/DYNC1LI1/MEAF6/CENPM/NUDCD2/GPATCH11/ACTL6A/SMC4/ACTL6B/NUP160/UHRF2/KDM4A/KAT8/CENPQ/KDM4C/STAG2/CHMP2A/DCTN6/SUMO3/BAZ1B/CBX5/SMARCD2/CHAMP1/NUP98/SMARCD1/MIS18A/SUGT1/DNMT1/ORC2/CBX1/SMARCB1/DSN1/NUP43/SMC5/CHMP1A/NUP85/XPO1/RAD21/BRD7/NCAPD3/CHMP4B/CENPI/ZWINT/HNRNPU/NGDN/SUV39H1/NUP107/SKA2/HSF1/PHF6/SMARCA4/CKAP5/CENPL/TOP2A/DYNLL1/SIRT6/RCC2/SPAG5/CENPK/HJURP/CENPH/KIF…
GOBP_CONNECTIVE_TISSUE_DEVELOPMENT	GOBP_CONNECTIVE_TISSUE_DEVELOPMENT	252	0.54577213	2.161383854	1.00E-10	1.51E-08	1.16E-08	4223	tags=49%, list=23%, signal=38%	OTOR/ZBTB16/CER1/NOG/OGN/COL2A1/HAND1/FGF4/FRZB/LEP/ACTA2/ADAMTS12/SFRP2/GDF6/PDGFRB/SMPD3/CTSK/COL3A1/COL1A1/NKX3-2/GREM1/EBF2/MATN3/GDF7/ADAMTS7/COL5A1/SULF1/RUNX2/ZEB1/FOXA1/HES5/PTH1R/EPYC/COL11A1/RSPO2/BMP8A/EVC/CYTL1/FGFR3/MMP13/HMGCS2/PDGFD/PKDCC/GHRL/CD34/PRRX1/BMP1/HOXD3/AMELX/COMP/GLI3/SNAI2/ITGB3/LOXL2/SOX5/TGFB1/EGR1/ACVRL1/LOX/GPR4/PDGFB/PDGFA/CRIP1/CASR/AXIN2/PTHLH/BMP3/MEF2C/BMP8B/…
GOBP_REGULATION_OF_BLOOD_PRESSURE	GOBP_REGULATION_OF_BLOOD_PRESSURE	185	0.561887868	2.155187837	1.00E-10	1.51E-08	1.16E-08	2946	tags=41%, list=16%, signal=35%	KLK2/KLK3/NPY/ASIC2/ATP1A2/TRHDE/ADAMTS16/CTSG/CMA1/OXTR/CORIN/LEP/CPA3/ACTA2/SPX/EDNRA/EMILIN1/ADRB3/COL1A2/CORO2B/SCNN1A/AVPR2/AVPR1A/EDNRB/SCNN1B/F2R/NPR1/KL/AGTR2/AR/NOS1/CYP4A11/CYP11B1/HBB/EDN3/REN/ADIPOQ/GAS6/ENPEP/CD34/AGTR1/ABCC9/ADRA1D/RPS6KA2/ACVRL1/UTS2R/PDGFB/NPPB/HSD11B2/POMC/OPRL1/TBXA2R/ANPEP/NPR2/LNPEP/ECE1/HMOX1/TRPV1/OR51E2/VEGFC/ABAT/RAMP2/KCNK6/AGT/NCALD/SMAD3/NOS3/ADRA2B/FFA…
GOCC_ORGANELLE_INNER_MEMBRANE	GOCC_ORGANELLE_INNER_MEMBRANE	500	-0.447064357	-2.14929724	1.00E-10	1.51E-08	1.16E-08	4909	tags=49%, list=26%, signal=37%	MRPL24/MRPL57/DNAJC15/ACAD9/MRPS36/AIFM1/GHRHR/MRPL28/MRPL43/SIRT4/SLC25A14/COX15/MCU/UQCRC1/TIMM50/TIMM9/LETMD1/NDUFB11/MRS2/SLC25A32/PAM16/NDUFAF3/NDUFS8/TRAP1/ATAD3B/P2RX5/SLC25A36/FDXR/TIMM23/SCO2/NDUFAF5/TIMM17A/CHCHD6/MRPS7/NDUFAB1/TM7SF2/MRPL15/PMPCB/AGK/MRPS21/MRPL17/NRM/NDUFC2/PTPMT1/DNAJC30/SLC25A3/SHMT2/MRPS26/NDUFAF6/CRLS1/TMEM120A/ALDH18A1/MRPL54/MTX2/NDUFC1/MRPL32/NDUFA2/COX8A/TIMM1…
GOCC_POSTSYNAPTIC_MEMBRANE	GOCC_POSTSYNAPTIC_MEMBRANE	261	0.527235934	2.088913619	1.00E-10	1.51E-08	1.16E-08	2804	tags=37%, list=15%, signal=32%	GRIK3/SORCS3/SHISA6/CACNG5/KCNA1/CACNG7/GRIA1/CLSTN2/CHRNA9/ERBB4/GRIA3/KCNMA1/LRFN5/CACNA1C/LRRC4C/GRIA2/NETO1/KCNB1/SHANK1/CHRNA4/KCNH1/SLITRK1/TENM2/CHRM2/SLITRK3/ADCY1/SYNDIG1/CACNG8/GRIN2A/KCND3/F2R/CACNG4/IGSF21/SORCS2/GABRR3/GRID1/LRRTM3/ADRA2A/SLC6A1/NRP1/LIN7A/GRIN2C/PCDHB13/IQSEC3/COL13A1/ATP2B2/LRFN2/ARC/EPHA4/NLGN1/LHFPL4/GABRB1/KCNC2/GRM7/GRM2/LRRC4B/ANK2/CHRNA6/GRM5/GABRR1/KCND2/SHI…
GOBP_CELL_SUBSTRATE_ADHESION	GOBP_CELL_SUBSTRATE_ADHESION	353	0.512370091	2.062870591	1.00E-10	1.51E-08	1.16E-08	2879	tags=33%, list=15%, signal=28%	NPY/APOD/TNN/ITGA11/FREM1/AGR2/COL5A3/ADAMTS12/NID2/EMILIN1/EGFLAM/MYOC/TNXB/COL3A1/ITGBL1/COL1A1/COL26A1/CCDC80/CORO2B/SNED1/FN1/ITGA8/PPFIA2/GREM1/ALOX15/EDIL3/TEK/LIMS2/FAM107A/PREX1/ARHGAP6/OTOA/ABI3BP/NID1/ECM2/ANTXR1/NRP1/HAS2/NDNF/DMP1/DLC1/NTN4/ITGA1/VWF/THBS1/VTN/COL13A1/AJAP1/LYVE1/NPNT/GAS6/FBLN2/JAM3/EPHA3/VWC2/THY1/CD34/MMP14/EFEMP2/FBLN1/LAMC3/CDH13/CD36/ADAMTS9/HOXD3/DAB2/KDR/CCR7/…
GOBP_CHROMOSOME_SEGREGATION	GOBP_CHROMOSOME_SEGREGATION	345	-0.434879409	-2.030294654	1.00E-10	1.51E-08	1.16E-08	6149	tags=54%, list=33%, signal=37%	TEX15/TTL/VPS4A/AKAP8L/ACTL6A/SMC4/ACTL6B/POGZ/CENPQ/SMARCAD1/MSH5/STAG2/UBE2I/RAB11A/CHMP2A/BAZ1B/KPNB1/ARL8A/SMARCD2/CHAMP1/BEX4/NUDC/SMARCD1/VPS4B/MIS18A/KATNB1/SMC2/TLK1/EML4/RAD18/SMARCB1/DSN1/C1orf146/NUP43/SMC5/TNKS/MAPRE1/CHMP1A/RAD21/CDC6/BRD7/PRC1/CORT/NCAPD3/BCL7C/ESCO1/TLK2/CDC16/CSNK2A1/DMC1/SFPQ/NCAPG2/CHMP4B/RIOK3/ZWINT/HNRNPU/FEN1/SKA2/WRAP73/RAD51C/EHMT2/RACGAP1/PCID2/GEN1/NCAPH/…
GOCC_CHROMOSOMAL_REGION	GOCC_CHROMOSOMAL_REGION	335	-0.437447196	-2.030245504	1.00E-10	1.51E-08	1.16E-08	6630	tags=56%, list=36%, signal=37%	DAXX/MCM5/WRN/DCTN4/INCENP/SMCHD1/BRCA2/KAT7/SMC6/NSMCE2/LRWD1/ACD/SYCP3/ANAPC16/TEN1/DNMT3A/DYNC1LI1/MEAF6/NSMCE4A/CENPM/NUDCD2/GPATCH11/RPA2/ACTL6A/SMC4/ACTL6B/RPA4/NUP160/UHRF2/MEN1/DCLRE1B/KDM4A/KAT8/CENPQ/KDM4C/STAG2/DHX36/CHMP2A/DCTN6/SUMO3/BAZ1B/CBX5/SMARCD2/PPP1CA/RBBP4/CHAMP1/NUP98/SMARCD1/GATAD2B/MIS18A/SUGT1/RAD51/DNMT1/NBN/ORC2/ORC4/CBX1/MTA2/POLD1/SMARCB1/DSN1/NUP43/SMC5/TNKS/CHMP1A/…
GOCC_SYNAPTIC_MEMBRANE	GOCC_SYNAPTIC_MEMBRANE	367	0.500772163	2.02449089	1.00E-10	1.51E-08	1.16E-08	3888	tags=41%, list=21%, signal=33%	GRIK3/ADCY8/SORCS3/SHISA6/CACNG5/KCNA1/CACNG7/GRIA1/CNTN6/CLSTN2/CHRNA9/ERBB4/GRIA3/KCNMA1/LRFN5/SLC6A2/DGKI/CACNA1C/CADM3/LRRC4C/GRIA2/NETO1/SLC1A2/KCNB1/SHANK1/CHRNA4/SRPX2/KCNH1/SLITRK1/SLC4A8/ITGA8/TENM2/CHRM2/SLITRK3/ADCY1/SYNDIG1/CACNG8/GRIN2A/ADAM23/PDE2A/KCND3/F2R/CACNG4/IGSF21/SORCS2/GABRR3/GRID1/LRRTM3/ADRA2A/SLC6A1/NRP1/LIN7A/GRIN2C/PCDHB13/PTPRD/IQSEC3/COL13A1/ATP2B2/LRFN2/HTR1B/ARC/E…
GOBP_NEGATIVE_REGULATION_OF_LOCOMOTION	GOBP_NEGATIVE_REGULATION_OF_LOCOMOTION	324	0.503391857	2.023045899	1.00E-10	1.51E-08	1.16E-08	3457	tags=39%, list=19%, signal=32%	NOG/HAS1/APOD/TNN/PTPRT/CX3CR1/SEMA5A/SEMA6D/PODN/ELANE/SFRP2/NGFR/EMILIN1/COL3A1/SEMG1/MEOX2/PRKG1/CLDN5/TBX5/DCN/DPEP1/GREM1/IL33/SLIT2/CHRD/SEMA5B/SULF1/CXCL12/LRP1/ANGPT4/MMRN2/DACH1/IGFBP5/AGTR2/NRP1/DLC1/THBS1/C5AR2/TIE1/SEMA3G/DPP4/ADIPOQ/CYGB/SEMA6B/ALOX15B/THY1/EPHA4/GHRL/MYOCD/FBLN1/SERPINF1/SLIT1/GRM5/ADAMTS9/ABHD2/PLCB1/NBL1/DLL4/TGFB1/IL24/ACVRL1/IGFBP3/DUSP1/CD200/PTPRG/MEF2C/TBXA2R…
GOCC_EXTERNAL_SIDE_OF_PLASMA_MEMBRANE	GOCC_EXTERNAL_SIDE_OF_PLASMA_MEMBRANE	371	0.497913943	2.017501781	1.00E-10	1.51E-08	1.16E-08	3707	tags=43%, list=20%, signal=35%	GP2/CRLF1/CA4/FCER2/GFRA1/LRP2/FCN2/ADAM29/GPIHBP1/ITGA11/CX3CR1/SLC22A11/MS4A1/GRIA2/CD22/CLEC4M/CTSK/BTN1A1/CHRNA4/MS4A2/CLEC2A/ITGA8/SELP/ACKR4/SCNN1B/XCR1/CXCL12/SCARA5/IGSF21/ABCG2/CD19/CLEC17A/CXCR5/CD248/ANTXR1/MOG/STAB2/PDGFRA/S1PR1/ITGA1/THBS1/ABCB1/GFRA2/IL6ST/ENPEP/THY1/CD34/CLEC14A/CNTFR/CUBN/CDH13/CD36/IL3RA/CCR6/HEG1/CDH5/PRND/KDR/RAET1E/CCR7/ITGB3/IL1R1/F10/LEPR/ITGAD/NRCAM/CCR4/IT…
GOCC_MITOCHONDRIAL_MATRIX	GOCC_MITOCHONDRIAL_MATRIX	452	-0.423572894	-2.015298593	1.00E-10	1.51E-08	1.16E-08	5793	tags=54%, list=31%, signal=38%	MRPS5/HSPA1L/MRPL35/DDX28/PYCR1/OXA1L/DNAJA3/ACSS2/GUF1/IARS2/MMAB/WARS2/MRPS16/ACAA2/MRPL9/TRMT61B/ALDH5A1/RPUSD4/HADHA/MRRF/DMGDH/GFM1/PARK7/SIRT5/PPA2/TRMT5/MTRF1L/RAD51/MPST/SDHAF2/MRPL13/HSPA9/LIPT1/MRPL33/NDUFA10/SUCLG1/GPX1/TMLHE/MRPS31/SARS2/MRPL24/MRPL57/DNAJC15/GOT2/ACSM3/GLS/MCCC1/MRPS36/PDHA1/PRIMPOL/MRPL28/MRPL43/SIRT4/C1QBP/FASTK/ISCA1/GLUD1/ARHGAP11B/SOD1/TFAM/NSUN3/MTERF1/VDAC1/AR…
GOBP_UROGENITAL_SYSTEM_DEVELOPMENT	GOBP_UROGENITAL_SYSTEM_DEVELOPMENT	357	0.496914532	1.999401693	1.00E-10	1.51E-08	1.16E-08	3215	tags=35%, list=17%, signal=30%	CRLF1/ZBTB16/CER1/PAX2/NOG/ESR1/GFRA1/LRP2/LHX1/ADAMTS16/GPC3/SALL1/ERBB4/FGF10/ACTA2/HEYL/EDNRA/TNC/GDF6/PDGFRB/TFAP2B/FBN1/ITGA8/WNT9B/GREM1/SLIT2/SULF1/EDNRB/TEK/FOXA1/HES5/GLI2/FGF1/WNK4/BMPER/NID1/SOX17/KIF26B/TMEM59L/AGTR2/AR/NRP1/KCNJ8/HAS2/HPGD/PDGFRA/MMP2/ALDH1A2/CYP4A11/HMGCS2/ADAMTS6/REN/ADIPOQ/DCHS1/SPRY1/NPNT/KLHL3/PDGFD/ALOX15B/ENPEP/EPHA4/MYOCD/CD34/AGTR1/COL4A1/HOXA13/CYP26B1/SERP…
GOBP_REGULATION_OF_TRANS_SYNAPTIC_SIGNALING	GOBP_REGULATION_OF_TRANS_SYNAPTIC_SIGNALING	419	0.474435736	1.935450847	1.00E-10	1.51E-08	1.16E-08	3196	tags=32%, list=17%, signal=28%	GRIK3/ADCY8/SORCS3/SHISA6/NPAS4/NOG/ATP1A2/CACNG5/CACNG7/GRIA1/CLSTN2/OXTR/SLC24A2/CUX2/CX3CR1/AKAP12/DGKI/NPTX1/LGI1/MAPT/CHRDL1/NTRK1/LRRC4C/PTN/NETO1/KCNB1/SHANK1/CDH11/SLC4A8/CHRM2/ADCY1/LAMA2/CACNG8/GRIN2A/RETN/CACNG4/SORCS2/FAM107A/CNR2/GRID1/TNR/PLCL1/ADRA2A/SLC6A1/TSHZ3/GRIN2C/JPH4/PTPRD/MAP1A/CACNB4/RELN/PLAT/ADIPOQ/LRFN2/GRM8/HTR1B/ARC/EPHA4/CNTN4/GHRL/NLGN1/NRXN1/SLC4A10/RASGRF2/GRM7/G…
GOBP_AMEBOIDAL_TYPE_CELL_MIGRATION	GOBP_AMEBOIDAL_TYPE_CELL_MIGRATION	414	0.465336495	1.898367965	1.00E-10	1.51E-08	1.16E-08	4360	tags=41%, list=23%, signal=32%	CER1/HAS1/APELA/VSTM4/SMOC2/FGF4/GPC3/FGF7/ERBB4/AKAP12/FGF10/SEMA5A/SEMA6D/ACTA2/EDNRA/PTN/ATOH8/SRPX2/FAP/EGR3/MEOX2/FN1/P2RY12/DCN/GREM1/SLIT2/SEMA5B/LGALS12/EDNRB/TEK/ENPP2/ANGPT4/MMRN2/FGF1/BMPER/SOX17/SPARC/AGTR2/CD248/SCG2/NRP1/HAS2/FGF19/THBS1/SEMA3G/RHOJ/EDN3/DPP4/CEACAM1/TNS1/CYGB/SEMA6B/PIK3CG/CLEC14A/FSTL1/DAAM2/SERPINF1/CDH13/PRKD1/ADAMTS9/HTR2B/LRG1/CDH5/KDR/KANK2/SNAI2/ITGB3/DLL4/L…
GOBP_RNA_SPLICING	GOBP_RNA_SPLICING	418	-0.39035818	-1.835832699	1.00E-10	1.51E-08	1.16E-08	7003	tags=58%, list=38%, signal=37%	SF3B2/CCAR2/PRKRIP1/UMOD/PRPF18/SRPK1/HNRNPF/SREK1IP1/THOC2/PDCD7/DDX1/SUGP1/U2AF1L4/RBMXL1/SYF2/RBM41/PRPF38B/SNRNP27/PPIG/FAM98B/PRMT7/KAT2A/LUC7L2/IVNS1ABP/HNRNPK/NONO/PRPF39/TSEN2/SRSF6/ESRP2/TIA1/ARL6IP4/AAR2/CWC27/PRPF4/CTNNBL1/HNRNPL/PRPF40A/SRSF10/RBM39/PUF60/RBM8A/PRPF31/RNPC3/LSM10/AKAP8L/CRNKL1/ZNF638/TADA1/SLC39A5/TAF5L/IWS1/SF3A3/CWC22/U2AF2/SAP18/TRA2A/CIR1/LSM3/TRA2B/LSM6/SART1/ENY…
GOBP_REGULATION_OF_CELLULAR_RESPONSE_TO_GROWTH_FACTOR_STIMULUS	GOBP_REGULATION_OF_CELLULAR_RESPONSE_TO_GROWTH_FACTOR_STIMULUS	296	0.500517936	1.999855406	1.19E-10	1.75E-08	1.35E-08	3941	tags=41%, list=21%, signal=33%	CER1/CIDEA/NOG/LRP2/GATA4/GREM2/TGFB3/SMOC2/FGF4/GPC3/ZNF423/FGF10/ADAMTS12/CHRDL1/SFRP2/NGFR/EMILIN1/TFAP2B/FBN1/ITGA8/DCN/GREM1/SLIT2/CHRD/DKK3/ASPN/SULF1/PRDM16/TGFB1I1/RUNX2/ZEB1/HES5/HTRA1/MMRN2/HTRA3/FGF1/BMPER/SFRP4/AGTR2/NRP1/THBS1/VTN/SPRY1/NPNT/VWC2/CREB3L1/DOK5/MYOCD/FSTL1/HOXA13/TMEM204/DAB2/ADAMTSL2/LRG1/CDH5/KDR/DLX1/ITGB3/NBL1/SPRY4/TGFB1/RASL11B/TMPRSS6/ACVRL1/LOX/PCSK6/CITED1/TGF…
GOMF_EXTRACELLULAR_MATRIX_STRUCTURAL_CONSTITUENT_CONFERRING_TENSILE_STRENGTH	GOMF_EXTRACELLULAR_MATRIX_STRUCTURAL_CONSTITUENT_CONFERRING_TENSILE_STRENGTH	41	0.789073153	2.427079491	1.24E-10	1.80E-08	1.38E-08	2046	tags=71%, list=11%, signal=63%	COL2A1/COL9A3/COL5A3/COL14A1/COL10A1/COL3A1/COL1A2/COL4A6/COL1A1/COL6A3/COL5A2/COL12A1/COL5A1/COL18A1/COL9A1/COL11A1/COL24A1/COL13A1/COL15A1/COL4A2/COL4A1/COL9A2/COL8A2/COL6A2/COL6A1/COL17A1/COL8A1/COL21A1/COL6A6
GOCC_INTRINSIC_COMPONENT_OF_SYNAPTIC_MEMBRANE	GOCC_INTRINSIC_COMPONENT_OF_SYNAPTIC_MEMBRANE	161	0.578981619	2.195188782	1.30E-10	1.82E-08	1.40E-08	3439	tags=47%, list=18%, signal=38%	ADCY8/SORCS3/SHISA6/CACNG5/KCNA1/CACNG7/GRIA1/CNTN6/CLSTN2/CHRNA9/ERBB4/LRFN5/CADM3/LRRC4C/NETO1/SLC1A2/KCNH1/SLITRK1/CHRM2/SLITRK3/ADCY1/GRIN2A/ADAM23/KCND3/CACNG4/GRID1/LRRTM3/ADRA2A/SLC6A1/NRP1/PTPRD/ATP2B2/LRFN2/HTR1B/EPHA4/NLGN1/GRM2/LRRC4B/CHRNA6/GRM5/KCND2/SHISA9/LRRC4/CNTN1/ITGB3/KCNA3/PCDH17/SLC6A6/KCNJ9/NLGN4X/GABRB2/NRCAM/CHRNA1/GABRA4/GRIK5/NLGN4Y/CACNG2/LRRTM2/EPHB2/CSPG5/ITGB1/LRRTM…
GOBP_BONE_DEVELOPMENT	GOBP_BONE_DEVELOPMENT	220	0.537164252	2.091591961	1.32E-10	1.82E-08	1.40E-08	3382	tags=39%, list=18%, signal=32%	ZBTB16/CER1/OGN/COL2A1/LRRC17/CHAD/TNN/TGFB3/FGF4/SIGLEC15/BNC2/FREM1/LEP/ADAMTS12/RANBP3L/GP5/MYOC/SMPD3/SRD5A2/COL3A1/COL1A1/FBN1/DCANP1/PAPPA2/GREM1/SPNS2/ADAMTS7/TNFSF11/CLDN18/SULF1/RUNX2/IGF1/TMEM119/MMP16/SFRP4/EPYC/HAS2/EVC/FGFR3/MMP13/THPO/DCHS1/COL13A1/GHRL/MMP14/CYP26B1/COMP/GLI3/KDR/LEPR/LOX/XYLT1/FLI1/AXIN2/FAM20C/MEF2C/GPR68/PDGFC/NPR2/ECM1/TGFBR2/ITGB6/ENG/FGF18/BMP4/BGN/OSR2/CDX1/…
GOBP_REGULATION_OF_VASCULATURE_DEVELOPMENT	GOBP_REGULATION_OF_VASCULATURE_DEVELOPMENT	269	0.504108427	1.999147813	1.33E-10	1.82E-08	1.40E-08	3464	tags=39%, list=19%, signal=32%	KLK3/APELA/GATA4/TNN/CMA1/SMOC2/ANGPTL7/HGF/CX3CR1/SEMA5A/LEP/SFRP2/ADAM12/EMILIN1/PROK1/TNMD/CLDN5/THBS4/DCN/ANGPTL4/GREM1/THBS2/SULF1/ISM1/HSPG2/TEK/ENPP2/ANGPT4/FGF1/BMPER/SPARC/NPR1/APLNR/NRP1/THBS1/PTGIS/TIE1/RHOJ/RAPGEF3/CEACAM1/COL4A2/CREB3L1/GHRL/CD34/ECSCR/SERPINF1/KLF2/PRKD1/ADAMTS9/LRG1/HSPB6/CDH5/KDR/ITGB3/ADAMTS1/ACVRL1/GPR4/NPPB/ITGA5/TBXA2R/SERPINE1/ANGPT2/RECK/SEMA3E/ECM1/TGFBR2/C…
GOBP_NUCLEAR_CHROMOSOME_SEGREGATION	GOBP_NUCLEAR_CHROMOSOME_SEGREGATION	288	-0.436024131	-1.998129044	1.58E-10	2.11E-08	1.62E-08	5146	tags=47%, list=28%, signal=35%	SMARCB1/DSN1/C1orf146/SMC5/TNKS/MAPRE1/CHMP1A/RAD21/CDC6/BRD7/PRC1/CORT/NCAPD3/BCL7C/ESCO1/CDC16/DMC1/SFPQ/NCAPG2/CHMP4B/ZWINT/HNRNPU/FEN1/WRAP73/RAD51C/EHMT2/RACGAP1/PCID2/GEN1/NCAPH/ECT2/SMARCA4/TOP2A/BRIP1/ANAPC5/HDAC8/M1AP/NAA50/RCC2/SPAG5/BCL7A/CENPK/SIRT7/DLGAP5/KIF4A/PSRC1/PSMC3IP/BCL7B/MAD2L2/KIF22/CENPF/KIFC1/PLK1/PINX1/SYCP2/LCMT1/ESCO2/CDCA8/SMC3/KNTC1/NUSAP1/RMI1/CDCA5/ZWILCH/KIF18B/R…
GOBP_CARTILAGE_DEVELOPMENT	GOBP_CARTILAGE_DEVELOPMENT	182	0.554187045	2.117526605	1.84E-10	2.41E-08	1.85E-08	2991	tags=40%, list=16%, signal=34%	OTOR/ZBTB16/CER1/NOG/OGN/COL2A1/HAND1/FGF4/FRZB/LEP/ADAMTS12/SFRP2/GDF6/SMPD3/CTSK/COL3A1/COL1A1/NKX3-2/GREM1/MATN3/ADAMTS7/SULF1/RUNX2/ZEB1/HES5/PTH1R/EPYC/COL11A1/RSPO2/BMP8A/EVC/CYTL1/FGFR3/MMP13/PKDCC/GHRL/PRRX1/BMP1/HOXD3/AMELX/COMP/GLI3/SNAI2/LOXL2/SOX5/TGFB1/ACVRL1/AXIN2/PTHLH/BMP3/MEF2C/BMP8B/ECM1/TGFBR2/ARID5A/FGF18/HOXB3/BMP4/BGN/DLX2/MGP/MAF/OSR2/EFEMP1/WNT7B/HYAL1/SMAD3/WNT5A/NPPC/RAR…
GOCC_SPLICEOSOMAL_COMPLEX	GOCC_SPLICEOSOMAL_COMPLEX	186	-0.493782392	-2.16741152	2.16E-10	2.78E-08	2.14E-08	7189	tags=63%, list=39%, signal=39%	PNN/RBM22/C9orf78/SF3B2/PRKRIP1/PRPF18/HNRNPF/PDCD7/SUGP1/U2AF1L4/RBMXL1/SYF2/RBM41/PRPF38B/LUC7L2/IVNS1ABP/HNRNPK/PRPF39/AAR2/CWC27/PRPF4/CTNNBL1/PRPF40A/RBM8A/PRPF31/RNPC3/CRNKL1/SF3A3/CWC22/U2AF2/TRA2A/LSM3/TRA2B/LSM6/SART1/SMU1/SNRNP40/SYNCRIP/WBP11/LUC7L3/PRPF19/FRG1/HNRNPA3/SNRPN/PHF5A/MYEF2/HTATSF1/TXNL4B/SNRNP35/SF3B3/HNRNPC/PPIL1/PPP1R8/SNRPA1/SRSF1/PABPC1/HNRNPA1L2/PPIE/CWC15/HNRNPU/RNF…
GOMF_G_PROTEIN_COUPLED_RECEPTOR_ACTIVITY	GOMF_G_PROTEIN_COUPLED_RECEPTOR_ACTIVITY	469	0.451816539	1.860626687	2.57E-10	3.24E-08	2.49E-08	3529	tags=41%, list=19%, signal=34%	GRIK3/GRPR/NPY/MAS1L/SORCS3/MC5R/SSTR4/OR6B3/CCKAR/HTR1A/ACKR1/RXFP3/MRGPRE/OXTR/PROKR2/MRGPRG/ADCYAP1R1/CX3CR1/F2RL2/PTGER3/EDNRA/CCKBR/ADRB3/PDGFRB/MRGPRX2/MRGPRF/TAS2R1/CALCR/CHRM2/P2RY12/GPR152/AVPR2/GPR142/OR52N5/GLP2R/AVPR1A/HTR1F/ACKR4/PTGDR/GPR12/EDNRB/GPR42/XCR1/F2R/OR2A1/HTR6/SORCS2/PTH1R/OR3A2/NPY2R/CNR2/GPR17/CXCR5/GPR139/NPR1/ADRA2A/AGTR2/APLNR/HPGD/LPAR4/S1PR1/OR52E8/OR5P2/C5AR2/OR2…
GOBP_CELLULAR_RESPIRATION	GOBP_CELLULAR_RESPIRATION	211	-0.475191194	-2.13588748	2.86E-10	3.54E-08	2.72E-08	5142	tags=54%, list=28%, signal=40%	NDUFA10/SUCLG1/COX6C/GPD2/NUPR1/DNAJC15/ADSL/MRPS36/PDHA1/SLC25A14/COX15/UQCRC1/ARL2/NDUFB11/NDUFS8/TRAP1/CISD1/SCO2/NDUFAB1/MDH2/NDUFC2/DNAJC30/SHMT2/NDUFC1/POLG2/NDUFA2/COX8A/MSH2/SLC25A13/NDUFB6/NDUFA13/NDUFS6/COX7A2/NDUFB2/IDH3G/GHITM/AIFM2/NDUFB3/BID/COX6B2/BLOC1S1/UQCRB/NDUFB9/NDUFS3/COX7C/COX8C/SDHB/NDUFB10/UCN/STOML2/NDUFA8/NDUFB1/MDH1/CYC1/COX6A2/SLC25A23/UQCR10/PRELID1/UQCC2/NDUFA4/COX7…
GOBP_MITOCHONDRIAL_RESPIRATORY_CHAIN_COMPLEX_ASSEMBLY	GOBP_MITOCHONDRIAL_RESPIRATORY_CHAIN_COMPLEX_ASSEMBLY	91	-0.616183578	-2.452382655	3.02E-10	3.68E-08	2.83E-08	5893	tags=73%, list=32%, signal=50%	OMA1/BCS1L/OXA1L/SMIM4/COX18/TMEM186/COA5/IMMP2L/SDHAF2/NDUFA10/ECSIT/CHCHD4/ACAD9/AIFM1/TFAM/NDUFB11/NDUFAF3/NDUFS8/SCO2/NDUFAF5/NDUFAB1/NDUFC2/NDUFAF6/NDUFC1/NDUFA2/NDUFAF7/UQCC1/NDUFB6/NDUFA13/NDUFB2/NDUFB3/NDUFB9/NDUFS3/TMEM126A/TACO1/COX20/NDUFAF2/NDUFB10/NDUFA8/TIMM21/NDUFB1/TMEM126B/TMEM223/UQCC2/NDUFA5/COA4/NDUFB4/NDUFA12/UQCC3/C12orf73/PET117/NDUFA3/NDUFA11/NDUFA1/NDUFB7/NDUFAF4/NDUFB8/N…
GOBP_SISTER_CHROMATID_SEGREGATION	GOBP_SISTER_CHROMATID_SEGREGATION	220	-0.469391151	-2.106510891	3.57E-10	4.27E-08	3.29E-08	6085	tags=58%, list=33%, signal=39%	VPS4A/AKAP8L/ACTL6A/SMC4/ACTL6B/POGZ/STAG2/RAB11A/CHMP2A/BAZ1B/KPNB1/SMARCD2/CHAMP1/NUDC/SMARCD1/VPS4B/KATNB1/SMC2/EML4/SMARCB1/DSN1/SMC5/TNKS/MAPRE1/CHMP1A/RAD21/CDC6/BRD7/PRC1/NCAPD3/BCL7C/ESCO1/CDC16/SFPQ/NCAPG2/CHMP4B/ZWINT/HNRNPU/FEN1/WRAP73/RAD51C/RACGAP1/PCID2/GEN1/NCAPH/SMARCA4/TOP2A/ANAPC5/HDAC8/NAA50/SPAG5/BCL7A/CENPK/DLGAP5/KIF4A/PSRC1/BCL7B/MAD2L2/KIF22/CENPF/KIFC1/PLK1/PINX1/LCMT1/ES…
GOBP_MRNA_PROCESSING	GOBP_MRNA_PROCESSING	449	-0.370245237	-1.750081395	7.45E-10	8.77E-08	6.74E-08	7190	tags=59%, list=39%, signal=37%	RBM4/PNN/SRSF4/RBM26/RBM22/SAFB/PPP4R2/C9orf78/TGS1/TRUB2/SF3B2/CCAR2/PRKRIP1/PRPF18/SRPK1/PAPOLA/HNRNPF/SREK1IP1/THOC2/DDX1/SUGP1/U2AF1L4/RBMXL1/SYF2/RBM41/CDK11B/PRPF38B/SNRNP27/PRMT7/LUC7L2/HNRNPK/NONO/CSTF2/PRPF39/TSEN2/SRSF6/ESRP2/FASTKD5/A1CF/TIA1/ARL6IP4/AAR2/CWC27/RBBP6/PRPF4/ZC3H3/CTNNBL1/HNRNPL/PRPF40A/SRSF10/RBM39/PUF60/RBM8A/PRPF31/RNPC3/LSM10/AKAP8L/CRNKL1/SLC39A5/IWS1/SF3A3/CWC22/U2…
GOCC_CORNIFIED_ENVELOPE	GOCC_CORNIFIED_ENVELOPE	57	-0.704663957	-2.489446126	7.78E-10	9.00E-08	6.92E-08	1915	tags=47%, list=10%, signal=43%	CASP14/SERPINB5/PKP3/PKP2/DSC1/DSG3/PKP1/SPRR2B/KRT75/KRT10/KLK7/SPRR3/SERPINB12/EVPLL/KRT1/SPRR2F/KRT77/DSG1/CSTA/KRT16/SPRR1A/SPRR2G/SPRR2D/PI3/SPRR2A/SPRR2E/SPRR1B
GOCC_POSTSYNAPTIC_SPECIALIZATION_MEMBRANE	GOCC_POSTSYNAPTIC_SPECIALIZATION_MEMBRANE	113	0.610814199	2.217977138	1.28E-09	1.43E-07	1.10E-07	2075	tags=41%, list=11%, signal=36%	SORCS3/SHISA6/CACNG5/CACNG7/GRIA1/CLSTN2/CHRNA9/ERBB4/LRFN5/CACNA1C/LRRC4C/GRIA2/NETO1/KCNH1/SLITRK1/SLITRK3/ADCY1/SYNDIG1/CACNG8/GRIN2A/KCND3/CACNG4/SORCS2/GRID1/LRRTM3/ADRA2A/LIN7A/GRIN2C/ATP2B2/LRFN2/ARC/EPHA4/NLGN1/LRRC4B/GRM5/KCND2/SHISA9/LRRC4/NLGN4X/GABRB2/NRCAM/CHRNA1/GABRA4/GRIK5/NLGN4Y/CACNG2
GOBP_REGULATION_OF_CELL_JUNCTION_ASSEMBLY	GOBP_REGULATION_OF_CELL_JUNCTION_ASSEMBLY	197	0.540767665	2.084651983	1.26E-09	1.43E-07	1.10E-07	2979	tags=36%, list=16%, signal=30%	ASIC2/APOD/CLSTN2/OXTR/CUX2/LRFN5/NPTX1/NTRK1/MYOC/SRPX2/ST8SIA2/CBLN2/CLDN5/SLITRK1/TBX5/NEGR1/SLITRK3/GREM1/THBS2/SYNDIG1/TEK/HOPX/FAM107A/ARHGAP6/LRRTM3/APLNR/NRP1/DLC1/PTPRD/THBS1/GPC6/EPHA3/THY1/GHRL/NLGN1/MMP14/FLRT2/NRXN1/LHFPL4/LRRC4B/SLIT1/MDGA1/KDR/SNAI2/ACVRL1/AMIGO2/LRRN3/LRRC24/MEF2C/LIMCH1/LRRTM2/EPHB2/PEAK1/CBLN1/VCL/TPBG/AGT/NTN1/LRRTM1/SLITRK4/IL1RAPL2/SMAD3/NTNG2/WNT5A/SLITRK6/F…
GOBP_TRANSMEMBRANE_RECEPTOR_PROTEIN_SERINE_THREONINE_KINASE_SIGNALING_PATHWAY	GOBP_TRANSMEMBRANE_RECEPTOR_PROTEIN_SERINE_THREONINE_KINASE_SIGNALING_PATHWAY	359	0.46717073	1.882918886	1.43E-09	1.57E-07	1.21E-07	3095	tags=31%, list=17%, signal=27%	CER1/LEFTY2/CIDEA/NOG/GDF10/PSG9/LRP2/GATA4/GREM2/TGFB3/GPC3/ZNF423/FGF10/CHRDL1/SFRP2/GDF6/EMILIN1/SMPD3/ATOH8/COL3A1/COL1A2/TFAP2B/FBN1/CLDN5/ITGA8/CILP/GREM1/GDF7/LRRC32/CHRD/DKK3/ASPN/FMOD/SULF1/PRDM16/TGFB1I1/LRP1/LTBP2/DACT1/RUNX2/ZEB1/HES5/HTRA1/HTRA3/BMPER/SFRP4/BMP8A/HPGD/THBS1/SPRY1/NPNT/VWC2/MYOCD/FSTL1/IGSF1/HOXA13/INHBA/LEF1/USP9Y/DAB2/ADAMTSL2/LRG1/COMP/CDH5/KDR/DLX1/NBL1/TGFB1/RASL…
GOCC_ENDOPLASMIC_RETICULUM_LUMEN	GOCC_ENDOPLASMIC_RETICULUM_LUMEN	300	0.485586925	1.942637209	1.64E-09	1.77E-07	1.36E-07	3323	tags=38%, list=18%, signal=32%	BPIFB2/COL2A1/GPC3/CASQ2/MXRA8/COL9A3/COL5A3/IGFBP1/COL14A1/CHRDL1/TNC/COL10A1/SRL/F5/COL3A1/VCAN/SPARCL1/COL1A2/COL4A6/P4HA3/COL1A1/COL26A1/FN1/COL6A3/FBN1/CES1/COL5A2/PENK/COL12A1/MATN3/ADAMTS7/COL5A1/IGFBP4/COL18A1/COL9A1/IGFBP5/ARSI/HRC/SPON1/COL11A1/PRSS23/SCG2/COL24A1/DMP1/FMO1/THBS1/VTN/COL13A1/PDGFD/GAS6/COL15A1/COL4A2/GHRL/CERCAM/ADAMTSL1/FSTL1/COL4A1/COLGALT2/COL9A2/SERPIND1/ADAMTSL4/AM…
GOCC_ORGANELLAR_RIBOSOME	GOCC_ORGANELLAR_RIBOSOME	88	-0.601353297	-2.353286878	1.67E-09	1.78E-07	1.37E-07	5793	tags=70%, list=31%, signal=49%	MRPS5/MRPL35/MRPS16/MRPL9/MRPL13/MRPL33/MRPS31/MRPL24/MRPL57/MRPL28/MRPL43/NSUN3/MRPS7/MRPL15/MRPS21/MRPL17/MRPS26/MRPL54/MRPL32/MRPS23/MRPL50/PTCD3/MRPL19/MRPS12/CHCHD1/MRPL55/MRPS30/MRPL36/MRPL40/MRPL34/MRPL27/MRPL47/MPV17L2/MRPL16/MRPS22/MRPS34/MRPL21/MRPL39/DAP3/MRPS2/MRPS18C/MRPL48/MRPL18/MRPL22/MRPL20/AURKAIP1/MRPL52/MRPL4/MRPS35/MRPL42/MRPL1/MRPL37/MRPL41/MRPS9/MRPL11/MRPL3/MRPS33/GADD45GI…
GOBP_RIBOSOMAL_LARGE_SUBUNIT_BIOGENESIS	GOBP_RIBOSOMAL_LARGE_SUBUNIT_BIOGENESIS	71	-0.635461995	-2.400271161	1.72E-09	1.81E-07	1.39E-07	5037	tags=72%, list=27%, signal=53%	PES1/TRAF7/RRP15/HEATR3/MALSU1/LAS1L/RPL10A/FASTKD2/SDAD1/SPATA5/RPL26/NOC2L/RPL23A/RPL10/RSL1D1/EBNA1BP2/RSL24D1/MAK16/RPL7/PAK1IP1/RPL7A/RRS1/NHP2/MRTO4/RPL35/RPL11/MRPL20/PPAN/BOP1/NIP7/RPLP0/MRPL1/WDR74/RPL6/EIF6/WDR12/NIFK/GTF3A/RPL14/RPF2/RPL5/BRIX1/RPL35A/RPL26L1/GTPBP4/NPM1/RPL38/NOP2/RPL24/NOP16/RPL10L
GOCC_APICAL_PLASMA_MEMBRANE	GOCC_APICAL_PLASMA_MEMBRANE	356	0.458502573	1.845753481	1.83E-09	1.89E-07	1.46E-07	3355	tags=31%, list=18%, signal=26%	SLC7A13/ADCY8/GP2/CA4/ABCC11/SLC26A3/LRP2/SLC44A4/KCNA1/CD300LG/SLC14A2/OXTR/GPIHBP1/SLC17A1/KCNMA1/F2RL2/SLC22A11/S100G/KCNB1/PDGFRB/CSPG4/CTSK/SLC5A8/ATP6V0D2/SLC17A3/KCNE1/FN1/SLC34A2/SCNN1A/DPEP1/MAL/PAPPA2/CEACAM7/UPK1A/KCNE4/SCNN1B/TEK/ABCG2/PTH1R/OTOA/KL/FXYD1/ANO1/CYP4A11/PDZK1/ABCB1/DPP4/SHROOM4/CEACAM1/AJAP1/ATP2B2/ENPEP/THY1/CD34/CNTFR/CUBN/SLC22A12/SLC4A10/ABCB11/KCNC2/CD36/UPK3A/ANK2…
GOBP_SECOND_MESSENGER_MEDIATED_SIGNALING	GOBP_SECOND_MESSENGER_MEDIATED_SIGNALING	297	0.481334093	1.925486995	2.15E-09	2.20E-07	1.69E-07	3465	tags=38%, list=19%, signal=31%	ATP1A2/CASQ2/ADCYAP1R1/CX3CR1/CACNA1C/MAPT/RASD1/CD22/PRKG1/P2RY12/SELP/AVPR1A/ADCY1/GUCY1A2/ACKR4/TNFSF11/GRIN2A/EDNRB/XCR1/PDE2A/SGCD/PLN/SAMD14/HRC/IGF1/CXCR5/NPR1/AGTR2/APLNR/GRIN2C/NDNF/NR5A1/NOS1/THBS1/SPINK1/EDN3/RAPGEF3/ITPR1/AGTR1/KCNC2/LACRT/CDH13/CD36/ANK2/SCTR/GRM5/CCR6/HTR2B/GIPR/KDR/CCR7/BHLHA15/MTNR1B/LMCD1/GUCY2D/MYOZ1/CCR4/RCAN2/CXCR1/NR5A2/ACKR2/MYOZ2/NMUR1/NPPB/CCR10/NFATC4/EPH…
GOBP_TISSUE_MIGRATION	GOBP_TISSUE_MIGRATION	297	0.480506889	1.922177921	2.30E-09	2.32E-07	1.78E-07	3892	tags=37%, list=21%, signal=30%	ACTA1/APELA/ACTG2/VSTM4/SMOC2/FGF4/FGF7/FGF10/SEMA5A/ACTA2/PTN/ATOH8/SRPX2/FAP/EGR3/MEOX2/DCN/GREM1/SLIT2/LGALS12/TEK/ENPP2/ANGPT4/MMRN2/FGF1/BMPER/SPARC/AGTR2/SCG2/NRP1/HAS2/THBS1/RHOJ/DPP4/CEACAM1/PIK3CG/ACTC1/CLEC14A/FSTL1/DAAM2/SERPINF1/CDH13/PRKD1/ADAMTS9/LRG1/CDH5/KDR/KANK2/SNAI2/ITGB3/DLL4/LOXL2/TGFB1/NR4A1/ITGA2/ACVRL1/PDGFB/ZEB2/PTPRG/MEF2C/TBXA2R/IQSEC1/ANGPT2/TGFBR2/JUN/FGF18/BMP4/HMOX…
GOBP_OSSIFICATION	GOBP_OSSIFICATION	389	0.454113861	1.842759701	2.37E-09	2.35E-07	1.81E-07	2992	tags=31%, list=16%, signal=27%	ZBTB16/CER1/NOG/GDF10/COL2A1/LRRC17/CLEC3A/TNN/TGFB3/GPC3/HGF/ITGA11/LEP/HEMGN/ADAMTS12/RANBP3L/CHRDL1/TNC/SFRP2/PTN/MYOC/SMPD3/CTSK/CDH11/VCAN/COL1A2/COL1A1/IGF2/DHH/COL5A2/PENK/GREM1/GDPD2/ADAMTS7/CHRD/ALOX15/TNFSF11/ASPN/RUNX2/GLI2/IGFBP5/PTH1R/IGF1/TMEM119/MMP16/KL/COL11A1/RSPO2/ENPP1/BMP8A/DMP1/S1PR1/FGFR3/MMP2/MMP13/OMD/IBSP/DCHS1/COL13A1/IL6ST/NPNT/PKDCC/CREB3L1/MMP14/LEF1/BMP1/PRKD1/CLEC1…
GOMF_GROWTH_FACTOR_BINDING	GOMF_GROWTH_FACTOR_BINDING	128	0.584580378	2.156150599	2.42E-09	2.36E-07	1.82E-07	3853	tags=52%, list=21%, signal=42%	LRP2/COL2A1/TGFB3/IGFBP1/CHRDL1/NTRK1/NGFR/PDGFRB/COL3A1/COL1A2/SRPX2/COL1A1/LRRC32/COL5A1/IGFBP4/IL36RN/LTBP2/HTRA1/IGFBP5/KL/NRP1/PDGFRA/FGFR3/THBS1/IL6ST/COL4A1/CD36/PXDN/KDR/ITGB3/IL1R1/NKD2/IGFBP7/ACVRL1/IGFBP3/PCSK6/TGFBR3/WFIKKN2/PDGFB/COL6A1/PDGFA/IGFBP6/IGFBP2/TGFBR2/ENG/A2M/IGF1R/LTBP4/FLT1/ITGAV/ACVR1C/FLT4/IL11RA/GPC1/FGFR1/LTBP3/OSMR/GHR/IL2RB/TWSG1/KLB/IGF2R/FGFBP2/IGFBPL1/TGFBR1/SO…
GOMF_COLLAGEN_BINDING	GOMF_COLLAGEN_BINDING	67	0.686219055	2.311447588	2.50E-09	2.41E-07	1.85E-07	1838	tags=49%, list=10%, signal=45%	ITGA11/COL5A3/PODN/COL14A1/NID2/CTSK/TNXB/SPARCL1/FN1/DCN/AEBP1/LRRC15/ASPN/LUM/NID1/ECM2/SPARC/ANTXR1/ITGA1/VWF/MMP13/THBS1/VTN/PCOLCE/LACRT/COMP/MRC2/COL6A2/ITGA2/LOX/PDGFB/COL6A1/PDGFA
GOBP_REGULATION_OF_SMALL_GTPASE_MEDIATED_SIGNAL_TRANSDUCTION	GOBP_REGULATION_OF_SMALL_GTPASE_MEDIATED_SIGNAL_TRANSDUCTION	297	0.479384214	1.917686866	2.98E-09	2.83E-07	2.18E-07	4268	tags=37%, list=23%, signal=29%	PSD2/ADCYAP1R1/FGF10/F2RL2/NTRK1/PDGFRB/MYOC/COL3A1/ARHGAP40/PREX2/SLIT2/MMD2/F2R/PREX1/ARHGAP6/ARHGAP20/ARHGEF15/GPR17/IGF1/NRP1/DLC1/LPAR4/RELN/IQSEC3/SPRY1/PIK3CG/STARD8/RASGRF2/SYNPO2L/HEG1/ARHGAP44/KANK2/FGD5/SPRY4/TRIM67/ARHGAP28/GPR4/ARHGEF17/RASIP1/CYTH3/P2RY8/LPAR1/STMN3/IQSEC1/NGF/GPR20/ARHGEF40/STARD13/EPHB2/ITGAV/ITGB1/ARHGAP31/GPR18/FBP1/P2RY10/RASAL3/ARHGAP29/RAP1GAP/RASGRP4/DOCK8/A…
GOBP_CELL_MATRIX_ADHESION	GOBP_CELL_MATRIX_ADHESION	228	0.510242242	2.006273154	3.10E-09	2.88E-07	2.21E-07	2780	tags=32%, list=15%, signal=28%	APOD/TNN/ITGA11/FREM1/COL5A3/ADAMTS12/NID2/EMILIN1/MYOC/TNXB/COL3A1/ITGBL1/CORO2B/SNED1/FN1/ITGA8/PPFIA2/GREM1/TEK/FAM107A/ARHGAP6/OTOA/NID1/ECM2/NRP1/DLC1/ITGA1/THBS1/VTN/COL13A1/AJAP1/LYVE1/NPNT/JAM3/EPHA3/THY1/CD34/MMP14/EFEMP2/CDH13/CD36/ADAMTS9/HOXD3/KDR/CCR7/ITGB3/ITGAD/ITGA2/THSD1/ACVRL1/ITGB5/BST1/COL17A1/ITGA5/SERPINE1/PLAU/CEACAM6/SORBS1/SEMA3E/ITGB6/LIMCH1/ITGA4/PEAK1/HOXA7/ITGAV/VCL/V…
GOBP_ORGANELLE_FISSION	GOBP_ORGANELLE_FISSION	487	-0.358878121	-1.723113101	3.11E-09	2.88E-07	2.21E-07	4044	tags=36%, list=22%, signal=29%	RACGAP1/PCID2/DRG1/SPIRE1/FANCA/TOM1L1/GEN1/NCAPH/BORA/SMARCA4/CHEK1/CEP192/REEP4/TOP2A/BRIP1/MTFP1/FIGNL1/ANAPC5/ANLN/M1AP/NAA50/KIFC2/MASTL/SPAG5/BCL7A/CENPK/SIRT7/DLGAP5/KIF4A/PSRC1/MZT1/PEX11B/PSMC3IP/SPDYA/HSPA1A/C11orf80/BCL7B/MAD2L2/DDX4/MYBL1/KIF22/CENPF/KIFC1/PLK1/PINX1/RAD54B/PPP2R2D/SYCP2/LCMT1/ESCO2/KIF15/DNM1L/CDCA8/SMC3/CDC25C/KNTC1/NUSAP1/IL1B/RMI1/MKI67/PSMD13/HSPA1B/CDCA5/ZWILCH/…
GOCC_GLUTAMATERGIC_SYNAPSE	GOCC_GLUTAMATERGIC_SYNAPSE	315	0.470616372	1.887449852	3.47E-09	3.17E-07	2.44E-07	3082	tags=29%, list=17%, signal=25%	GRIK3/ADCY8/SORCS3/SHISA6/CACNG5/KCNA1/CACNG7/GRIA1/CLSTN2/PSD2/ERBB4/LRFN5/NPTX1/LGI1/LRRC4C/NETO1/SLC1A2/SHANK1/CDH11/SPARCL1/CBLN2/CADPS/SLITRK1/SLC4A8/CHRM2/ADCY1/GRIN2A/ADAM23/CACNG4/CTTNBP2/GRID1/TNR/LRRTM3/ADRA2A/NRP1/GRIN2C/PTPRD/CACNB4/PLAT/ABLIM3/ATP2B2/ARC/EPHA4/GHRL/ACTC1/NLGN1/LRRC4B/GRM5/GABRR1/ARHGAP44/KCND2/SHISA9/CAMK4/LRRC4/PLCB1/ITGB3/KCNA3/PCDH17/NLGN4X/NRCAM/DNM3/GRIK5/FZD4/N…
GOCC_PROTEIN_COMPLEX_INVOLVED_IN_CELL_ADHESION	GOCC_PROTEIN_COMPLEX_INVOLVED_IN_CELL_ADHESION	52	0.730401025	2.358623254	3.60E-09	3.25E-07	2.50E-07	2790	tags=58%, list=15%, signal=49%	TNN/ITGA11/TNC/EMILIN1/ITGBL1/ITGA8/MMRN1/LAMA2/TNR/NID1/ITGA1/VTN/JAM3/NLGN1/TSPAN32/ITGB3/ITGAD/ITGA2/ITGB5/ITGA5/CD28/PLAU/ITGB6/ITGA4/LAMB2/ITGAV/ITGB1/JAM2/ITGA10/LAMB1
GOBP_ATP_SYNTHESIS_COUPLED_ELECTRON_TRANSPORT	GOBP_ATP_SYNTHESIS_COUPLED_ELECTRON_TRANSPORT	94	-0.588430682	-2.345241278	3.65E-09	3.25E-07	2.50E-07	3864	tags=62%, list=21%, signal=49%	NDUFC1/NDUFA2/COX8A/NDUFB6/NDUFS6/COX7A2/NDUFB2/GHITM/NDUFB3/BID/UQCRB/NDUFB9/NDUFS3/COX7C/COX8C/SDHB/NDUFB10/NDUFA8/NDUFB1/CYC1/COX6A2/UQCR10/NDUFA4/COX7A2L/NDUFA5/DGUOK/NDUFV2/COX6B1/NDUFB4/COX5A/NDUFA12/COX7B/CDK1/UQCC3/NDUFA3/COX5B/NDUFA1/CYCS/NDUFB7/COX4I1/COX6A1/NDUFB8/NDUFS5/UQCRH/NDUFA9/CCNB1/COA6/UQCRHL/MT-CO1/MT-CO3/MT-CYB/MT-ND5/MT-CO2/MT-ND4/MT-ND3/MT-ND2/MT-ND4L/MT-ND1
GOCC_CONDENSED_CHROMOSOME_CENTROMERIC_REGION	GOCC_CONDENSED_CHROMOSOME_CENTROMERIC_REGION	157	-0.500574856	-2.145359229	4.04E-09	3.51E-07	2.69E-07	6258	tags=57%, list=34%, signal=38%	ANAPC16/DYNC1LI1/MEAF6/CENPM/NUDCD2/GPATCH11/ACTL6A/ACTL6B/NUP160/KAT8/CENPQ/CHMP2A/DCTN6/SUMO3/CBX5/SMARCD2/CHAMP1/NUP98/SMARCD1/SUGT1/ORC2/SMARCB1/DSN1/NUP43/CHMP1A/NUP85/XPO1/BRD7/NCAPD3/CHMP4B/CENPI/ZWINT/HNRNPU/NUP107/SKA2/HSF1/PHF6/SMARCA4/CKAP5/DYNLL1/SPAG5/CENPK/HJURP/CENPH/KIF22/CENPF/PLK1/PINX1/KNTC1/ITGB3BP/ZWILCH/KNSTRN/SPDL1/NEK2/NCAPG/CDT1/BUB3/PPP1CC/CBX3/BUB1B/ERCC6L/SPC25/BUB1/MT…
GOCC_CONDENSED_CHROMOSOME	GOCC_CONDENSED_CHROMOSOME	248	-0.429785457	-1.927625324	4.01E-09	3.51E-07	2.69E-07	6612	tags=56%, list=35%, signal=37%	BRD4/DCTN4/C14orf39/INCENP/BRCA2/SMC6/NSMCE2/LRWD1/FKBP6/SYCP3/ANAPC16/DYNC1LI1/MEAF6/NSMCE4A/CENPM/NUDCD2/GPATCH11/ACTL6A/SMC4/ACTL6B/NUP160/KAT8/CENPQ/UBE2I/CHMP2A/DCTN6/SUMO3/BAZ1B/CBX5/SMARCD2/CHAMP1/NUP98/SMARCD1/HSPA2/SUGT1/SMC2/RAD51/HMGB1/ORC2/SMARCB1/DSN1/NUP43/SMC5/CHMP1A/NUP85/XPO1/RAD21/BRD7/NCAPD3/DMC1/NCAPG2/CHMP4B/TOPBP1/CENPI/ZWINT/HNRNPU/SUV39H1/NUP107/SKA2/CDK2/HUS1/NCAPH/HSF1/P…
GOCC_MEMBRANE_MICRODOMAIN	GOCC_MEMBRANE_MICRODOMAIN	317	0.469540128	1.886121401	4.16E-09	3.56E-07	2.74E-07	4272	tags=39%, list=23%, signal=31%	ADCY8/GP2/ATP1A2/SGCA/ADCYAP1R1/KCNMA1/SLC6A2/MAPT/MS4A1/SLC1A2/KCNE1/STOML3/MAL/BAALC/ADCY1/SULF1/EDNRB/F2R/TEK/ABCG2/LIPE/CD19/PRTN3/TNR/FXYD1/ANO1/HAS2/DLC1/S1PR1/ITGA1/NOS1/PDZK1/PTGIS/DPP4/IL6ST/ATP2B2/INPP5D/LYPD4/TRPC4/ARC/THY1/CDH13/CD36/ANK2/KCND2/EHD2/KDR/CNTN1/KCNA5/KCNA3/IRS1/UNC5B/PDPN/PLVAP/PECAM1/ABCB4/AKAP6/TFPI/SLC1A1/SORBS1/TGFBR2/CHRNA7/HMOX1/CR1/IGF1R/MYADM/AHNAK/TRPC5/TREM2/S…
GOBP_REGULATION_OF_SYNAPSE_ASSEMBLY	GOBP_REGULATION_OF_SYNAPSE_ASSEMBLY	99	0.62021755	2.206795166	4.28E-09	3.63E-07	2.79E-07	2695	tags=42%, list=14%, signal=36%	ASIC2/CLSTN2/OXTR/CUX2/LRFN5/NPTX1/NTRK1/SRPX2/ST8SIA2/CBLN2/SLITRK1/NEGR1/SLITRK3/THBS2/SYNDIG1/LRRTM3/PTPRD/GPC6/GHRL/NLGN1/FLRT2/NRXN1/LHFPL4/LRRC4B/SLIT1/MDGA1/AMIGO2/LRRN3/LRRC24/MEF2C/LRRTM2/EPHB2/CBLN1/TPBG/NTN1/LRRTM1/SLITRK4/IL1RAPL2/NTNG2/WNT5A/SLITRK6/FLRT3
GOBP_REGULATION_OF_BODY_FLUID_LEVELS	GOBP_REGULATION_OF_BODY_FLUID_LEVELS	382	0.45421687	1.845182449	4.44E-09	3.71E-07	2.85E-07	3769	tags=37%, list=20%, signal=30%	CSN3/CTSG/OXTR/BPIFA1/ERBB4/BLK/FGF10/F2RL2/AGR2/DGKI/PEAR1/EMILIN1/GP5/F5/COL3A1/FAP/TFAP2B/CORO2B/FN1/PRKG1/DCANP1/MMRN1/P2RY12/FLG/SELP/SCNN1A/AVPR2/DGKK/EDNRB/SOCS2/SCNN1B/F2R/WNK4/NPR1/ADRA2A/APLNR/ANO1/HAS2/PDGFRA/VWF/CYP4A11/THBS1/F13A1/SPINK1/VTN/HBB/PLAT/CEACAM1/IL6ST/GAS6/PIK3CG/CD34/MYL9/CYP26B1/FBLN1/LACRT/CD36/TREML1/SERPIND1/P2RY2/ATP7B/GUCA1B/HEG1/TSPAN32/COMP/SLC29A1/ITGB3/F10/VIP…
GOCC_SMALL_RIBOSOMAL_SUBUNIT	GOCC_SMALL_RIBOSOMAL_SUBUNIT	74	-0.62051984	-2.36542199	5.28E-09	4.37E-07	3.36E-07	4190	tags=72%, list=22%, signal=56%	MRPS7/MRPS21/MRPS26/RPS9/MRPS23/RPS29/RPS5/PTCD3/RPS3A/MRPS12/CHCHD1/EIF2A/RPS27/MRPS22/MRPS34/RPS26/DAP3/RPS4X/ISG15/MRPS2/MRPS18C/RPS14/RPS15/RPSA/AURKAIP1/FAU/RPS16/MRPS35/RPS11/RPS17/MRPL42/RPS15A/RPS20/RPS25/RPS13/MRPS9/RPS3/RPS12/RPS10/UBA52/MRPS33/RPS21/RPS8/MRPS15/RPS19/RPS18/RPS27A/RPS28/RPS2/NPM1/RPS6/RPS24/RPS7
GOBP_CELL_JUNCTION_ASSEMBLY	GOBP_CELL_JUNCTION_ASSEMBLY	413	0.439151558	1.790839187	7.44E-09	6.08E-07	4.67E-07	2999	tags=30%, list=16%, signal=26%	CBLN4/ASIC2/NPAS4/APOD/GJB1/CLSTN2/OXTR/CUX2/NRXN2/ERBB4/IGFN1/LRFN5/NPTX1/NTRK1/MYOC/CDH11/SRPX2/ST8SIA2/CBLN2/CORO2B/FN1/CLDN5/SLITRK1/TBX5/NEGR1/SLITRK3/GREM1/THBS2/CLDN18/SYNDIG1/TEK/HOPX/FAM107A/ARHGAP6/LRRTM3/APLNR/NRP1/GJA4/FRMPD2/DLC1/PCDHB13/PTPRD/THBS1/GPC6/DCHS1/CDH6/JAM3/EPHA3/LIM2/THY1/GHRL/NLGN1/MMP14/FLRT2/NRXN1/LHFPL4/PCDHB11/CTNND2/LRRC4B/ESAM/ANK2/SLIT1/HEG1/CLDN11/PCDHB5/MDGA1/…
GOMF_OXIDOREDUCTION_DRIVEN_ACTIVE_TRANSMEMBRANE_TRANSPORTER_ACTIVITY	GOMF_OXIDOREDUCTION_DRIVEN_ACTIVE_TRANSMEMBRANE_TRANSPORTER_ACTIVITY	69	-0.629777822	-2.350417314	8.97E-09	7.19E-07	5.52E-07	3864	tags=65%, list=21%, signal=52%	NDUFC1/NDUFA2/COX8A/NDUFB6/NDUFS6/NDUFB2/NDUFB3/NDUFB9/NDUFS3/NDUFB10/NDUFA8/NDUFB1/CYC1/COX6A2/UQCR10/NDUFA4/COX7A2L/NDUFA5/NDUFV2/COX6B1/NDUFB4/COX5A/NDUFA12/COX7B/NDUFA3/COX5B/NDUFA1/NDUFB7/COX4I1/COX6A1/NDUFB8/NDUFS5/UQCRH/NDUFA9/MT-CO1/MT-CO3/MT-CYB/MT-ND5/MT-CO2/MT-ND4/MT-ND3/MT-ND2/MT-ND4L/MT-ND1/COX7B2
GOBP_SPROUTING_ANGIOGENESIS	GOBP_SPROUTING_ANGIOGENESIS	121	0.58452275	2.143207514	9.21E-09	7.19E-07	5.52E-07	3941	tags=50%, list=21%, signal=40%	APELA/TNN/VSTM4/SEMA5A/NGFR/SRPX2/EGR3/MEOX2/GREM1/SLIT2/TEK/MMRN2/FGF1/BMPER/APLNR/NRP1/THBS1/RHOJ/CEACAM1/CREB3L1/GHRL/CLEC14A/AGTR1/LEF1/CDH13/KLF2/ADAMTS9/KDR/DLL4/LOXL2/NR4A1/ACVRL1/ITGA5/TBXA2R/RECK/SEMA3E/IL12B/ENG/FGF18/BMP4/HMOX1/STARD13/VEGFC/RAMP2/SLC39A12/FLT4/ITGB1/PPP1R16B/FGF16/DLL1/HDAC9/MAP3K3/KLF4/SEMA6A/ESM1/ANGPT1/PGF/FGF2/CARD10/GHSR/CCBE1
GOBP_ENDOTHELIAL_CELL_PROLIFERATION	GOBP_ENDOTHELIAL_CELL_PROLIFERATION	151	0.555272613	2.087696681	9.14E-09	7.19E-07	5.52E-07	2957	tags=42%, list=16%, signal=35%	APELA/VSTM4/FGF7/FGF10/SEMA5A/LEP/NGFR/ATOH8/PROK1/TNMD/EGR3/IGF2/THBS4/SULF1/CXCL12/TEK/ANGPT4/MMRN2/BMPER/SPARC/APLNR/SCG2/NRP1/ALDH1A2/THBS1/TIE1/GHRL/CD34/MMP14/AGTR1/CDH13/PRKD1/HTR2B/LRG1/KDR/ITGB3/DLL4/LOXL2/VIP/NR4A1/ACVRL1/WNT2/PDGFB/MEF2C/ECM1/IL12B/CCL24/JUN/FGF18/ITGA4/BMP4/HMOX1/FLT1/VEGFC/CCR3/VASH1/FLT4/F3/WNT5A/PTPRM/PPP1R16B/FGF16/FGFR1
GOBP_RNA_SPLICING_VIA_TRANSESTERIFICATION_REACTIONS	GOBP_RNA_SPLICING_VIA_TRANSESTERIFICATION_REACTIONS	289	-0.408015641	-1.87244329	9.21E-09	7.19E-07	5.52E-07	6757	tags=58%, list=36%, signal=38%	U2AF1L4/RBMXL1/SYF2/RBM41/SNRNP27/PRMT7/LUC7L2/HNRNPK/PRPF39/SRSF6/ESRP2/TIA1/AAR2/CWC27/PRPF4/CTNNBL1/HNRNPL/PRPF40A/SRSF10/RBM39/PUF60/RBM8A/PRPF31/RNPC3/CRNKL1/SLC39A5/SF3A3/CWC22/U2AF2/SAP18/TRA2A/LSM3/TRA2B/LSM6/SART1/PRMT5/NOL3/SMU1/WTAP/RBM4B/PCBP4/SNRNP40/NUP98/SYNCRIP/WBP11/LUC7L3/PRPF19/PAXBP1/FXR1/DBR1/PTBP1/FRG1/HNRNPA3/SNRPN/KHDRBS1/SFSWAP/PHF5A/LARP7/GEMIN5/HTATSF1/TXNL4B/SNRNP35/SA…
GOMF_ELECTRON_TRANSFER_ACTIVITY	GOMF_ELECTRON_TRANSFER_ACTIVITY	118	-0.531842682	-2.188271443	9.71E-09	7.49E-07	5.76E-07	3864	tags=53%, list=21%, signal=43%	NDUFC1/NDUFA2/NQO2/POR/COX8A/AKR1B1/NDUFB6/NDUFS6/NDUFB2/AIFM2/NDUFB3/NDUFB9/NDUFS3/CYBA/SDHB/NDUFB10/NDUFA8/NDUFB1/CYC1/COX6A2/UQCR10/ME2/AOC2/NDUFA4/COX7A2L/CYP1A2/NDUFA5/NDUFV2/COX6B1/NDUFB4/COX5A/NDUFA12/COX7B/NDUFA3/COX5B/GLRX2/NDUFA1/CYCS/NDUFB7/COX4I1/COX6A1/NDUFB8/NDUFS5/ME1/ALDH2/UQCRH/NDUFA9/PHGDH/MT-CO1/MT-CO3/MT-CYB/MT-ND5/MT-CO2/MT-ND4/AKR1C4/MT-ND3/GPX2/MT-ND2/MT-ND4L/MT-ND1/IDO1/GL…
GOBP_ELECTRON_TRANSPORT_CHAIN	GOBP_ELECTRON_TRANSPORT_CHAIN	166	-0.486882554	-2.097961141	1.02E-08	7.77E-07	5.97E-07	3864	tags=48%, list=21%, signal=39%	NDUFC1/POLG2/NDUFA2/NQO2/POR/COX8A/AKR1B1/SLC25A13/NDUFB6/NDUFS6/COX7A2/NDUFB2/GHITM/AIFM2/NDUFB3/BID/UQCRB/NDUFB9/NDUFS3/COX7C/CYBA/COX8C/SDHB/NDUFB10/NDUFA8/NDUFB1/CYC1/COX6A2/UQCR10/ME2/AOC2/NDUFA4/COX7A2L/CYP1A2/NDUFA5/DGUOK/NDUFV2/COX6B1/NDUFB4/COX5A/NDUFA12/COX7B/CDK1/UQCC3/NDUFA3/COX5B/GLRX2/NDUFA1/CYCS/NDUFB7/COX4I1/COX6A1/NDUFB8/SOD2/NDUFS5/ME1/ALDH2/UQCRH/NDUFA9/CCNB1/COA6/UQCRHL/PHGDH/…
GOBP_PROTON_MOTIVE_FORCE_DRIVEN_ATP_SYNTHESIS	GOBP_PROTON_MOTIVE_FORCE_DRIVEN_ATP_SYNTHESIS	55	-0.673295167	-2.340730908	1.10E-08	8.27E-07	6.35E-07	4490	tags=69%, list=24%, signal=53%	NDUFB11/NDUFS8/NDUFAB1/NDUFC2/DNAJC30/NDUFC1/NDUFA2/NDUFB6/NDUFA13/NDUFS6/NDUFB2/NDUFB3/NDUFB9/NDUFS3/SDHB/NDUFB10/STOML2/NDUFA8/NDUFB1/NDUFA5/NDUFV2/NDUFB4/NDUFA12/NDUFA3/NDUFA11/NDUFA1/NDUFB7/NDUFB8/NDUFS5/NDUFA9/MT-ATP8/MT-ND5/MT-ND4/MT-ND3/MT-ND2/MT-ATP6/MT-ND4L/MT-ND1
GOCC_INTRINSIC_COMPONENT_OF_POSTSYNAPTIC_DENSITY_MEMBRANE	GOCC_INTRINSIC_COMPONENT_OF_POSTSYNAPTIC_DENSITY_MEMBRANE	52	0.720325302	2.32608656	1.14E-08	8.53E-07	6.56E-07	2279	tags=50%, list=12%, signal=44%	SORCS3/SHISA6/CACNG7/GRIA1/CLSTN2/ERBB4/LRFN5/LRRC4C/NETO1/SLITRK1/SLITRK3/ADCY1/GRIN2A/CACNG4/GRID1/LRRTM3/ADRA2A/ATP2B2/LRFN2/LRRC4B/SHISA9/LRRC4/NRCAM/GRIK5/CACNG2/LRRTM2
GOCC_INTRINSIC_COMPONENT_OF_POSTSYNAPTIC_MEMBRANE	GOCC_INTRINSIC_COMPONENT_OF_POSTSYNAPTIC_MEMBRANE	120	0.592909605	2.163941568	1.17E-08	8.64E-07	6.64E-07	2754	tags=45%, list=15%, signal=39%	SORCS3/SHISA6/CACNG5/KCNA1/CACNG7/GRIA1/CLSTN2/CHRNA9/ERBB4/LRFN5/LRRC4C/NETO1/SLITRK1/CHRM2/SLITRK3/ADCY1/GRIN2A/KCND3/CACNG4/GRID1/LRRTM3/ADRA2A/SLC6A1/NRP1/ATP2B2/LRFN2/EPHA4/NLGN1/GRM2/LRRC4B/CHRNA6/GRM5/KCND2/SHISA9/LRRC4/CNTN1/KCNA3/PCDH17/SLC6A6/NLGN4X/GABRB2/NRCAM/CHRNA1/GABRA4/GRIK5/NLGN4Y/CACNG2/LRRTM2/EPHB2/CSPG5/LRRTM1/FLRT3/GRIK4/GSG1L
GOBP_WOUND_HEALING	GOBP_WOUND_HEALING	417	0.42999211	1.754691881	1.20E-08	8.77E-07	6.74E-07	3852	tags=37%, list=21%, signal=30%	ODAM/NOG/GATA4/CTSG/TGFB3/SMOC2/BLK/FGF10/F2RL2/DGKI/ACTA2/PEAR1/EMILIN1/PDGFRB/GP5/F5/COL3A1/FAP/COL1A1/FN1/PRKG1/APCS/MMRN1/P2RY12/SELP/DGKK/IL33/ALOX15/COL5A1/F2R/MYLK/FGF1/IGF1/ADRA2A/NDNF/PDGFRA/VWF/THBS1/F13A1/VTN/HBB/PLAT/CEACAM1/IL6ST/AJAP1/GAS6/PIK3CG/CD34/MYL9/NOTCH4/FBLN1/LACRT/CD36/TREML1/SERPIND1/TSPAN32/LRG1/COMP/SYTL4/GLI3/KDR/ITGB3/EREG/F10/TGFB1/MYOZ1/IL24/ITGA2/ACVRL1/LOX/PDPN/T…
GOBP_CELL_CELL_ADHESION_VIA_PLASMA_MEMBRANE_ADHESION_MOLECULES	GOBP_CELL_CELL_ADHESION_VIA_PLASMA_MEMBRANE_ADHESION_MOLECULES	269	0.478474987	1.897493024	1.22E-08	8.84E-07	6.79E-07	2889	tags=40%, list=15%, signal=34%	PTPRT/CNTN6/CLSTN2/IGFN1/LRFN5/CADM3/LRRC4C/PCDHGA9/PCDHAC2/CEACAM8/CDH11/SPARCL1/FAT4/CLDN5/SLITRK1/TENM2/SELP/SLITRK3/MYPN/PCDHGB7/PCDHB7/CLDN18/HMCN1/PCDHGA3/IGSF21/PCDHGA4/SCARF2/PCDH18/PCDHGA11/PCDHGA2/TENM4/CADM2/PCDHB12/PCDHB13/PTPRD/GPC6/CDH23/ADIPOQ/DCHS1/CEACAM1/PCDH9/PCDHGA12/CDH6/PCDHGB6/PCDH12/CNTN4/PCDH7/NLGN1/PCDHB11/LRRC4B/ESAM/CDH13/PCDHA7/MMP24/CLDN11/PCDHB5/MDGA1/CDH5/PCDHA1/LR…
GOBP_RESPIRATORY_ELECTRON_TRANSPORT_CHAIN	GOBP_RESPIRATORY_ELECTRON_TRANSPORT_CHAIN	114	-0.537272364	-2.205976068	1.29E-08	9.23E-07	7.09E-07	3864	tags=55%, list=21%, signal=44%	NDUFC1/POLG2/NDUFA2/COX8A/SLC25A13/NDUFB6/NDUFS6/COX7A2/NDUFB2/GHITM/AIFM2/NDUFB3/BID/UQCRB/NDUFB9/NDUFS3/COX7C/COX8C/SDHB/NDUFB10/NDUFA8/NDUFB1/CYC1/COX6A2/UQCR10/NDUFA4/COX7A2L/NDUFA5/DGUOK/NDUFV2/COX6B1/NDUFB4/COX5A/NDUFA12/COX7B/CDK1/UQCC3/NDUFA3/COX5B/NDUFA1/CYCS/NDUFB7/COX4I1/COX6A1/NDUFB8/SOD2/NDUFS5/UQCRH/NDUFA9/CCNB1/COA6/UQCRHL/SLC25A22/MT-CO1/MT-CO3/MT-CYB/MT-ND5/MT-CO2/MT-ND4/MT-ND3/M…
GOCC_APICAL_PART_OF_CELL	GOCC_APICAL_PART_OF_CELL	419	0.438931512	1.790612094	1.33E-08	9.45E-07	7.27E-07	2097	tags=22%, list=11%, signal=20%	SLC7A13/ADCY8/GP2/CA4/ABCC11/SLC26A3/LRP2/SLC44A4/KCNA1/CD300LG/SLC14A2/OXTR/GPIHBP1/SLC17A1/KCNMA1/F2RL2/SLC22A11/S100G/INSC/KCNB1/PDGFRB/CSPG4/CTSK/MYO7B/SLC5A8/ATP6V0D2/SLC17A3/FAP/KCNE1/FN1/ITGA8/SLC34A2/SCNN1A/DPEP1/MAL/PAPPA2/CEACAM7/UPK1A/CHL1/KCNE4/SCNN1B/TEK/ABCG2/PTH1R/OTOA/KL/FXYD1/ANO1/CYP4A11/PDZK1/ABCB1/C5AR2/PLAT/DPP4/REN/DCHS1/SHROOM4/CEACAM1/AJAP1/ATP2B2/ENPEP/THY1/CD34/CNTFR/CUB…
GOBP_REGULATION_OF_CELL_SUBSTRATE_ADHESION	GOBP_REGULATION_OF_CELL_SUBSTRATE_ADHESION	209	0.510894742	1.975353039	1.42E-08	9.98E-07	7.67E-07	2780	tags=34%, list=15%, signal=29%	NPY/APOD/AGR2/EMILIN1/EGFLAM/MYOC/COL1A1/COL26A1/CCDC80/CORO2B/FN1/GREM1/ALOX15/EDIL3/TEK/LIMS2/FAM107A/PREX1/ARHGAP6/ABI3BP/NID1/ECM2/NRP1/HAS2/NDNF/DMP1/DLC1/THBS1/VTN/AJAP1/NPNT/FBLN2/EPHA3/VWC2/THY1/MMP14/EFEMP2/FBLN1/CDH13/CD36/DAB2/KDR/CCR7/ITGB3/SPRY4/SPOCK1/ACVRL1/PDPN/PDGFB/FZD4/BST1/ITGA5/COL8A1/SERPINE1/PLAU/CEACAM6/ANGPT2/SEMA3E/ST6GAL1/LIMCH1/NEDD9/MYADM/PEAK1/HOXA7/VCL/CSPG5/FOXF1/S…
GOCC_COLLAGEN_TRIMER	GOCC_COLLAGEN_TRIMER	83	0.633715964	2.19071811	1.56E-08	1.09E-06	8.34E-07	2046	tags=49%, list=11%, signal=44%	C1QTNF7/COL2A1/FCN2/COL9A3/SFTPA2/COL5A3/COL14A1/EMILIN1/COL10A1/COL3A1/COL1A2/COL4A6/COL1A1/COL26A1/COL6A3/COL5A2/C1QTNF9/C1QTNF3/COL12A1/COL5A1/COL18A1/LUM/COL9A1/COL11A1/COL24A1/ADIPOQ/COL13A1/COL15A1/COL4A2/COL4A1/COL9A2/COL8A2/COL6A2/LOX/COL6A1/COL17A1/C1QTNF6/CTHRC1/COL8A1/COL21A1/COL6A6
GOBP_TRNA_PROCESSING	GOBP_TRNA_PROCESSING	122	-0.52880453	-2.172568565	2.13E-08	1.47E-06	1.13E-06	6027	tags=61%, list=32%, signal=41%	OSGEP/RPP25L/LSM6/TRMT13/OSGEPL1/MTO1/TRMT61B/RPUSD4/TRDMT1/TRMT2A/TRMT5/TYW3/NSUN2/THADA/THG1L/KTI12/PUS10/FAM98A/METTL8/THUMPD2/NSUN3/GTPBP3/TRMT10A/METTL2A/RPP25/ELAC1/TRMT61A/TRPT1/TSEN15/CTU1/RPP21/WDR4/TRUB1/HSD17B10/TSEN34/NAT10/SSB/TSEN54/METTL1/PTCD1/TRIT1/TRMT6/TRMT11/ZBTB8OS/QTRT1/RPP30/NSUN6/RPP38/METTL2B/YRDC/CTU2/TARBP1/GRSF1/POLR3K/DUS4L/DUS3L/PUSL1/POP1/CLP1/ANKRD16/POP5/CDKAL1/CD…
GOBP_REGULATION_OF_METAL_ION_TRANSPORT	GOBP_REGULATION_OF_METAL_ION_TRANSPORT	390	0.436091555	1.768451166	2.38E-08	1.62E-06	1.25E-06	3858	tags=35%, list=21%, signal=28%	SCN2B/ATP1A2/KCNA1/JPH2/NKAIN1/GRP/BPIFA1/CASQ2/ADCYAP1R1/CACNA1C/MS4A1/NETO1/KCNS2/PDGFRB/SCN3B/SCN4B/SEMG1/CEMIP/KCNE1/CALCR/KCNK3/KCNE4/SPTBN4/CXCL12/F2R/MYLK/CD19/WNK4/PLN/TRPC6/FCRL3/HRC/CAPN3/FXYD7/ADRA2A/FXYD1/APLNR/DPP6/JPH4/NOS1/CACNB4/SPINK1/EDN3/KCNMB1/PIK3CG/THY1/FHL1/CACNG1/RCVRN/RRAD/FFAR1/TESC/KCNC2/LACRT/ANK2/ABCC9/CABP1/PRKD1/CNTN1/CAMK2A/MTNR1B/ITGB3/RAMP3/KCNA5/KCNIP3/JSRP1/VIP…
GOBP_SYNAPSE_ASSEMBLY	GOBP_SYNAPSE_ASSEMBLY	174	0.526097031	2.003987057	2.89E-08	1.95E-06	1.50E-06	2695	tags=34%, list=14%, signal=30%	CBLN4/ASIC2/NPAS4/CLSTN2/OXTR/CUX2/NRXN2/ERBB4/IGFN1/LRFN5/NPTX1/NTRK1/SRPX2/ST8SIA2/CBLN2/SLITRK1/NEGR1/SLITRK3/THBS2/SYNDIG1/LRRTM3/PCDHB13/PTPRD/GPC6/GHRL/NLGN1/FLRT2/NRXN1/LHFPL4/PCDHB11/LRRC4B/SLIT1/PCDHB5/MDGA1/LRRC4/PCDH17/LGI2/NLGN4X/GABRB2/NRCAM/SDK2/DNM3/AMIGO2/PCDHB4/LRRN3/LRRC24/MEF2C/NLGN4Y/LRRTM2/EPHB2/CBLN1/TPBG/NTN1/LRRTM1/SLITRK4/IL1RAPL2/NTNG2/WNT5A/SLITRK6/FLRT3
GOBP_VASCULAR_PROCESS_IN_CIRCULATORY_SYSTEM	GOBP_VASCULAR_PROCESS_IN_CIRCULATORY_SYSTEM	263	0.4771318	1.887693228	2.98E-08	1.99E-06	1.53E-06	2946	tags=37%, list=16%, signal=31%	ASIC2/ATP1A2/LRP2/HTR1A/VSTM4/OXTR/SLC4A4/AKAP12/KCNMA1/LEP/ACTA2/EDNRA/SLC1A2/ADRB3/SLC7A2/PRKG1/CLDN5/SLC4A8/SLC16A12/AVPR2/SLIT2/AVPR1A/SLCO1C1/EDNRB/SCNN1B/PDE2A/F2R/LRP1/TEK/ABCG2/NPR1/ADRA2A/SLC6A1/AGTR2/KCNJ8/ITGA1/NOS1/MMP2/ABCB1/HBB/EDN3/C2CD4B/KCNMB1/CEACAM1/SLC22A3/HTR1B/AGTR1/CD36/ABCC9/KLF2/P2RY2/HTR2B/CRP/COMP/CDH5/SLC29A1/ADRA1D/MTNR1B/KCNA5/LEPR/BDKRB2/ABCC3/TGFB1/SLC6A6/UTS2R/PLV…
GOBP_EPITHELIAL_CELL_PROLIFERATION	GOBP_EPITHELIAL_CELL_PROLIFERATION	424	0.426976683	1.745535181	3.82E-08	2.53E-06	1.94E-06	3004	tags=30%, list=16%, signal=26%	ODAM/PAX2/NOG/ESR1/APELA/VSTM4/GPC3/FGF7/HGF/FGF10/PGR/SEMA5A/LEP/SFRP2/NGFR/PTN/ATOH8/PROK1/TNMD/FAP/EGR3/PAX6/IGF2/THBS4/TNFSF11/SULF1/EDNRB/IGFBP4/CXCL12/TEK/RUNX2/ZEB1/LIMS2/ANGPT4/HES5/HTRA1/MMRN2/DACH1/IGFBP5/FGF1/BMPER/SPARC/IGF1/AR/APLNR/SCG2/NRP1/SDR16C5/HAS2/ALDH1A2/THBS1/C5AR2/SPINK1/TIE1/CEACAM1/GHRL/CD34/MMP14/AGTR1/SERPINF1/TBX2/LACRT/CDH13/PRKD1/HTR2B/DAB2/LRG1/COL8A2/KDR/SNAI2/ITG…
GOBP_DOUBLE_STRAND_BREAK_REPAIR	GOBP_DOUBLE_STRAND_BREAK_REPAIR	270	-0.403846514	-1.848372953	4.70E-08	3.08E-06	2.37E-06	6601	tags=51%, list=35%, signal=33%	MCM5/WRN/UBQLN4/EYA3/C14orf39/SMCHD1/BRCA2/SMC6/NSMCE2/DPF2/TNKS1BP1/BABAM1/MEAF6/TEX15/NSMCE4A/MCM8/RPA2/ACTL6A/ACTL6B/RPA4/POGZ/YY1/DCLRE1B/SMARCAD1/UIMC1/SMARCD2/SMARCD1/SWSAP1/ERCC5/POLL/PRPF19/RAD51/MGMT/NBN/HMGB1/TDP2/SMARCB1/MORF4L2/SMC5/OTUB1/RAD21/RAD51B/PALB2/BRD7/BCL7C/KDM1A/XRCC2/APLF/ACTR5/TONSL/RECQL4/DMC1/SFPQ/ATR/FUS/OTUB2/RAD51D/TIMELESS/FEN1/GINS4/VPS72/RPA3/RAD51C/ING3/HUS1/SPI…
GOBP_RIBOSOME_ASSEMBLY	GOBP_RIBOSOME_ASSEMBLY	55	-0.654271475	-2.274594473	4.82E-08	3.13E-06	2.41E-06	4230	tags=65%, list=23%, signal=51%	ABT1/FASTKD2/MRPS7/RPL23A/RPS5/RPL10/DHX37/EIF2A/MTERF3/RPS27/MPV17L2/RRS1/MRTO4/MRPS2/RPS14/RPS15/RPL11/RPSA/MRPL22/MRPL20/PPAN/BOP1/NIP7/RPLP0/RPL6/EIF6/RPF2/RPL5/BRIX1/RPS19/RPS28/NPM1/RPL38/NOP2/RPL24/RPL10L
GOBP_COLLAGEN_METABOLIC_PROCESS	GOBP_COLLAGEN_METABOLIC_PROCESS	93	0.619682895	2.18451469	4.92E-08	3.16E-06	2.43E-06	3291	tags=49%, list=18%, signal=41%	TGFB3/MFAP4/ADAMTS14/EMILIN1/PDGFRB/SMPD3/CTSK/TNXB/COL1A2/FAP/COL1A1/MMP11/MMP10/COL5A1/F2R/PRTN3/MMP16/MMP2/MMP13/CYGB/ADAMTS2/CREB3L1/MMP14/INHBA/PCOLCE/MMP24/AMELX/MRC2/TGFB1/ITGA2/TMPRSS6/TNS2/MMP19/ENG/BMP4/MMP15/ITGB1/MMP21/MMP28/NPPC/CYP7A1/MMP23B/RCN3/MMP3/RUNX1/TRAM2
GOBP_REGULATION_OF_TRANSMEMBRANE_RECEPTOR_PROTEIN_SERINE_THREONINE_KINASE_SIGNALING_PATHWAY	GOBP_REGULATION_OF_TRANSMEMBRANE_RECEPTOR_PROTEIN_SERINE_THREONINE_KINASE_SIGNALING_PATHWAY	264	0.477244445	1.890817253	5.58E-08	3.52E-06	2.71E-06	3095	tags=33%, list=17%, signal=28%	CER1/LEFTY2/CIDEA/NOG/GDF10/LRP2/GATA4/GREM2/TGFB3/GPC3/ZNF423/FGF10/CHRDL1/SFRP2/GDF6/EMILIN1/TFAP2B/FBN1/ITGA8/CILP/GREM1/GDF7/CHRD/DKK3/ASPN/SULF1/PRDM16/TGFB1I1/LRP1/DACT1/ZEB1/HES5/HTRA1/HTRA3/BMPER/SFRP4/BMP8A/THBS1/SPRY1/NPNT/VWC2/MYOCD/FSTL1/IGSF1/HOXA13/INHBA/DAB2/ADAMTSL2/LRG1/CDH5/KDR/DLX1/NBL1/TGFB1/RASL11B/TMPRSS6/ACVRL1/LOX/PCSK6/CITED1/TGFBR3/WFIKKN2/SMAD6/ZEB2/CRB2/BMP3/FST/BMP8B/…
GOCC_RECEPTOR_COMPLEX	GOCC_RECEPTOR_COMPLEX	401	0.436881777	1.7765287	5.53E-08	3.52E-06	2.71E-06	4127	tags=43%, list=22%, signal=34%	GRIK3/CRLF1/SHISA6/GFRA1/PSG9/LRP2/CACNG5/CACNG7/GRIA1/ADCYAP1R1/CHRNA9/ERBB4/ITGA11/GRIA3/NTRK1/GRIA2/EMILIN1/ADRB3/PDGFRB/GP5/ITGBL1/CHRNA4/ITGA8/CALCR/CACNG8/GRIN2A/LRP1/TEK/CACNG4/GABRR3/PTH1R/NPR1/ADRA2A/NRP1/INSRR/GRIN2C/PLXDC1/PDGFRA/FGFR3/ITGA1/TLR7/TIE1/ALK/GFRA2/IL6ST/PTPRB/HTR1B/EPHA3/VWC2/EPHA4/NLGN1/CNTFR/CUBN/GABRB1/GRM7/CD36/CALCRL/CHRNA6/IL3RA/HTR2B/GABRR1/TSPAN32/PTPRN2/SHISA9/KD…
GOBP_REGULATION_OF_BMP_SIGNALING_PATHWAY	GOBP_REGULATION_OF_BMP_SIGNALING_PATHWAY	98	0.607417043	2.16124811	5.98E-08	3.74E-06	2.88E-06	2332	tags=37%, list=13%, signal=32%	CER1/NOG/LRP2/GATA4/GREM2/GPC3/ZNF423/CHRDL1/SFRP2/TFAP2B/FBN1/GREM1/CHRD/SULF1/HES5/HTRA1/HTRA3/BMPER/SFRP4/VWC2/FSTL1/HOXA13/CDH5/KDR/DLX1/NBL1/TMPRSS6/ACVRL1/PCSK6/SMAD6/CRB2/FST/ENG/BMP4/GDF3/KCP
GOBP_POSITIVE_REGULATION_OF_CYTOSOLIC_CALCIUM_ION_CONCENTRATION	GOBP_POSITIVE_REGULATION_OF_CYTOSOLIC_CALCIUM_ION_CONCENTRATION	198	0.509375995	1.964011943	6.33E-08	3.93E-06	3.02E-06	3465	tags=45%, list=19%, signal=37%	TAC1/ADCY8/ESR1/JPH2/OXTR/ADCYAP1R1/CHRNA9/CX3CR1/F2RL2/PTGER3/CACNA1C/EDNRA/CCKBR/CALCR/AVPR1A/ACKR4/PTGDR/EDNRB/XCR1/F2R/ADCY5/TRPC6/GPR17/CXCR5/LPAR4/JPH4/PDGFRA/S1PR1/NOS1/CACNB4/C5AR2/SPINK1/PIK3CG/GHRL/AGTR1/FFAR1/CD36/CCR6/GIPR/ADRA1D/CCR7/BDKRB2/CCR4/CXCR1/GPR4/ACKR2/IL2/CCR10/PTGIR/OPRL1/P2RY8/LPAR1/S1PR4/GPR6/TBXA2R/CACNA2D1/GPR20/GATA1/GALR1/TRPV1/PKD2/CCR3/ITGAV/TRPC5/MCHR1/AGT/CCR1/G…
GOBP_POSITIVE_REGULATION_OF_CELL_JUNCTION_ASSEMBLY	GOBP_POSITIVE_REGULATION_OF_CELL_JUNCTION_ASSEMBLY	103	0.580881693	2.073102935	6.94E-08	4.26E-06	3.28E-06	2879	tags=41%, list=15%, signal=35%	ASIC2/CLSTN2/OXTR/CUX2/NTRK1/MYOC/SRPX2/ST8SIA2/CBLN2/CLDN5/SLITRK1/TBX5/SLITRK3/THBS2/SYNDIG1/TEK/HOPX/LRRTM3/NRP1/PTPRD/THY1/GHRL/NLGN1/FLRT2/NRXN1/LRRC4B/KDR/AMIGO2/LRRN3/LRRC24/LRRTM2/EPHB2/CBLN1/TPBG/AGT/LRRTM1/SLITRK4/SMAD3/SLITRK6/FLRT3/FMN1/FERMT2
GOBP_SYNAPSE_ORGANIZATION	GOBP_SYNAPSE_ORGANIZATION	417	0.419931879	1.713638556	7.47E-08	4.55E-06	3.50E-06	3082	tags=29%, list=17%, signal=25%	CBLN4/ASIC2/SHISA6/NPAS4/SEZ6L/CLSTN2/OXTR/CUX2/NRXN2/ERBB4/CX3CR1/IGFN1/LRFN5/NPTX1/MAPT/CHRDL1/NTRK1/TNC/LRRC4C/SHANK1/SPARCL1/SRPX2/ST8SIA2/CBLN2/SLITRK1/NEGR1/PPFIA2/SLITRK3/THBS2/SYNDIG1/F2R/CTTNBP2/IGSF21/TNR/ARHGEF15/LRRTM3/SLC6A1/NRP1/PCDHB13/PTPRD/CACNB4/RELN/GPC6/LRFN2/ARC/EPHA4/GHRL/NLGN1/FLRT2/NRXN1/COL4A1/LHFPL4/PCDHB11/CTNND2/LRRC4B/SLIT1/GRM5/ARHGAP44/PCDHB5/MDGA1/LRRC4/ELFN1/PCDHG…
GOBP_REGULATION_OF_ION_TRANSMEMBRANE_TRANSPORT	GOBP_REGULATION_OF_ION_TRANSMEMBRANE_TRANSPORT	483	0.415207247	1.712403916	7.76E-08	4.68E-06	3.60E-06	3772	tags=35%, list=20%, signal=28%	ASIC2/SCN7A/SHISA6/CLIC6/SCN2B/ATP1A2/CACNG5/KCNA1/JPH2/CACNG7/CACNA1G/GRP/KCNK15/BPIFA1/CASQ2/ADCYAP1R1/KCNMA1/CACNA1C/CACNA2D2/EDNRA/MS4A1/NETO1/KCNB1/KCNS2/SHANK1/SCN3B/SCN4B/CEMIP/KCNH1/KCNE1/CALCR/KCNJ12/KCNK3/KCNE4/CACNG8/GRIN2A/KCNK17/KCND3/F2R/CACNG4/CACNA1H/CD19/WNK4/PLN/TRPC6/HRC/CAPN3/FXYD7/ADRA2A/FXYD1/APLNR/DPP6/KCNJ8/JPH4/NOS1/PM20D1/PDZK1/CACNB4/RELN/ABCB1/EDN3/KCNMB1/PIK3CG/ARC/TH…
GOBP_INTEGRIN_MEDIATED_SIGNALING_PATHWAY	GOBP_INTEGRIN_MEDIATED_SIGNALING_PATHWAY	108	0.572520588	2.062604877	7.95E-08	4.76E-06	3.66E-06	4417	tags=51%, list=24%, signal=39%	ITGA11/PTN/COL3A1/ITGBL1/FN1/ITGA8/LAMA2/LIMS2/NID1/NRP1/ITGA1/CEACAM1/THY1/FBLN1/PRKD1/TSPAN32/DAB2/ITGB3/ITGAD/ADAMTS1/ITGA2/ITGB5/BST1/ITGA5/SLC2A10/ITGB6/ITGA4/LAMB2/TXK/NEDD9/ITGAV/SEMA7A/ITGB1/DST/ILK/ITGA10/LAMB1/FERMT2/LAT/MYH9/CD40LG/LAMC1/ITGAX/COL16A1/DOCK1/ITGAL/VAV3/TLN1/PRAM1/ITGA3/BCAR1/ABL1/ADAM10/FLNA/CD177
GOCC_NADH_DEHYDROGENASE_COMPLEX	GOCC_NADH_DEHYDROGENASE_COMPLEX	48	-0.668513794	-2.302538507	8.63E-08	5.12E-06	3.94E-06	4490	tags=71%, list=24%, signal=54%	NDUFB11/NDUFS8/NDUFAB1/NDUFC2/NDUFC1/NDUFA2/NDUFB6/NDUFA13/NDUFS6/NDUFB2/NDUFB3/NDUFB9/NDUFS3/NDUFB10/NDUFA8/NDUFB1/NDUFA4/NDUFA5/NDUFV2/NDUFB4/NDUFA12/NDUFA3/NDUFA11/NDUFA1/NDUFB7/NDUFB8/NDUFS5/NDUFA9/MT-ND5/MT-ND4/MT-ND3/MT-ND2/MT-ND4L/MT-ND1
GOBP_HORMONE_METABOLIC_PROCESS	GOBP_HORMONE_METABOLIC_PROCESS	237	0.484317841	1.907960855	8.89E-08	5.24E-06	4.02E-06	2392	tags=30%, list=13%, signal=26%	UGT2B28/UGT2B11/UGT2B15/ADH1C/ESR1/AKR1D1/CHST8/CYP1A1/PCSK2/UGT2B4/CTSG/UGT2B10/IYD/TPO/RPE65/UGT2B17/CMA1/CORIN/HSD17B2/LEP/SLC30A8/CPA3/ADH1B/DIO3/CTSK/SRD5A2/ALDH1A3/DKK3/SLCO1C1/EDNRB/SCNN1B/CPE/FOXA1/CACNA1H/LIPE/PCSK1/DIO2/SDR16C5/NR5A1/PDGFRA/ALDH1A2/CYP11B1/DPP4/REN/ENPEP/CYP26B1/GCNT4/AKR1C3/CYP3A4/DAB2/SULT1B1/ALDH1A1/UGT1A8/CYP46A1/EGR1/ADH1A/PCSK6/SULT1E1/CRYM/DUOXA2/CYP26A1/RDH5/CPQ…
GOMF_CATALYTIC_ACTIVITY_ACTING_ON_RNA	GOMF_CATALYTIC_ACTIVITY_ACTING_ON_RNA	345	-0.374101284	-1.746543574	1.09E-07	6.39E-06	4.91E-06	5802	tags=46%, list=31%, signal=33%	DHX36/RNASET2/DDX28/TRMT13/ZC3H12A/DDX18/EXOSC2/IARS2/WARS2/RNMT/POLR1A/TRMT61B/CNOT6/TSR3/TRDMT1/TRMT2A/EIF4A2/TRMT5/TYW3/DBR1/NSUN2/USB1/THG1L/TDP2/FARSB/PUS10/DDX27/DHX40/TOE1/SARS2/DIMT1/QRSL1/METTL8/PRIMPOL/POLR3C/PLD6/TUT1/G3BP1/DDX10/HENMT1/PPP1R8/DDX20/THUMPD2/NSUN3/TRMT10A/METTL2A/ENDOV/RPP25/EXOSC7/POLR3A/ELAC1/TFB1M/TRMT61A/METTL4/FEN1/DXO/TRPT1/DTD2/EIF4A3/NARS2/FARSA/RPP21/DDX19B/WDR…
GOMF_STRUCTURAL_CONSTITUENT_OF_SKIN_EPIDERMIS	GOMF_STRUCTURAL_CONSTITUENT_OF_SKIN_EPIDERMIS	36	-0.737174377	-2.401373053	1.12E-07	6.46E-06	4.96E-06	1778	tags=56%, list=10%, signal=50%	KRT3/KRTAP5-8/KRT83/PKP1/KRT6B/KRT75/KRT10/KRT86/KRT78/KRT1/KRT77/KRT5/KRT4/KRT6C/KRTAP1-3/SPRR1A/KRT6A/PI3/SPRR2E/KRT79
GOMF_CATALYTIC_ACTIVITY_ACTING_ON_A_TRNA	GOMF_CATALYTIC_ACTIVITY_ACTING_ON_A_TRNA	101	-0.545897405	-2.200479525	1.14E-07	6.52E-06	5.01E-06	5752	tags=59%, list=31%, signal=41%	TRMT13/IARS2/WARS2/TRMT61B/TRDMT1/TRMT2A/TRMT5/TYW3/NSUN2/THG1L/FARSB/PUS10/SARS2/QRSL1/METTL8/THUMPD2/NSUN3/TRMT10A/METTL2A/RPP25/ELAC1/TRMT61A/TRPT1/DTD2/NARS2/FARSA/RPP21/WDR4/GATC/TSEN34/PSTK/METTL1/PARS2/TRIT1/DARS2/TRMT11/NT5C3A/QTRT1/DTD1/RPP30/NSUN6/RPP38/METTL2B/TARBP1/DUS4L/DUS3L/POP1/PTRHD1/POP5/CDKAL1/TRMT10C/MARS2/PTRH2/RPP40/POP7/TRMT1/CARS2/YARS2/DUS1L/PUS1
GOBP_RIBOSOMAL_SMALL_SUBUNIT_BIOGENESIS	GOBP_RIBOSOMAL_SMALL_SUBUNIT_BIOGENESIS	72	-0.59373491	-2.247347978	1.25E-07	7.05E-06	5.42E-06	4781	tags=68%, list=26%, signal=51%	BYSL/LSM6/UTP20/TSR3/UTP6/GTF2H5/TBL3/TSR2/RIOK3/UTP3/NGDN/ABT1/MRPS7/HEATR1/KRI1/RPS5/DCAF13/NAT10/WDR3/DHX37/RPS27/RRS1/RPS14/RPS15/NOB1/IMP3/WDR43/RPSA/RIOK1/NOL11/RPS16/MPHOSPH10/RPS17/NOL10/RCL1/IMP4/RPS25/LTV1/RPP40/RPS21/RPS8/RPS19/RPS28/NPM1/RPL38/RPS6/RPS24/RPS7/EMG1
GOBP_REGULATION_OF_CHEMOTAXIS	GOBP_REGULATION_OF_CHEMOTAXIS	217	0.488592471	1.894020416	1.25E-07	7.05E-06	5.42E-06	4117	tags=44%, list=22%, signal=35%	SMOC2/FGF4/CX3CR1/FGF10/SEMA5A/SEMA6D/ELANE/PTN/PDGFRB/CXCL17/THBS4/FEZF2/P2RY12/GREM1/SLIT2/SEMA5B/CXCL12/FGF1/SCG2/NRP1/PDGFRA/S1PR1/THBS1/C5AR2/SEMA3G/EDN3/DPP4/PDGFD/SEMA6B/GAS6/JAM3/RARRES2/CDH13/SLIT1/NTF3/CCR6/PRKD1/KDR/CCR7/NBL1/TGFB1/CCR4/ITGA2/DUSP1/IL16/PDGFB/CASR/BST1/CCL19/LPAR1/SERPINE1/ANGPT2/SEMA3E/ST6GAL1/SEMA3B/FGF18/KLRC4-KLRK1/SEMA6C/NEDD9/VEGFC/SEMA7A/SEMA3D/TREM2/TPBG/CCR1/F…
GOBP_RESPONSE_TO_TRANSFORMING_GROWTH_FACTOR_BETA	GOBP_RESPONSE_TO_TRANSFORMING_GROWTH_FACTOR_BETA	261	0.466560554	1.848517208	1.31E-07	7.31E-06	5.62E-06	3835	tags=35%, list=21%, signal=28%	CIDEA/GDF10/PSG9/TGFB3/CX3CR1/EMILIN1/CTSK/COL3A1/COL1A2/COL1A1/FBN1/CLDN5/ITGA8/CILP/PENK/LRRC32/DKK3/ASPN/FMOD/PRDM16/PDE2A/TGFB1I1/LTBP2/ZEB1/HTRA1/HTRA3/DCSTAMP/HPGD/THBS1/SPRY1/NPNT/PDGFD/COL4A2/MYOCD/MXRA5/USP9Y/DAB2/ADAMTSL2/LRG1/CDH5/DLX1/SOX5/TGFB1/RASL11B/ACVRL1/WNT2/LOX/CLEC3B/CITED1/TGFBR3/WFIKKN2/SMAD6/ITGB5/PDGFA/ZEB2/MEF2C/AMHR2/SLC2A10/TGFBR2/ITGB6/ENG/JUN/FOS/IGF1R/LTBP4/ITGB1/LD…
GOCC_NUCLEAR_CHROMOSOME	GOCC_NUCLEAR_CHROMOSOME	212	-0.430290073	-1.936165086	1.35E-07	7.51E-06	5.78E-06	6612	tags=61%, list=35%, signal=40%	BRD4/MCM5/C14orf39/INCENP/SMCHD1/BRCA2/LRWD1/TET1/FKBP6/SYCP3/TOP1/INO80E/RPA2/ACTL6A/SMC4/RPA4/BRMS1L/YY1/SMARCAD1/UBE2I/BAZ1B/TRIM24/RBBP4/POLD3/HSPA2/SMC2/RAD51/ORC2/SAP130/POLA2/ORC4/WDHD1/POLD1/SMARCB1/POLE3/CHMP1A/RAD21/PRIM2/ACTR5/TONSL/CSNK2A1/DMC1/NCAPG2/HDAC1/MCRS1/TOPBP1/TIMELESS/ORC5/HNRNPU/SUV39H1/GINS4/RPA3/REPIN1/NUFIP1/ANP32E/LRIF1/ING3/HUS1/NCAPH/ZNHIT1/CHEK1/UCHL5/CARM1/TOP2A/IN…
GOBP_POSITIVE_REGULATION_OF_PHOSPHATIDYLINOSITOL_3_KINASE_SIGNALING	GOBP_POSITIVE_REGULATION_OF_PHOSPHATIDYLINOSITOL_3_KINASE_SIGNALING	76	0.629021235	2.145431654	1.42E-07	7.80E-06	6.00E-06	2957	tags=45%, list=16%, signal=38%	SERPINA12/HGF/ERBB4/LEP/NTRK1/PDGFRB/MYOC/FN1/DCN/SELP/F2R/TEK/IGF1/PDGFRA/RELN/PDGFD/CSF3/KDR/UNC5B/PRR5L/PDGFB/PDGFA/ROR1/CD28/PDGFC/SEMA3E/IGF1R/ROR2/FLT1/TREM2/AGT/CAT/NEDD4/FGFR1
GOBP_EXTRACELLULAR_MATRIX_ASSEMBLY	GOBP_EXTRACELLULAR_MATRIX_ASSEMBLY	45	0.719140037	2.243799948	1.53E-07	8.31E-06	6.39E-06	2991	tags=62%, list=16%, signal=52%	MYH11/HAS1/MFAP4/EMILIN1/SMPD3/TNXB/COL3A1/HAS3/COL1A2/THSD4/ANTXR1/HAS2/NTN4/TIE1/GAS6/EFEMP2/PXDN/PHLDB1/TGFB1/LOX/LAMB2/RAMP2/AGT/SMAD3/NTNG2/LAMB1/NTNG1/LTBP3
GOBP_KERATINOCYTE_DIFFERENTIATION	GOBP_KERATINOCYTE_DIFFERENTIATION	149	-0.476024777	-2.035665491	1.52E-07	8.31E-06	6.39E-06	1162	tags=21%, list=6%, signal=20%	KRT83/SPRR2B/KRT6B/KRT75/KRT10/LIPK/SPRR3/KRT86/KRT78/KRT1/SPRR2F/KRT77/LCE2A/KRT5/KRT4/KRT6C/CSTA/IL1A/LIPM/LCE3E/S100A7/KRT16/SPRR1A/SPRR2G/SPRR4/KRT6A/SPRR2D/LCE3D/SPRR2E/SPRR1B/KRT79
GOBP_NADH_DEHYDROGENASE_COMPLEX_ASSEMBLY	GOBP_NADH_DEHYDROGENASE_COMPLEX_ASSEMBLY	55	-0.641995924	-2.231918149	1.63E-07	8.75E-06	6.73E-06	5142	tags=75%, list=28%, signal=54%	NDUFA10/ECSIT/ACAD9/NDUFB11/NDUFAF3/NDUFS8/NDUFAF5/NDUFAB1/NDUFC2/NDUFAF6/NDUFC1/NDUFA2/NDUFAF7/NDUFB6/NDUFA13/NDUFB2/NDUFB3/NDUFB9/NDUFS3/TMEM126A/NDUFAF2/NDUFB10/NDUFA8/TIMM21/NDUFB1/TMEM126B/NDUFA5/NDUFB4/NDUFA12/NDUFA3/NDUFA11/NDUFA1/NDUFB7/NDUFAF4/NDUFB8/NDUFS5/NDUFA9/MT-ND5/MT-ND4/MT-ND2/MT-ND1
GOBP_RNA_MODIFICATION	GOBP_RNA_MODIFICATION	160	-0.466382186	-1.993591788	1.69E-07	9.05E-06	6.95E-06	5785	tags=56%, list=31%, signal=39%	RPUSD2/TRMT13/WTAP/OSGEPL1/MTO1/RNMT/DNAJB11/TRMT61B/RPUSD4/TSR3/TRDMT1/TRMT2A/TRMT5/TYW3/NSUN2/THADA/THG1L/KTI12/PUS10/LARP7/DIMT1/METTL8/HENMT1/THUMPD2/NSUN3/GTPBP3/TRMT10A/METTL2A/TFB1M/TRMT61A/METTL4/CBLL1/PUS7L/CTU1/WDR4/APOBEC3H/APOBEC3B/RBM15/TRUB1/HSD17B10/HNRNPAB/NAT10/SSB/RPUSD3/MEPCE/METTL1/NOP10/TRIT1/RPUSD1/SNRPB/SNRPD3/TRMT6/TRMT11/QTRT1/NHP2/NSUN6/METTL2B/YRDC/CTU2/TFB2M/TARBP1/DUS…
GOBP_REGULATION_OF_EPITHELIAL_CELL_MIGRATION	GOBP_REGULATION_OF_EPITHELIAL_CELL_MIGRATION	216	0.487471917	1.889785925	1.74E-07	9.17E-06	7.05E-06	4663	tags=44%, list=25%, signal=34%	SMOC2/FGF4/FGF7/FGF10/SEMA5A/PTN/ATOH8/SRPX2/MEOX2/DCN/SLIT2/TEK/ENPP2/ANGPT4/MMRN2/FGF1/BMPER/SPARC/AGTR2/NRP1/HAS2/THBS1/RHOJ/CEACAM1/PIK3CG/SERPINF1/PRKD1/ADAMTS9/KDR/ITGB3/DLL4/TGFB1/ITGA2/ACVRL1/PDGFB/PTPRG/MEF2C/TBXA2R/IQSEC1/ANGPT2/TGFBR2/JUN/FGF18/BMP4/HMOX1/GATA3/STARD13/VEGFC/VASH1/AGT/FLT4/HYAL1/NOS3/VIL1/WNT5A/PTPRM/RIN2/EDN1/FGF16/FGFR1/HDAC9/HBEGF/EVL/MAP3K3/RHOB/ARSB/MET/KLF4/ATP2B…
GOBP_REGULATION_OF_CATION_TRANSMEMBRANE_TRANSPORT	GOBP_REGULATION_OF_CATION_TRANSMEMBRANE_TRANSPORT	359	0.439328639	1.770702099	1.74E-07	9.17E-06	7.05E-06	3772	tags=35%, list=20%, signal=29%	SHISA6/SCN2B/ATP1A2/CACNG5/KCNA1/JPH2/CACNG7/GRP/BPIFA1/CASQ2/ADCYAP1R1/CACNA1C/EDNRA/MS4A1/NETO1/KCNS2/SHANK1/SCN3B/SCN4B/CEMIP/KCNE1/CALCR/KCNK3/KCNE4/CACNG8/GRIN2A/F2R/CACNG4/CD19/WNK4/PLN/HRC/CAPN3/FXYD7/ADRA2A/FXYD1/APLNR/DPP6/JPH4/NOS1/PM20D1/PDZK1/CACNB4/RELN/EDN3/KCNMB1/PIK3CG/ARC/THY1/FHL1/NLGN1/CACNG1/CRHBP/RRAD/TESC/KCNC2/RASGRF2/LACRT/ANK2/ABCC9/CABP1/PRKD1/SHISA9/MTNR1B/ITGB3/RAMP3/K…
GOMF_NAD_P_H_DEHYDROGENASE_QUINONE_ACTIVITY	GOMF_NAD_P_H_DEHYDROGENASE_QUINONE_ACTIVITY	45	-0.675741444	-2.297184089	1.83E-07	9.54E-06	7.33E-06	4080	tags=69%, list=22%, signal=54%	NDUFC2/NDUFC1/NDUFA2/NQO2/NDUFB6/NDUFS6/NDUFB2/NDUFB3/NDUFB9/NDUFS3/NDUFB10/NDUFA8/NDUFB1/NDUFA4/NDUFA5/NDUFV2/NDUFB4/NQO1/NDUFA12/NDUFA3/NDUFA1/NDUFB7/NDUFB8/NDUFS5/NDUFA9/MT-ND5/MT-ND4/MT-ND3/MT-ND2/MT-ND4L/MT-ND1
GOMF_PROTEOGLYCAN_BINDING	GOMF_PROTEOGLYCAN_BINDING	35	0.763572114	2.279206884	1.89E-07	9.79E-06	7.52E-06	2370	tags=63%, list=13%, signal=55%	COL2A1/FCN2/SEMA5A/COL5A3/TNC/CTSK/FN1/HPSE2/SLIT2/COL5A1/LRP1/NID1/THBS1/FBLN7/FGF20/SLIT1/COMP/ITGA2/LPL/FST/GPNMB/CFH
GOBP_POSITIVE_REGULATION_OF_SYNAPSE_ASSEMBLY	GOBP_POSITIVE_REGULATION_OF_SYNAPSE_ASSEMBLY	60	0.667478525	2.218642133	2.07E-07	1.07E-05	8.20E-06	2695	tags=50%, list=14%, signal=43%	ASIC2/CLSTN2/OXTR/CUX2/NTRK1/SRPX2/ST8SIA2/CBLN2/SLITRK1/SLITRK3/THBS2/SYNDIG1/LRRTM3/PTPRD/GHRL/NLGN1/FLRT2/NRXN1/LRRC4B/AMIGO2/LRRN3/LRRC24/LRRTM2/EPHB2/CBLN1/TPBG/LRRTM1/SLITRK4/SLITRK6/FLRT3
GOBP_SKELETAL_SYSTEM_MORPHOGENESIS	GOBP_SKELETAL_SYSTEM_MORPHOGENESIS	216	0.486108728	1.88450124	2.19E-07	1.12E-05	8.59E-06	2991	tags=32%, list=16%, signal=27%	OTOR/CER1/NOG/HOXB1/COL2A1/LHX1/CHAD/TGFB3/FGF4/FREM1/TBX15/SMPD3/COL3A1/COL1A1/DCANP1/NKX3-2/WNT9B/PAX5/PAPPA2/GREM1/RUNX2/ZEB1/TMEM119/MMP16/SFRP4/COL11A1/HAS2/PDGFRA/FGFR3/MMP2/MMP13/COL13A1/HOXB2/MMP14/CYP26B1/PRRX1/HOXD9/BMP1/HOXD3/COMP/GLI3/SOX5/HOXA9/AXIN2/MEF2C/MDFI/HOXD4/TGFBR2/FGF18/HOXB3/DSCAML1/BMP4/HOXA7/DLX2/MGP/OSR2/CDX1/HYAL1/HOXB6/CSRNP1/ARID5B/SMAD3/FMN1/NPPC/RARA/NDST1/RAB23/FG…
GOBP_MITOTIC_NUCLEAR_DIVISION	GOBP_MITOTIC_NUCLEAR_DIVISION	309	-0.377854769	-1.745934285	2.30E-07	1.16E-05	8.95E-06	5857	tags=51%, list=31%, signal=36%	STAG2/UBE2I/RAB11A/CHMP2A/PRMT5/BAZ1B/KPNB1/SMARCD2/CHAMP1/NUDC/SMARCD1/VPS4B/KATNB1/SMC2/EML4/ANKLE2/FBXW5/CEP97/SMARCB1/DSN1/CTDP1/SMC5/TNKS/MAPRE1/CHMP1A/AAAS/RAD21/CDC6/BRD7/PRC1/NCAPD3/BCL7C/SPAST/PKMYT1/ESCO1/CDC16/NCAPG2/CHMP4B/ZWINT/HNRNPU/WRAP73/RACGAP1/PCID2/DRG1/TOM1L1/GEN1/NCAPH/BORA/SMARCA4/CHEK1/CEP192/REEP4/ANAPC5/ANLN/NAA50/KIFC2/SPAG5/BCL7A/CENPK/SIRT7/DLGAP5/KIF4A/PSRC1/MZT1/HSP…
GOBP_OVULATION_CYCLE	GOBP_OVULATION_CYCLE	70	0.637694911	2.159133583	2.39E-07	1.21E-05	9.26E-06	2691	tags=44%, list=14%, signal=38%	ESR1/GDF10/TGFB3/OXTR/PGR/LEP/SLIT3/PTN/SLIT2/RETN/HAS2/NR5A1/PDGFRA/MMP2/NHLH2/GABRB1/INHBA/SERPINF1/EREG/ADAMTS1/EGR1/NRIP1/TIMP4/FZD4/MMP19/OPRL1/A2M/IGF1R/AXL/NOS3/STAT5B
GOBP_ATP_BIOSYNTHETIC_PROCESS	GOBP_ATP_BIOSYNTHETIC_PROCESS	80	-0.573715304	-2.205086247	2.92E-07	1.46E-05	1.12E-05	4490	tags=57%, list=24%, signal=44%	NDUFB11/NDUFS8/ALDOA/NDUFAB1/NDUFC2/DNAJC30/NDUFC1/NDUFA2/SLC25A13/NDUFB6/NDUFA13/NDUFS6/NDUFB2/NDUFB3/NDUFB9/NDUFS3/ENO1/SDHB/NDUFB10/STOML2/NDUFA8/NDUFB1/NDUFA5/DGUOK/NDUFV2/NDUFB4/NDUFA12/UQCC3/NDUFA3/LDHC/NDUFA11/NDUFA1/NDUFB7/NDUFB8/PID1/NDUFS5/NDUFA9/MT-ATP8/MT-ND5/MT-CO2/MT-ND4/MT-ND3/MT-ND2/MT-ATP6/MT-ND4L/MT-ND1
GOBP_MUSCLE_CELL_PROLIFERATION	GOBP_MUSCLE_CELL_PROLIFERATION	195	0.50037803	1.929375249	3.02E-07	1.50E-05	1.15E-05	4163	tags=42%, list=22%, signal=33%	NOG/OGN/APOD/CNN1/TGFB3/HGF/ERBB4/ELANE/PDGFRB/SMPD3/PRKG1/TBX5/HES5/IGFBP5/IGF1/NPR1/TENM4/HPGD/S1PR1/MMP2/THBS1/ADIPOQ/PDGFD/HTR1B/MYOCD/FGF20/ELN/EFEMP2/TBX2/CDH13/CALCRL/ITGB3/EREG/TGFB1/ADAMTS1/VIP/ITGA2/WNT2/IGFBP3/TGFBR3/NR4A3/PDGFB/VIPR2/MEF2C/PTGIR/ZFPM2/GLI1/TGFBR2/IL12B/JUN/FOS/BMP4/TLR4/HMOX1/IGF1R/AGT/NOS3/MAPK11/NPPC/TPM1/EDN1/NPR3/NOTCH3/HBEGF/RUNX1/FES/GJA1/DBH/ANGPT1/DDR2/APLN/TG…
GOBP_REGULATION_OF_DEVELOPMENTAL_GROWTH	GOBP_REGULATION_OF_DEVELOPMENTAL_GROWTH	308	0.443741753	1.778230431	3.20E-07	1.58E-05	1.21E-05	4805	tags=44%, list=26%, signal=34%	NOG/GHRH/PRLH/CACNG7/PI16/ERBB4/SEMA5A/AGR2/LEP/SEMA6D/MAPT/DIO3/ADRB3/IGF2/FN1/TBX5/ISLR2/SEMA5B/SPTBN4/SOCS2/CXCL12/HOPX/TNR/CAPN3/IGF1/AR/NRP1/FOXS1/FGFR3/SEMA3G/SEMA6B/GJD4/MYOD1/GHRL/CPNE6/FGF20/TBX2/SLIT1/NKD1/GPR21/PLCB1/HLX/MYOZ1/NRCAM/PLAC8/WNT2/TGFBR3/RIMS2/AKAP6/MEF2C/ZFPM2/GLI1/NGF/SEMA3E/TGFBR2/WT1/SEMA3B/RGS4/BMP4/SEMA6C/SEMA7A/TRPC5/SEMA3D/NTN1/MAEL/VIL1/WNT5A/STAT5B/MAPK11/MAG/NPP…
GOBP_TRANSMISSION_OF_NERVE_IMPULSE	GOBP_TRANSMISSION_OF_NERVE_IMPULSE	76	0.620725344	2.117136477	3.31E-07	1.62E-05	1.24E-05	3134	tags=47%, list=17%, signal=40%	SCN7A/CACNG5/KCNA1/CACNG7/CACNA1G/AVPR1A/CACNG8/SPTBN4/CACNG4/CACNA1H/OTOA/TNR/S1PR1/CACNB4/JAM3/GHRL/SCN4A/KCND2/MTNR1B/NRCAM/ITGA2/CHRNA1/GPR88/GJD2/SCN1B/CACNG2/SCN8A/CNTNAP1/AGT/CLCN1/GLRA1/HCRT/MAG/SCN9A/CHRM5/KCNA2
GOBP_CHROMOSOME_SEPARATION	GOBP_CHROMOSOME_SEPARATION	128	-0.482376246	-1.99886091	3.43E-07	1.67E-05	1.28E-05	4959	tags=48%, list=27%, signal=36%	RAD21/CDC6/BRD7/CORT/BCL7C/CDC16/CSNK2A1/NCAPG2/ZWINT/PCID2/GEN1/NCAPH/SMARCA4/TOP2A/ANAPC5/M1AP/BCL7A/DLGAP5/BCL7B/MAD2L2/CSNK2A2/CENPF/PLK1/LCMT1/CDCA8/KNTC1/RMI1/ZWILCH/ANAPC11/SPDL1/EME2/TACC3/EME1/SMARCD3/NCAPG/CDT1/BUB3/PSMG2/BUB1B/ESPL1/SPC25/BUB1/ANAPC7/MAPK15/FBXO5/TRIP13/SPC24/AURKB/CENPE/HFM1/CDC20/BIRC5/NDC80/MAD2L1/TTK/NUF2/CCNB1/PRAP1/UBE2C/PTTG1/USP44/MEIOB
GOCC_OXIDOREDUCTASE_COMPLEX	GOCC_OXIDOREDUCTASE_COMPLEX	120	-0.509087333	-2.094407049	3.87E-07	1.85E-05	1.42E-05	4863	tags=50%, list=26%, signal=37%	MRPS36/PDHA1/UQCRC1/NOXA1/NDUFB11/NDUFS8/NDUFAB1/NDUFC2/NDUFC1/NDUFA2/RRM1/PDK1/NDUFB6/NDUFA13/NDUFS6/NDUFB2/IDH3G/NDUFB3/UQCRB/NDUFB9/NDUFS3/CYBA/SDHB/NDUFB10/LDHA/GMPR/NDUFA8/NDUFB1/CYC1/UQCR10/NDUFA4/NDUFA5/NDUFV2/NDUFB4/GCSH/NDUFA12/NDUFA3/NOX1/LDHC/NDUFA11/NDUFA1/NDUFB7/LDHB/RAC3/NDUFB8/NDUFS5/UQCRH/NDUFA9/UQCRHL/NOX3/MT-CO1/OGDHL/MT-CYB/MT-ND5/MT-ND4/MT-ND3/MT-ND2/MT-ND4L/MT-ND1/GLDC
GOBP_CHONDROCYTE_DIFFERENTIATION	GOBP_CHONDROCYTE_DIFFERENTIATION	106	0.566863394	2.03320208	3.89E-07	1.85E-05	1.42E-05	4353	tags=54%, list=23%, signal=41%	ZBTB16/COL2A1/ADAMTS12/SFRP2/GDF6/SMPD3/COL3A1/NKX3-2/GREM1/ADAMTS7/SULF1/RUNX2/HES5/PTH1R/COL11A1/CYTL1/FGFR3/PKDCC/AMELX/COMP/GLI3/SNAI2/LOXL2/SOX5/TGFB1/ACVRL1/AXIN2/PTHLH/MEF2C/ECM1/TGFBR2/ARID5A/FGF18/BMP4/MAF/OSR2/EFEMP1/SMAD3/NPPC/SULF2/LTBP3/RUNX1/WNT5B/TWSG1/WNT9A/MSX2/SNX19/WNT7A/TGFBR1/SIX2/SOX6/TRIP11/BMPR2/SHOX2/WNT2B/CHSY1/CHADL
GOBP_ENDOTHELIAL_CELL_MIGRATION	GOBP_ENDOTHELIAL_CELL_MIGRATION	207	0.495499292	1.916019857	3.88E-07	1.85E-05	1.42E-05	4663	tags=47%, list=25%, signal=36%	VSTM4/SMOC2/FGF4/SEMA5A/PTN/ATOH8/SRPX2/FAP/EGR3/MEOX2/DCN/GREM1/SLIT2/LGALS12/TEK/ANGPT4/MMRN2/FGF1/BMPER/SPARC/AGTR2/SCG2/NRP1/THBS1/RHOJ/DPP4/CEACAM1/PIK3CG/CLEC14A/FSTL1/SERPINF1/CDH13/PRKD1/ADAMTS9/CDH5/KDR/SNAI2/ITGB3/DLL4/LOXL2/TGFB1/NR4A1/ACVRL1/PDGFB/MEF2C/TBXA2R/ANGPT2/FGF18/BMP4/HMOX1/GATA3/STARD13/VEGFC/VASH1/AGT/FLT4/ITGB1/NOS3/WNT5A/PTPRM/RIN2/EDN1/SOX18/FGF16/FGFR1/MYH9/HDAC9/MAP3K…
GOCC_COMPLEX_OF_COLLAGEN_TRIMERS	GOCC_COMPLEX_OF_COLLAGEN_TRIMERS	21	0.828760452	2.224433399	3.96E-07	1.87E-05	1.44E-05	1266	tags=62%, list=7%, signal=58%	COL2A1/COL5A3/COL10A1/COL3A1/COL1A2/COL4A6/COL1A1/COL5A2/COL5A1/LUM/COL11A1/COL4A2/COL4A1
GOMF_CATALYTIC_ACTIVITY_ACTING_ON_DNA	GOMF_CATALYTIC_ACTIVITY_ACTING_ON_DNA	228	-0.412214599	-1.83250215	4.00E-07	1.88E-05	1.44E-05	5656	tags=45%, list=30%, signal=32%	RBBP4/POLD3/ERCC5/POLL/EXO5/RAD51/MGMT/DFFB/DNMT1/TDP2/POLD1/POLE3/CECR2/RAD51B/PRIMPOL/XRCC2/APLF/G3BP1/DNASE2/SMUG1/RECQL4/DMC1/GTF2F2/NAV2/ENDOV/RAD51D/MSH6/HLTF/METTL4/FEN1/ERCC3/PMS1/ATAD5/RAD51C/RFC3/APEX2/RAG1/DCLRE1C/PTGES3/GEN1/SMARCA4/POLG2/NTHL1/MSH2/TOP2A/BRIP1/APEX1/POLE4/DNMT3B/DNASE1L2/ZGRF1/RFC2/PCNA/RFC4/THAP9/TDG/DNA2/RUVBL2/PIF1/RBBP8/RAD54B/POLE/WRNIP1/SMC3/RFC5/MBD4/TATDN1/SU…
GOMF_EXTRACELLULAR_MATRIX_BINDING	GOMF_EXTRACELLULAR_MATRIX_BINDING	53	0.69243799	2.237403808	4.07E-07	1.90E-05	1.46E-05	2768	tags=60%, list=15%, signal=52%	DMBT1/SMOC2/SSC5D/SPARCL1/DCN/LRRC15/SLIT2/ADAMTS15/NID1/SPARC/OLFML2A/COL11A1/CD248/DMP1/NTN4/THBS1/VTN/FBLN2/CLEC14A/ELN/LACRT/PXDN/ITGB3/ITGA2/THSD1/OLFML2B/ECM1/BGN/ITGAV/ITGB1/GPC1/TINAGL1
GOBP_MESENCHYME_DEVELOPMENT	GOBP_MESENCHYME_DEVELOPMENT	290	0.45383146	1.807744935	4.25E-07	1.96E-05	1.50E-05	3084	tags=32%, list=17%, signal=27%	ACTA1/CER1/PAX2/NOG/GATA4/ACTG2/HAND1/TGFB3/HGF/ERBB4/BNC2/DACT3/FRZB/FGF10/SEMA5A/SEMA6D/ACTA2/HEYL/RANBP3L/EDNRA/SFRP2/PDGFRB/COL1A1/FN1/TBX5/GREM1/SEMA5B/EDNRB/TGFB1I1/FOXA1/IGF1/APLNR/NRP1/HAS2/FGF19/ALDH1A2/SEMA3G/EDN3/DCHS1/SPRY1/SEMA6B/EPHA3/EPHA4/ACTC1/NOTCH4/WNT8A/LEF1/TBX2/HTR2B/DAB2/LRG1/AMELX/SNAI2/PHLDB1/LOXL2/TGFB1/ACVRL1/WNT2/PDPN/TGFBR3/CUL7/AXIN2/CRB2/DPPA4/MEF2C/PHOX2B/ZFPM2/SEM…
GOBP_DNA_REPLICATION	GOBP_DNA_REPLICATION	275	-0.38633217	-1.766115712	4.25E-07	1.96E-05	1.50E-05	5341	tags=48%, list=29%, signal=35%	SET/NBN/ORC2/POLA2/ORC4/WDHD1/ZPR1/POLD1/POLE3/CDC6/PRIMPOL/CORT/PRIM2/ESCO1/ACTR5/TONSL/TICRR/RECQL4/ATR/MCRS1/WDR18/SUPT16H/TOPBP1/TIMELESS/ORC5/METTL4/FEN1/GINS4/RPA3/JADE1/ATAD5/CDK2/RFC3/REPIN1/EHMT2/DTL/FAF1/GEN1/RNASEH1/POLG2/NUCKS1/CHEK1/UCHL5/CARM1/INO80C/RRM1/PRIM1/GINS3/POLE4/CHAF1B/E2F8/ZGRF1/SIRT7/RFC2/PCNA/TRAIP/THOC1/MMS22L/RFC4/RFWD3/ORC3/DNA2/RUVBL2/PIF1/RBBP8/POLE/KIN/ESCO2/UCN/…
GOCC_INTRINSIC_COMPONENT_OF_POSTSYNAPTIC_SPECIALIZATION_MEMBRANE	GOCC_INTRINSIC_COMPONENT_OF_POSTSYNAPTIC_SPECIALIZATION_MEMBRANE	77	0.619141496	2.119337087	4.86E-07	2.22E-05	1.71E-05	2075	tags=44%, list=11%, signal=39%	SORCS3/SHISA6/CACNG7/GRIA1/CLSTN2/CHRNA9/ERBB4/LRFN5/LRRC4C/NETO1/SLITRK1/SLITRK3/ADCY1/GRIN2A/KCND3/CACNG4/GRID1/LRRTM3/ADRA2A/ATP2B2/LRFN2/NLGN1/LRRC4B/KCND2/SHISA9/LRRC4/NLGN4X/GABRB2/NRCAM/CHRNA1/GABRA4/GRIK5/NLGN4Y/CACNG2
GOMF_GLYCOSAMINOGLYCAN_BINDING	GOMF_GLYCOSAMINOGLYCAN_BINDING	215	0.483124686	1.874424236	5.31E-07	2.41E-05	1.85E-05	2370	tags=36%, list=13%, signal=32%	RSPO1/ACAN/CTSG/GREM2/SMOC2/FGF4/FGF7/FGF10/HABP2/POSTN/SEMA5A/COL5A3/RNASE7/ELANE/SLIT3/PTN/EGFLAM/TNXB/VCAN/CEMIP/CCDC80/FN1/FBN1/PGLYRP1/THBS4/DCN/SELP/SLIT2/THBS2/COL5A1/SULF1/CRISPLD2/LTBP2/ADAMTS15/FGF1/ECM2/EPYC/COL11A1/RSPO2/NRP1/STAB2/NDNF/THBS1/VTN/ALK/COL13A1/FBLN7/SUSD5/LYVE1/FSTL1/LAYN/PCOLCE/EFEMP2/HAPLN1/SERPIND1/SLIT1/COMP/APOB/ADAMTS1/LPL/SELL/PCSK6/CLEC3B/ZG16/TGFBR3/DPYSL3/TGFB…
GOBP_POSITIVE_REGULATION_OF_VASCULATURE_DEVELOPMENT	GOBP_POSITIVE_REGULATION_OF_VASCULATURE_DEVELOPMENT	158	0.518886279	1.965462742	5.50E-07	2.47E-05	1.90E-05	3941	tags=44%, list=21%, signal=35%	APELA/GATA4/TNN/CMA1/SMOC2/HGF/CX3CR1/SEMA5A/SFRP2/ADAM12/EMILIN1/ANGPTL4/GREM1/TEK/ANGPT4/FGF1/BMPER/APLNR/NRP1/THBS1/PTGIS/TIE1/RAPGEF3/GHRL/CD34/PRKD1/LRG1/HSPB6/CDH5/KDR/ITGB3/ACVRL1/ITGA5/TBXA2R/SERPINE1/ANGPT2/ECM1/TGFBR2/CCL24/ENG/FGF18/CHRNA7/HMOX1/FLT1/VEGFC/CCR3/RAMP2/SLC39A12/ITGB1/PRKCB/HYAL1/F3/NOS3/WNT5A/CYSLTR1/PIK3R6/DLL1/RUNX1/RHOB/C5AR1/KLF4/ITGAX/SASH1/TMIGD2/PGF/TNFSF12/FGF2/G…
GOBP_MUSCLE_SYSTEM_PROCESS	GOBP_MUSCLE_SYSTEM_PROCESS	411	0.4161333	1.695955986	5.50E-07	2.47E-05	1.90E-05	3977	tags=37%, list=21%, signal=30%	ACTA1/SCN7A/SCN2B/ATP1A2/MYH11/KCNA1/GATA4/SGCA/CNN1/LMOD1/CACNA1G/PI16/MYH4/OXTR/CASQ2/KCNMA1/PTGER3/LEP/ACTA2/CACNA1C/SPX/EDNRA/MYL3/MYOC/SCN3B/SCN4B/MYH13/KCNE1/PRKG1/DCANP1/CHRM2/KCNJ12/MYH8/MLIP/KCNE4/SULF1/EDNRB/SCNN1B/KCND3/F2R/SGCD/MYLK/CACNA1H/DES/IGFBP5/PLN/HRC/IGF1/ADRA2A/FXYD1/KCNJ8/NOS1/EDN3/MYOM3/IL6ST/NPNT/PIK3CG/KBTBD13/MYOD1/GHRL/MYOCD/CACNG1/MYL9/SCN4A/TBX2/CALCRL/ANK2/ABCC9/HTR…
GOCC_U2_TYPE_SPLICEOSOMAL_COMPLEX	GOCC_U2_TYPE_SPLICEOSOMAL_COMPLEX	88	-0.539978465	-2.113107622	5.65E-07	2.51E-05	1.93E-05	7003	tags=68%, list=38%, signal=43%	SF3B2/PRPF18/SYF2/LUC7L2/PRPF39/CWC27/PRPF4/PRPF40A/RBM8A/PRPF31/CRNKL1/SF3A3/CWC22/U2AF2/LSM3/LSM6/SART1/SMU1/SNRNP40/LUC7L3/PRPF19/SNRPN/PHF5A/HTATSF1/SF3B3/PPIL1/SNRPA1/PPIE/CWC15/RNF113A/PRPF3/PRPF38A/EIF4A3/GCFC2/XAB2/SNRPB2/RNF113B/BCAS2/SF3B4/SF3B5/SF3A2/LSM8/ISY1/SNRPB/SNRPD3/BUD31/RBMX2/LSM7/LSM2/SNRPC/LSM4/SF3B6/LSM5/SNRPD2/SNRPD1/SNRPE/SNRPG/MAGOHB/TXNL4A/SNRPF
GOBP_NUCLEOSIDE_TRIPHOSPHATE_BIOSYNTHETIC_PROCESS	GOBP_NUCLEOSIDE_TRIPHOSPHATE_BIOSYNTHETIC_PROCESS	107	-0.51351652	-2.075500733	5.73E-07	2.53E-05	1.95E-05	4550	tags=52%, list=24%, signal=40%	TBPL1/NDUFB11/NDUFS8/ALDOA/IMPDH1/NDUFAB1/NDUFC2/DNAJC30/NDUFC1/NDUFA2/SLC25A13/NDUFB6/NDUFA13/NDUFS6/NDUFB2/NDUFB3/NDUFB9/NDUFS3/ENO1/SDHB/NDUFB10/STOML2/AK7/NDUFA8/CTPS1/NDUFB1/UCK2/DTYMK/NME4/NME3/NDUFA5/DGUOK/NDUFV2/NDUFB4/NDUFA12/UQCC3/NDUFA3/TYMS/LDHC/NDUFA11/NDUFA1/NDUFB7/NDUFB8/PID1/NDUFS5/NME1/NDUFA9/MT-ATP8/MT-ND5/MT-CO2/MT-ND4/MT-ND3/MT-ND2/MT-ATP6/MT-ND4L/MT-ND1
GOBP_NEGATIVE_REGULATION_OF_NUCLEAR_DIVISION	GOBP_NEGATIVE_REGULATION_OF_NUCLEAR_DIVISION	62	-0.6045614	-2.185169165	6.35E-07	2.78E-05	2.13E-05	3093	tags=56%, list=17%, signal=47%	MAD2L2/CENPF/PLK1/LCMT1/CDCA8/KNTC1/ZWILCH/SPDL1/AURKAIP1/CDT1/BUB3/PSMG2/BUB1B/SPC25/BUB1/MTBP/FBXO5/TRIP13/SPC24/AURKB/FBXO43/CDC20/BIRC5/NDC80/MAD2L1/TTK/NUF2/CCNB1/PRAP1/HORMAD1/LIF/BMP7/USP44/NANOS2/DMRT1
GOBP_SMOOTH_MUSCLE_CELL_MIGRATION	GOBP_SMOOTH_MUSCLE_CELL_MIGRATION	69	0.639849696	2.164651443	6.34E-07	2.78E-05	2.13E-05	2466	tags=41%, list=13%, signal=35%	SEMA6D/PDGFRB/PRKG1/SLIT2/LRP1/IGFBP5/IGF1/NRP1/HAS2/VTN/PLAT/ADIPOQ/PDGFD/MYOCD/ABHD2/ITGB3/ADAMTS1/ITGA2/IGFBP3/NR4A3/PDGFB/PDGFA/MEF2C/LPAR1/SERPINE1/PLAU/TLR4/AGT
GOBP_MULTICELLULAR_ORGANISMAL_SIGNALING	GOBP_MULTICELLULAR_ORGANISMAL_SIGNALING	166	0.511081364	1.940355731	6.72E-07	2.92E-05	2.24E-05	3881	tags=43%, list=21%, signal=34%	SCN7A/SCN2B/ATP1A2/CACNG5/KCNA1/CACNG7/CACNA1G/CASQ2/CORIN/CACNA1C/SCN3B/SCN4B/KCNE1/TBX5/AVPR1A/KCNE4/CACNG8/SPTBN4/KCND3/CACNG4/CACNA1H/PLN/OTOA/TNR/HRC/S1PR1/CACNB4/ATP2B2/JAM3/GHRL/SCN4A/ANK2/ABCC9/KCND2/TBX18/MTNR1B/KCNA5/NRCAM/ITGA2/CHRNA1/GPR88/ATP2A3/GJD2/SCN1B/CACNG2/CACNA2D1/SCN8A/CNTNAP1/AGT/CLCN1/GLRA1/HCRT/GJD3/MAG/KCNJ5/EHD3/SCN9A/CHRM5/KCNA2/GJA1/KCNN2/ATP2B4/CTNNA3/SCN11A/KCNMB2/K…
GOBP_PLATELET_DERIVED_GROWTH_FACTOR_RECEPTOR_SIGNALING_PATHWAY	GOBP_PLATELET_DERIVED_GROWTH_FACTOR_RECEPTOR_SIGNALING_PATHWAY	55	0.655036702	2.146655174	7.00E-07	3.02E-05	2.32E-05	2792	tags=44%, list=15%, signal=37%	APOD/PDGFRB/CSPG4/SMPD3/LRP1/NRP1/PDGFRA/PLAT/ADIPOQ/PDGFD/MYOCD/ITGB3/LOX/NR4A3/PDGFB/PDGFA/PTGIR/PDGFC/TXNIP/F3/CSRNP1/ARID5B/PDGFRL/SLC9A3R1
GOMF_HORMONE_BINDING	GOMF_HORMONE_BINDING	85	0.603060805	2.089402299	7.09E-07	3.04E-05	2.34E-05	3255	tags=52%, list=17%, signal=43%	MC5R/ATP1A2/LRP2/CCKAR/OXTR/ADCYAP1R1/CCKBR/ALDH1A3/CALCR/GLP2R/AVPR1A/SLC40A1/EDNRB/PTH1R/NPR1/AR/CRHBP/INHBA/CDH13/CALCRL/SCTR/ABHD2/GIPR/LEPR/ALDH1A1/CRHR2/CRYM/VIPR2/AMHR2/RXFP1/NPR2/UCN2/VIPR1/ECE1/GALR1/IGF1R/RAMP2/MCHR1/PRLR/NPR3/LHCGR/GHR/HCRTR1/NR3C1
GOBP_GLOMERULUS_DEVELOPMENT	GOBP_GLOMERULUS_DEVELOPMENT	69	0.636650703	2.153829052	7.29E-07	3.10E-05	2.38E-05	3043	tags=48%, list=16%, signal=40%	PAX2/NOG/LHX1/ACTA2/HEYL/EDNRA/PDGFRB/SULF1/EDNRB/TEK/NID1/AGTR2/PDGFRA/ADIPOQ/PDGFD/ENPEP/CD34/ITGB3/EGR1/PECAM1/GPR4/PDGFB/PDGFA/MEF2C/ANGPT2/WT1/BMP4/LAMB2/LGR4/TCF21/MTSS1/SULF2/NOTCH3
GOBP_SMALL_GTPASE_MEDIATED_SIGNAL_TRANSDUCTION	GOBP_SMALL_GTPASE_MEDIATED_SIGNAL_TRANSDUCTION	492	0.398979557	1.6485927	7.31E-07	3.10E-05	2.38E-05	4268	tags=31%, list=23%, signal=24%	PSD2/ADCYAP1R1/FGF10/F2RL2/NTRK1/NGFR/PDGFRB/MYOC/COL3A1/COL1A2/ARHGAP40/RASGRP2/PREX2/SLIT2/GRAP/MMD2/F2R/PREX1/ARHGAP6/ARHGAP20/ARHGEF15/RND1/GPR17/IGF1/ADRA2A/NRP1/DLC1/LPAR4/RELN/IQSEC3/RHOJ/RAPGEF3/SPRY1/SH2D3C/PIK3CG/AGTR1/RRAD/STARD8/RASGRF2/CDH13/PRKD1/SYNPO2L/HEG1/ARHGAP44/KANK2/FGD5/SPRY4/TRIM67/ARHGAP28/PDPN/GPR4/ARHGDIG/ARHGEF17/RASIP1/RAB30/CYTH3/CDC42EP5/P2RY8/LPAR1/STMN3/IQSEC1/NGF…
GOBP_MORPHOGENESIS_OF_A_BRANCHING_STRUCTURE	GOBP_MORPHOGENESIS_OF_A_BRANCHING_STRUCTURE	199	0.48062699	1.854209944	8.13E-07	3.42E-05	2.63E-05	3844	tags=40%, list=21%, signal=32%	PAX2/NOG/ESR1/LHX1/ADAMTS16/GPC3/FGF7/SALL1/HGF/FGF10/PGR/EDNRA/SFRP2/WNT9B/GREM1/GDF7/SLIT2/SULF1/FOXA1/GLI2/FGF1/TMEM59L/RSPO2/AGTR2/AR/NRP1/NTN4/TIE1/DCHS1/COL13A1/SPRY1/NPNT/MMP14/COL4A1/HOXA13/NOTCH4/LEF1/TBX2/GLI3/KDR/SNAI2/ERMN/DLL4/WNT2/CITED1/PDGFA/CASR/RASIP1/NFATC4/SEMA3E/TGFBR2/WT1/ENG/BMP4/PKD2/DLX2/AGT/FOXF1/LGR4/CELSR1/WNT5A/ILK/TCF21/EDN1/GDNF/WNT1/DRD2/MET/HHIP/PRDM1/SEMA3C/TBX3/…
GOCC_FIBRILLAR_COLLAGEN_TRIMER	GOCC_FIBRILLAR_COLLAGEN_TRIMER	12	0.908862215	2.1654516	9.03E-07	3.78E-05	2.90E-05	958	tags=75%, list=5%, signal=71%	COL2A1/COL5A3/COL3A1/COL1A2/COL1A1/COL5A2/COL5A1/LUM/COL11A1
GOBP_MEIOTIC_CELL_CYCLE	GOBP_MEIOTIC_CELL_CYCLE	260	-0.387221176	-1.76414373	9.10E-07	3.79E-05	2.91E-05	3981	tags=37%, list=21%, signal=30%	SPIRE1/YTHDF2/MNS1/FANCA/NCAPH/SPIN1/ANAPC13/TOP2A/BRIP1/FIGNL1/ANAPC5/M1AP/MASTL/SIRT7/PSMC3IP/DUSP13/SPDYA/C11orf80/DDX4/MYBL1/PLK1/RBBP8/RAD54B/OSGIN2/SYCP2/SMC3/CDC25C/RMI1/PSMD13/ANAPC11/AURKA/EME2/SLC25A31/TEX19/EME1/HORMAD2/NEK2/ASPM/CDC25B/SHCBP1L/MND1/CDC25A/REC114/BUB3/BUB1B/ESPL1/TAF1L/BUB1/ANAPC7/SYCE2/MAPK15/RAD54L/CCNB2/SYCE3/FBXO5/SPIRE2/TRIP13/FBXO43/PRR19/HFM1/CDC20/NDC80/KIF18A/…
GOBP_RNA_METHYLATION	GOBP_RNA_METHYLATION	79	-0.550592968	-2.118710766	9.28E-07	3.84E-05	2.95E-05	5752	tags=63%, list=31%, signal=44%	TRMT13/WTAP/MTO1/RNMT/TRMT61B/TRDMT1/TRMT2A/TRMT5/TYW3/NSUN2/THADA/LARP7/DIMT1/METTL8/HENMT1/THUMPD2/NSUN3/GTPBP3/TRMT10A/METTL2A/TFB1M/TRMT61A/METTL4/CBLL1/WDR4/RBM15/HSD17B10/MEPCE/METTL1/SNRPB/SNRPD3/TRMT6/TRMT11/NSUN6/METTL2B/TFB2M/TARBP1/FBL/NSUN5/TRMT10C/METTL5/SNRPD2/SNRPD1/TRMT112/TRMT1/SNRPE/SNRPG/NOP2/EMG1/SNRPF
GOCC_MITOCHONDRIAL_LARGE_RIBOSOMAL_SUBUNIT	GOCC_MITOCHONDRIAL_LARGE_RIBOSOMAL_SUBUNIT	55	-0.61957611	-2.15397499	1.01E-06	4.09E-05	3.15E-05	5316	tags=76%, list=29%, signal=55%	MRPL35/MRPL9/MRPL13/MRPL33/MRPL24/MRPL57/MRPL28/MRPL43/NSUN3/MRPL15/MRPL17/MRPL54/MRPL32/MRPL50/MRPL19/MRPL55/MRPS30/MRPL36/MRPL40/MRPL34/MRPL27/MRPL47/MPV17L2/MRPL16/MRPL21/MRPL39/MRPL48/MRPL18/MRPL22/MRPL20/MRPL52/MRPL4/MRPL42/MRPL1/MRPL37/MRPL41/MRPL11/MRPL3/GADD45GIP1/MRPL51/MRPL23/MRPL12
GOBP_POSITIVE_REGULATION_OF_ENDOTHELIAL_CELL_PROLIFERATION	GOBP_POSITIVE_REGULATION_OF_ENDOTHELIAL_CELL_PROLIFERATION	94	0.574895251	2.032186219	1.01E-06	4.09E-05	3.15E-05	2752	tags=40%, list=15%, signal=35%	APELA/FGF7/FGF10/SEMA5A/PROK1/EGR3/IGF2/THBS4/CXCL12/TEK/APLNR/SCG2/NRP1/GHRL/AGTR1/CDH13/PRKD1/HTR2B/LRG1/KDR/ITGB3/VIP/NR4A1/ACVRL1/WNT2/PDGFB/ECM1/CCL24/JUN/ITGA4/BMP4/HMOX1/VEGFC/CCR3/FLT4/F3/WNT5A/PPP1R16B
GOBP_NEPHRON_DEVELOPMENT	GOBP_NEPHRON_DEVELOPMENT	152	0.517402598	1.943403069	1.00E-06	4.09E-05	3.15E-05	3130	tags=39%, list=17%, signal=33%	PAX2/NOG/LHX1/ADAMTS16/GPC3/SALL1/ERBB4/ACTA2/HEYL/EDNRA/PDGFRB/TFAP2B/WNT9B/GREM1/SULF1/EDNRB/TEK/HES5/FGF1/WNK4/NID1/KIF26B/TMEM59L/AGTR2/PDGFRA/ADIPOQ/DCHS1/NPNT/KLHL3/PDGFD/ENPEP/CD34/GLI3/ITGB3/EGR1/PECAM1/CITED1/GPR4/PDGFB/PDGFA/MEF2C/ANGPT2/WT1/BMP4/LAMB2/GATA3/PKD2/AGT/WNT7B/LGR4/ILK/TCF21/FMN1/MTSS1/SULF2/NOTCH3/GDNF/WNT1/DLL1
GOCC_SM_LIKE_PROTEIN_FAMILY_COMPLEX	GOCC_SM_LIKE_PROTEIN_FAMILY_COMPLEX	82	-0.561256664	-2.173275319	1.06E-06	4.24E-05	3.26E-05	7054	tags=72%, list=38%, signal=45%	TGS1/SF3B2/PRPF18/SNRNP27/LUC7L2/PRPF39/AAR2/PRPF4/PRPF40A/PRPF31/LSM10/SF3A3/LSM3/LSM6/SART1/SNRNP40/LUC7L3/SNRPN/PHF5A/LARP7/GEMIN5/HTATSF1/TXNL4B/SF3B3/DDX20/SNRPA1/STRAP/LSM1/GEMIN7/PRPF3/SNRPB2/USP39/SF3B4/SF3B5/SMN1/MEPCE/SF3A2/LSM8/SNRPB/SNRPD3/GEMIN2/RBMX2/LSM7/LSM2/SNRPC/SNRPA/LSM4/SF3B6/LSM5/PPIH/SNRPD2/SNRPD1/GEMIN6/CLNS1A/SNRPE/SNRPG/SMN2/TXNL4A/SNRPF
GOBP_MITOCHONDRION_ORGANIZATION	GOBP_MITOCHONDRION_ORGANIZATION	493	-0.324956947	-1.562875259	1.05E-06	4.24E-05	3.26E-05	5599	tags=46%, list=30%, signal=33%	ACAA2/COX18/TSPO/SLC25A6/GSK3A/TMEM186/PARK7/SIRT5/UBE2D3/ATPAF1/COA5/BAK1/IMMP2L/SDHAF2/LETM1/MTX1/ATG3/HSPA4/HSPA9/ZNF205/FUNDC2/THG1L/MLLT11/NDUFA10/GPX1/UBE2J2/ECSIT/CHCHD4/CEBPA/DNAJC15/ACAD9/PRIMPOL/TFRC/AIFM1/ATG4B/C11orf65/PLD6/SIRT4/UBE2L3/USP36/WDR45B/MCU/ARHGAP11B/GPER1/TIMM50/TFAM/RAP1GDS1/VDAC1/OPTN/ARMC1/TIMM9/GCLC/LETMD1/FANCG/NDUFB11/PAM16/BCAP31/NDUFAF3/NDUFS8/CDC37/ATAD3B/PLAUR/…
GOBP_NEGATIVE_REGULATION_OF_CELLULAR_RESPONSE_TO_GROWTH_FACTOR_STIMULUS	GOBP_NEGATIVE_REGULATION_OF_CELLULAR_RESPONSE_TO_GROWTH_FACTOR_STIMULUS	97	0.574829327	2.037168409	1.08E-06	4.31E-05	3.31E-05	3862	tags=48%, list=21%, signal=39%	CER1/NOG/LRP2/GREM2/ADAMTS12/CHRDL1/SFRP2/NGFR/EMILIN1/FBN1/DCN/GREM1/SLIT2/CHRD/SULF1/HTRA1/MMRN2/HTRA3/BMPER/AGTR2/THBS1/SPRY1/VWC2/CREB3L1/DLX1/NBL1/SPRY4/TMPRSS6/SMAD6/IL12B/GDF3/GATA3/AGT/GPC1/WNT5A/NEDD4/SULF2/WNT1/SORL1/HHEX/SEMA6A/ATP2B4/TWSG1/APLN/TNFAIP6/FGF2/DAB2IP
GOBP_REGULATION_OF_CHROMOSOME_ORGANIZATION	GOBP_REGULATION_OF_CHROMOSOME_ORGANIZATION	236	-0.399995008	-1.787975687	1.16E-06	4.62E-05	3.55E-05	5060	tags=43%, list=27%, signal=32%	SMC5/TNKS/RAD21/HNRNPC/CDC6/BRD7/BCL7C/ACTR5/ATF7IP2/CDC16/CCT5/SFPQ/ATR/MCRS1/MAP2K7/ZWINT/HNRNPU/FEN1/PPHLN1/HNRNPA2B1/CCT3/CDK2/MCPH1/PKIB/PCID2/CCT8/GEN1/NCAPH/SMARCA4/CCT7/UCHL5/TOP2A/INO80C/ANAPC5/HDAC8/MORC2/NAT10/SIRT6/TCP1/BCL7A/DLGAP5/BCL7B/MAD2L2/TRIM28/CENPF/RUVBL2/MAPKAPK5/PIF1/PLK1/CCT4/PINX1/LCMT1/POT1/CDCA8/KNTC1/CDCA5/HNRNPA1/ZWILCH/ANAPC11/SPDL1/HNRNPD/NABP2/TACC3/NEK2/SHCBP1L/S…
GOBP_DNA_TEMPLATED_DNA_REPLICATION	GOBP_DNA_TEMPLATED_DNA_REPLICATION	161	-0.44078738	-1.890952969	1.21E-06	4.79E-05	3.68E-05	5421	tags=54%, list=29%, signal=39%	RAD51/NBN/ORC2/POLA2/ORC4/WDHD1/ZPR1/POLD1/POLE3/CDC6/PRIMPOL/CORT/PRIM2/TONSL/TICRR/RECQL4/ATR/WDR18/TOPBP1/TIMELESS/ORC5/METTL4/FEN1/GINS4/ATAD5/CDK2/RFC3/GEN1/POLG2/NUCKS1/CARM1/RRM1/PRIM1/GINS3/POLE4/E2F8/ZGRF1/SIRT7/RFC2/PCNA/TRAIP/THOC1/MMS22L/RFC4/RFWD3/ORC3/DNA2/RBBP8/POLE/WRNIP1/STOML2/GINS1/RFC5/MCIDAS/POLD2/NOC3L/GMNN/EME2/GINS2/EME1/MCMBP/POLE2/MCM7/CDT1/MCM2/CDC45/DBF4/DDX11/FBXO5/SS…
GOBP_MUSCLE_CELL_MIGRATION	GOBP_MUSCLE_CELL_MIGRATION	82	0.602736569	2.075430725	1.22E-06	4.79E-05	3.68E-05	2466	tags=35%, list=13%, signal=31%	SEMA6D/PDGFRB/PRKG1/THBS4/SLIT2/LRP1/IGFBP5/IGF1/NRP1/HAS2/VTN/PLAT/ADIPOQ/PDGFD/MYOCD/ABHD2/ITGB3/ADAMTS1/ITGA2/IGFBP3/NR4A3/PDGFB/PDGFA/MEF2C/LPAR1/SERPINE1/PLAU/TLR4/AGT
GOBP_ADENYLATE_CYCLASE_MODULATING_G_PROTEIN_COUPLED_RECEPTOR_SIGNALING_PATHWAY	GOBP_ADENYLATE_CYCLASE_MODULATING_G_PROTEIN_COUPLED_RECEPTOR_SIGNALING_PATHWAY	211	0.471345295	1.826077273	1.24E-06	4.83E-05	3.71E-05	3424	tags=42%, list=18%, signal=35%	GRIK3/ADCY8/MC5R/GHRH/SSTR4/HTR1A/ADCYAP1R1/AKAP12/PTGER3/EDNRA/ADRB3/CALCR/CHRM2/P2RY12/AVPR2/GLP2R/ADCY1/HTR1F/GPR12/PDE2A/ADCY5/PTH1R/NPY2R/CNR2/PLN/ADRA2A/S1PR1/ADCY4/GRM8/HTR1B/GNA14/MRAP/GRM7/GRM2/CALCRL/SCTR/GRM5/GIPR/ADRA1D/CHRM4/ITGB3/RAMP3/GNG2/VIP/CRHR2/GPR4/RXFP2/GRK5/VIPR2/CASR/RIMS2/PTHLH/PTGIR/OPRL1/LPAR1/S1PR4/GPR6/TBXA2R/RXFP1/UCN2/VIPR1/GALR1/CCR3/RAMP2/OXER1/MCHR1/PRKACB/GABBR2…
GOBP_REGULATION_OF_PHOSPHATIDYLINOSITOL_3_KINASE_SIGNALING	GOBP_REGULATION_OF_PHOSPHATIDYLINOSITOL_3_KINASE_SIGNALING	102	0.570723041	2.035129622	1.30E-06	5.04E-05	3.88E-05	3004	tags=39%, list=16%, signal=33%	SERPINA12/HGF/ERBB4/LEP/NTRK1/PDGFRB/MYOC/FN1/DCN/SELP/F2R/TEK/IGF1/PDGFRA/RELN/CEACAM1/PDGFD/CSF3/KDR/UNC5B/PRR5L/PDGFB/PDGFA/CRNN/ROR1/CD28/PDGFC/SEMA3E/IGF1R/ROR2/FLT1/TREM2/AGT/PPP1R16B/SLC9A3R1/CAT/NEDD4/PIK3IP1/FGFR1/NLRC3
GOBP_DNA_RECOMBINATION	GOBP_DNA_RECOMBINATION	290	-0.371933838	-1.706469401	1.36E-06	5.23E-05	4.02E-05	4900	tags=39%, list=26%, signal=29%	RAD51B/PALB2/CORT/TFRC/KDM1A/XRCC2/APLF/ACTR5/TONSL/RECQL4/DMC1/SFPQ/FUS/MCRS1/RAD51D/TOPBP1/MSH6/TIMELESS/FEN1/GINS4/VPS72/RPA3/ATAD5/RAD51C/ING3/HUS1/APEX2/RAG1/TCF3/DCLRE1C/GEN1/FANCB/NUCKS1/CHEK1/MSH2/EXOSC3/TSN/UCHL5/TOP2A/INO80C/BRIP1/FIGNL1/APEX1/SIRT6/MBTD1/PSMC3IP/THOC1/MRGBP/MMS22L/C11orf80/SFR1/THAP9/RFWD3/MAD2L2/UBE2N/RUVBL2/PIF1/RBBP8/RAD54B/KIN/PPP4C/RAD51AP2/RMI1/PSMD14/SUPV3L1/EME…
GOBP_REGULATION_OF_SYNAPTIC_PLASTICITY	GOBP_REGULATION_OF_SYNAPTIC_PLASTICITY	185	0.489937776	1.879214693	1.36E-06	5.24E-05	4.02E-05	3100	tags=33%, list=17%, signal=28%	ADCY8/SORCS3/SHISA6/NPAS4/NOG/GRIA1/SLC24A2/CX3CR1/MAPT/CHRDL1/PTN/NETO1/KCNB1/ADCY1/GRIN2A/SORCS2/FAM107A/TNR/TSHZ3/GRIN2C/JPH4/MAP1A/RELN/PLAT/ARC/EPHA4/CNTN4/SLC4A10/RASGRF2/SCTR/GRM5/SHISA9/CAMK2A/CYP46A1/CRHR2/RIMS2/NFATC4/MEF2C/LZTS1/UNC13C/SLC1A1/HRH1/CHRNA7/MCTP1/LRRTM2/EPHB2/CBLN1/SCT/AGT/LRRTM1/SCGN/CPLX2/STXBP1/CALB2/RARA/NEURL1/RAPGEF2/MPP2/DLG4/GFAP/EGR2
GOBP_RENAL_SYSTEM_PROCESS	GOBP_RENAL_SYSTEM_PROCESS	117	0.552726197	2.013376501	1.42E-06	5.43E-05	4.18E-05	4363	tags=52%, list=23%, signal=40%	CORIN/KCNMA1/SPX/EDNRA/TFAP2B/CORO2B/AVPR2/AVPR1A/SULF1/EDNRB/F2R/ABCG2/WNK4/NPR1/AGTR2/HAS2/CYP4A11/HBB/REN/ADIPOQ/KLHL3/GAS6/CD34/AGTR1/SLC22A12/AKR1C3/TMEM63C/AQP3/PDGFB/NPPB/MCAM/HSD11B2/OPRL1/SLC5A1/BMP4/TRPV1/OR51E2/AGT/PRKACB/GSN/SLC9A3R1/CYP4F12/EDN1/PCSK5/SULF2/NPR3/MAGED2/WFS1/DRD2/HNF1A/ADORA2A/LGMN/RRM2B/AQP2/SERPINF2/KCNQ1/ITGA3/AQP1/AKAP11/ADRA1A/ACE
GOBP_RECOMBINATIONAL_REPAIR	GOBP_RECOMBINATIONAL_REPAIR	158	-0.451609821	-1.92959225	1.49E-06	5.64E-05	4.34E-05	6601	tags=53%, list=35%, signal=35%	PARP1/MCM5/WRN/UBQLN4/SMCHD1/BRCA2/SMC6/NSMCE2/MEAF6/TEX15/NSMCE4A/MCM8/RPA2/ACTL6A/RPA4/POGZ/YY1/SWSAP1/ERCC5/POLL/RAD51/NBN/MORF4L2/SMC5/RAD21/RAD51B/PALB2/KDM1A/XRCC2/TONSL/RECQL4/DMC1/SFPQ/FUS/RAD51D/TIMELESS/FEN1/GINS4/VPS72/RPA3/RAD51C/ING3/HUS1/GEN1/FANCB/NUCKS1/CHEK1/FIGNL1/SIRT6/MBTD1/MRGBP/MMS22L/SFR1/RFWD3/MAD2L2/UBE2N/RUVBL2/RBBP8/RAD54B/PPP4C/RAD51AP2/RMI1/PSMD14/GINS2/NABP2/RAD52/MC…
GOCC_PLASMA_MEMBRANE_SIGNALING_RECEPTOR_COMPLEX	GOCC_PLASMA_MEMBRANE_SIGNALING_RECEPTOR_COMPLEX	182	0.485455179	1.854904885	1.50E-06	5.65E-05	4.34E-05	3082	tags=36%, list=17%, signal=31%	GRIK3/SHISA6/PSG9/CACNG5/CACNG7/GRIA1/CHRNA9/ITGA11/GRIA3/GRIA2/EMILIN1/GP5/ITGBL1/CHRNA4/ITGA8/CALCR/CACNG8/GRIN2A/CACNG4/INSRR/GRIN2C/ITGA1/IL6ST/VWC2/CNTFR/CALCRL/CHRNA6/TSPAN32/SHISA9/ITGB3/RAMP3/ITGAD/IRS1/ITGA2/GRIA4/ACVRL1/CHRNA1/ITGB5/GRIK5/CD79B/ITGA5/AMHR2/CACNG2/TGFBR2/ITGB6/ITGA4/CHRNA7/CNIH3/IGF1R/ITGAV/RAMP2/ACVR1C/ITGB1/GABBR2/GRIK4/CSF2RB/ITGA10/IL23R/GP1BA/ZAP70/HFE/EPS8/CSF2RA/C…
GOBP_CALCIUM_ION_TRANSPORT	GOBP_CALCIUM_ION_TRANSPORT	406	0.406503517	1.653475884	1.58E-06	5.94E-05	4.57E-05	3875	tags=34%, list=21%, signal=28%	ATP1A2/CACNG5/JPH2/CACNG7/CACNA1G/SLC24A2/CASQ2/ADCYAP1R1/CHRNA9/CACNA1C/CACNA2D2/EDNRA/MS4A1/PDGFRB/GP5/CHRNA4/SEMG1/CEMIP/KCNE1/CALCR/CACNG8/GRIN2A/EDNRB/XCR1/CXCL12/F2R/CACNG4/MYLK/CACNA1H/CD19/PLN/TRPC6/FCRL3/HRC/CAPN3/ADRA2A/APLNR/GRIN2C/GJA4/JPH4/NOS1/CACNB4/SPINK1/CDH23/ATP2B2/GAS6/ITPR1/PIK3CG/TRPC4/THY1/CACNG1/RCVRN/RRAD/CACNA2D3/FFAR1/LACRT/CALCRL/ANK2/CABP1/PRKD1/HTR2B/CAMK2A/CCR7/BHLH…
GOBP_MEMORY	GOBP_MEMORY	116	0.543578728	1.979336697	1.86E-06	6.95E-05	5.34E-05	3538	tags=40%, list=19%, signal=32%	ADCY8/TTC36/SORCS3/NPAS4/GRIA1/OXTR/CUX2/CX3CR1/MAPT/PTN/NETO1/SHANK1/CAMK2N1/ITGA8/TH/ADCY1/GRIN2A/SLC6A1/BRINP1/MAP1A/RELN/ARC/SERPINF1/NTF3/CAMK4/PLCB1/KCNK4/NFATC4/ITGA5/SLC1A1/NGF/HRH1/CHRNA7/TREM2/ATXN1/ABCC8/NTF4/PJA2/KCNK10/SYT11/DRD2/CIC/SLC2A4/DBH/SPG11/CTNS
GOBP_PHOSPHATIDYLINOSITOL_3_KINASE_SIGNALING	GOBP_PHOSPHATIDYLINOSITOL_3_KINASE_SIGNALING	136	0.526359138	1.95250627	1.98E-06	7.36E-05	5.66E-05	3004	tags=37%, list=16%, signal=31%	SERPINA12/HGF/ERBB4/LEP/PEAR1/NTRK1/PDGFRB/MYOC/NYAP2/FN1/DCN/SELP/PREX2/F2R/TEK/IGF1/PDGFRA/RELN/CEACAM1/PDGFD/PIK3CG/CSF3/HTR2B/KDR/IRS1/UNC5B/PRR5L/PDGFB/PDGFA/CRNN/ROR1/CD28/PDGFC/SEMA3E/GATA3/IGF1R/ROR2/MYO16/FLT1/TREM2/CD160/AGT/PPP1R16B/SLC9A3R1/CAT/NEDD4/EDN1/PIK3IP1/FGFR1/NLRC3
GOBP_ENDOTHELIUM_DEVELOPMENT	GOBP_ENDOTHELIUM_DEVELOPMENT	131	0.528069588	1.950184091	2.00E-06	7.40E-05	5.69E-05	3464	tags=37%, list=19%, signal=31%	ADAMTS12/EDNRA/ATOH8/TNMD/CLDN5/SLC40A1/EDNRB/COL18A1/PDE2A/ZEB1/FGF1/SOX17/NRP1/GJA4/S1PR1/TIE1/RAPGEF3/CEACAM1/COL15A1/CD34/FSTL1/HOXA13/NOTCH4/HEG1/CDH5/GSTM3/KDR/PLCB1/DLL4/ACVRL1/ROBO4/PDPN/PECAM1/APOLD1/BMP4/STARD13/MYADM/VCL/SCUBE1/PPP1R16B/SOX18/RAPGEF2/S1PR3/DLL1/RHOB/MET/HEY1/NR2F2/ITGAX
GOBP_MUSCLE_CONTRACTION	GOBP_MUSCLE_CONTRACTION	328	0.429005331	1.723729338	2.15E-06	7.89E-05	6.06E-05	3967	tags=39%, list=21%, signal=31%	ACTA1/SCN7A/SCN2B/ATP1A2/MYH11/KCNA1/GATA4/SGCA/CNN1/LMOD1/CACNA1G/MYH4/OXTR/CASQ2/KCNMA1/PTGER3/ACTA2/CACNA1C/SPX/EDNRA/MYL3/SCN3B/SCN4B/MYH13/KCNE1/PRKG1/DCANP1/CHRM2/KCNJ12/MYH8/KCNE4/SULF1/EDNRB/SCNN1B/KCND3/F2R/SGCD/MYLK/CACNA1H/DES/PLN/HRC/ADRA2A/FXYD1/KCNJ8/NOS1/EDN3/MYOM3/NPNT/PIK3CG/KBTBD13/GHRL/MYOCD/CACNG1/MYL9/SCN4A/TBX2/CALCRL/ANK2/ABCC9/HTR2B/COMP/CALD1/KCNA5/BDKRB2/TRIM63/JSRP1/NR4…
GOCC_CATALYTIC_STEP_2_SPLICEOSOME	GOCC_CATALYTIC_STEP_2_SPLICEOSOME	87	-0.52821421	-2.059681384	2.51E-06	9.18E-05	7.05E-05	6145	tags=57%, list=33%, signal=39%	RBM8A/CRNKL1/SF3A3/CWC22/LSM3/SART1/SNRNP40/SYNCRIP/PRPF19/FRG1/HNRNPA3/SNRPN/SF3B3/HNRNPC/PPIL1/SNRPA1/SRSF1/PABPC1/HNRNPA1L2/PPIE/CWC15/HNRNPU/PPIL3/HNRNPA2B1/RBMX/EIF4A3/XAB2/DDX41/SNRPB2/ZCCHC8/BCAS2/SF3A2/RALY/ISY1/SNRPB/SNRPD3/BUD31/HNRNPA1/WDR83/LSM7/LSM2/SF3B6/SNRPD2/SNRPD1/ALYREF/MAGOH/SNRPE/SNRPG/MAGOHB/SNRPF
GOCC_NEURON_TO_NEURON_SYNAPSE	GOCC_NEURON_TO_NEURON_SYNAPSE	340	0.42571996	1.716089044	2.59E-06	9.40E-05	7.22E-05	3082	tags=27%, list=17%, signal=23%	ADCY8/SORCS3/SHISA6/CACNG5/CACNG7/GRIA1/CLSTN2/ERBB4/LRFN5/DGKI/CACNA1C/NGFR/LRRC4C/GRIA2/NETO1/SHANK1/CAMK2N1/KCNH1/SLITRK1/SLC4A8/ITGA8/CPEB1/CHRM2/SLITRK3/PENK/BAALC/ADCY1/SYNDIG1/CACNG8/GRIN2A/SYT9/KCND3/CACNG4/DCLK1/SORCS2/GRID1/SAMD14/LRRTM3/ADRA2A/LIN7A/GRIN2C/PTPRD/NOS1/IQSEC3/ATP2B2/LRFN2/ITPR1/ARC/EPHA4/NLGN1/CTNND2/GRM7/LRRC4B/GRM5/CABP1/ARHGAP44/KCND2/SHISA9/LRRC4/CAMK2A/SPOCK1/NLGN4X…
GOMF_CORECEPTOR_ACTIVITY	GOMF_CORECEPTOR_ACTIVITY	44	0.68338568	2.115446753	2.65E-06	9.53E-05	7.32E-05	3084	tags=57%, list=17%, signal=48%	ZP2/FCRL1/NGFR/CSPG4/NRP1/GPC6/IGSF1/KDR/ITGB3/RAMP3/LILRA4/TGFBR3/GPR15/ROR1/CD28/RECK/ENG/ITGA4/ROR2/ITGAV/RAMP2/ITGB1/CCR8/ACKR3/PTK7
GOBP_TRNA_MODIFICATION	GOBP_TRNA_MODIFICATION	86	-0.530203161	-2.066999771	2.65E-06	9.53E-05	7.32E-05	5752	tags=59%, list=31%, signal=41%	TRMT13/OSGEPL1/MTO1/TRMT61B/RPUSD4/TRDMT1/TRMT2A/TRMT5/TYW3/NSUN2/THADA/THG1L/KTI12/PUS10/METTL8/THUMPD2/NSUN3/GTPBP3/TRMT10A/METTL2A/TRMT61A/CTU1/WDR4/TRUB1/HSD17B10/NAT10/SSB/METTL1/TRIT1/TRMT6/TRMT11/QTRT1/NSUN6/METTL2B/YRDC/CTU2/TARBP1/DUS4L/DUS3L/PUSL1/ANKRD16/CDKAL1/CDK5RAP1/PUS7/TRMT10C/TRMT112/TRMT1/TPRKB/DUS1L/ADAT2/PUS1
GOBP_REGULATION_OF_ENDOTHELIAL_CELL_MIGRATION	GOBP_REGULATION_OF_ENDOTHELIAL_CELL_MIGRATION	157	0.507471838	1.922360435	2.75E-06	9.84E-05	7.57E-05	4663	tags=48%, list=25%, signal=37%	SMOC2/FGF4/SEMA5A/PTN/ATOH8/SRPX2/MEOX2/DCN/SLIT2/TEK/ANGPT4/MMRN2/FGF1/BMPER/SPARC/AGTR2/NRP1/THBS1/RHOJ/CEACAM1/PIK3CG/SERPINF1/PRKD1/ADAMTS9/KDR/ITGB3/DLL4/TGFB1/ACVRL1/PDGFB/MEF2C/TBXA2R/ANGPT2/FGF18/BMP4/HMOX1/GATA3/STARD13/VEGFC/VASH1/AGT/FLT4/NOS3/WNT5A/PTPRM/RIN2/EDN1/FGF16/FGFR1/HDAC9/MAP3K3/RHOB/MET/KLF4/ATP2B4/NR2F2/ANGPT1/SASH1/WNT7A/FOXP1/FGF2/CARD10/DAB2IP/LGMN/CCBE1/BMPR2/BCAR1/ABL…
GOCC_PRERIBOSOME	GOCC_PRERIBOSOME	69	-0.566649205	-2.114812647	2.83E-06	0.000100757	7.74E-05	5037	tags=62%, list=27%, signal=46%	PES1/RRP15/TBL3/LAS1L/RIOK3/UTP3/NGDN/KRR1/HEATR1/UTP18/KRI1/NOC2L/DCAF13/RRP1B/NOP56/WDR3/RSL1D1/EBNA1BP2/MAK16/PDCD11/RRP1/RRS1/NOC4L/MRTO4/RRP9/NOB1/IMP3/RIOK1/UTP14A/PPAN/BOP1/FBL/MPHOSPH10/NOL10/NIP7/NOP58/IMP4/WDR74/EIF6/WDR12/LTV1/RPS7/EMG1
GOBP_POSITIVE_REGULATION_OF_SMOOTH_MUSCLE_CELL_MIGRATION	GOBP_POSITIVE_REGULATION_OF_SMOOTH_MUSCLE_CELL_MIGRATION	34	0.724095914	2.163944007	2.86E-06	0.000101328	7.79E-05	2466	tags=47%, list=13%, signal=41%	SEMA6D/PDGFRB/IGFBP5/IGF1/NRP1/HAS2/VTN/PDGFD/ITGB3/ADAMTS1/ITGA2/NR4A3/PDGFB/LPAR1/TLR4/AGT
GOBP_COGNITION	GOBP_COGNITION	299	0.427601112	1.710123811	2.93E-06	0.000103161	7.93E-05	3538	tags=31%, list=19%, signal=26%	ADCY8/GRPR/TTC36/SORCS3/NPAS4/NOG/ATP1A2/GRIA1/OXTR/CUX2/NRXN2/CX3CR1/MAPT/NTRK1/PTN/NETO1/SHANK1/CAMK2N1/CHRNA4/CLDN5/ITGA8/DCANP1/TH/ADCY1/CHL1/GRIN2A/FAM107A/TNR/PDE1B/SLC6A1/JPH4/BRINP1/MAP1A/RELN/RAPGEF3/SHROOM4/ARC/CRHBP/NRXN1/SERPINF1/GRM5/NTF3/CAMK4/PLCB1/NLGN4X/VIP/GPR88/KCNK4/PPP1R1B/NFATC4/ITGA5/MEF2C/OPRL1/MEIS2/NLGN4Y/SLC1A1/NGF/HRH1/CHRNA7/FOS/NEDD9/EPHB2/TREM2/TPBG/AGT/ATXN1/ITGB1/…
GOBP_REGULATION_OF_CATION_CHANNEL_ACTIVITY	GOBP_REGULATION_OF_CATION_CHANNEL_ACTIVITY	170	0.486937907	1.850690548	2.94E-06	0.000103183	7.93E-05	2883	tags=34%, list=15%, signal=29%	SHISA6/CACNG5/KCNA1/JPH2/CACNG7/GRP/CASQ2/EDNRA/NETO1/KCNS2/SHANK1/KCNE1/KCNK3/KCNE4/CACNG8/CACNG4/PLN/HRC/JPH4/NOS1/CACNB4/RELN/ARC/NLGN1/CRHBP/RRAD/KCNC2/RASGRF2/ANK2/ABCC9/CABP1/SHISA9/MTNR1B/JSRP1/GEM/PINK1/AKAP6/MEF2C/OPRL1/CACNG2/CACNA2D1/GSTM2/KCNIP2/CNIH3/PKD2/EPHB2/FGF14/AHNAK/TREM2/ITGB1/ABCC8/LRRC38/CABP4/KCNG1/GSG1L/ADRB2/EDN1/EHD3
GOCC_POLYSOME	GOCC_POLYSOME	65	-0.575776437	-2.11227289	2.96E-06	0.000103228	7.93E-05	3650	tags=60%, list=20%, signal=48%	CALR/MCRS1/RPS23/RPL10A/DRG1/RPS29/EIF2S1/EIF3H/IMPACT/RPL32/RPS26/RPL7A/RPS4X/LARP4B/RPL11/ELAVL4/VBP1/PSMA1/RPL18/RPL8/RPL6/PNPT1/RPS3/RPL31/RPL19/RPS21/RPL30/RPS28/RPL18A/MSI1/RPL39/RPL38/RPL24/RPS6/RPL36/RPL36A/LIN28A/NR0B1/RPL10L
GOBP_REGULATION_OF_BLOOD_CIRCULATION	GOBP_REGULATION_OF_BLOOD_CIRCULATION	247	0.445675243	1.758136359	3.05E-06	0.000105743	8.13E-05	3772	tags=40%, list=20%, signal=32%	ASIC2/SCN2B/ATP1A2/APELA/GATA4/HTR1A/CACNA1G/OXTR/CASQ2/CORIN/LEP/CACNA1C/SPX/EDNRA/MYL3/SCN3B/SCN4B/KCNE1/TH/CHRM2/TBX5/KCNJ12/HSPB7/AVPR2/AVPR1A/KCNE4/SPTBN4/EDNRB/KCND3/F2R/HOPX/CACNA1H/DES/PLN/HRC/POPDC2/ADRA2A/AGTR2/FXYD1/NOS1/MMP2/EDN3/ATP2B2/PIK3CG/GHRL/AGTR1/TBX2/ANK2/ABCC9/ADRA1D/TBX18/MTNR1B/KCNA5/BDKRB2/ATP2A3/IL2/CASR/EPAS1/SCN1B/TBXA2R/SLC1A1/CACNA2D1/HRH1/GSTM2/KCNIP2/RGS4/ECE1/TRPV…
GOCC_POLYSOMAL_RIBOSOME	GOCC_POLYSOMAL_RIBOSOME	31	-0.728739108	-2.268870185	3.25E-06	0.000111712	8.59E-05	3243	tags=77%, list=17%, signal=64%	RPS29/EIF3H/RPL32/RPS26/RPL7A/LARP4B/RPL11/ELAVL4/RPL18/RPL8/RPL6/PNPT1/RPL31/RPL19/RPS21/RPL30/RPS28/RPL18A/RPL39/RPL38/RPL24/RPL36/RPL36A/NR0B1
GOBP_REGULATION_OF_RAS_PROTEIN_SIGNAL_TRANSDUCTION	GOBP_REGULATION_OF_RAS_PROTEIN_SIGNAL_TRANSDUCTION	187	0.475171132	1.82619186	3.25E-06	0.000111712	8.59E-05	4164	tags=36%, list=22%, signal=28%	PSD2/FGF10/F2RL2/NTRK1/PDGFRB/MYOC/COL3A1/MMD2/F2R/GPR17/IGF1/NRP1/DLC1/LPAR4/IQSEC3/SPRY1/PIK3CG/STARD8/RASGRF2/SYNPO2L/HEG1/ARHGAP44/KANK2/SPRY4/TRIM67/GPR4/RASIP1/CYTH3/P2RY8/LPAR1/STMN3/IQSEC1/NGF/GPR20/STARD13/EPHB2/ITGB1/GPR18/FBP1/P2RY10/RASAL3/RASGRP4/SYDE1/LPAR6/RASA3/AKAP13/PSD/EPS8/ARAP3/GPR174/RALGPS2/MCF2L/F2RL3/MET/RASA4B/RASA1/ARHGEF25/ARHGAP35/DAB2IP/RASA4/PLCE1/ARHGDIB/ARRB1/GPR6…
GOBP_POSITIVE_REGULATION_OF_MAPK_CASCADE	GOBP_POSITIVE_REGULATION_OF_MAPK_CASCADE	465	0.394471492	1.62176839	3.41E-06	0.000116732	8.97E-05	4275	tags=36%, list=23%, signal=29%	NPY/SSTR4/NEK10/APELA/GATA4/PLA2G5/TGFB3/FGF4/HGF/ERBB4/AKAP12/FGF10/LEP/ACTA2/ELANE/NTRK1/GDF6/CCL16/ADRB3/PDGFRB/CSPG4/CCL14/PROK1/IGF2/CXCL17/CALCR/ALOX15/TNFSF11/IGFBP4/F2R/TEK/FGF1/FCRL3/BMPER/DIRAS2/BANK1/IGF1/KL/ADRA2A/AR/NRP1/NOX4/PDGFRA/FGFR3/ITGA1/FGF19/THPO/THBS1/C5AR2/ALK/EDN3/NPNT/PDGFD/GAS6/PIK3CG/EPHA4/DOK5/GHRL/FGF20/INHBA/CD36/GRM5/NTF3/HTR2B/KDR/ADRA1D/CCR7/PLCB1/ITGB3/RAMP3/TGF…
GOBP_POSITIVE_REGULATION_OF_CELL_SUBSTRATE_ADHESION	GOBP_POSITIVE_REGULATION_OF_CELL_SUBSTRATE_ADHESION	122	0.532705625	1.951633863	3.48E-06	0.000118465	9.11E-05	2999	tags=38%, list=16%, signal=32%	NPY/AGR2/EMILIN1/EGFLAM/MYOC/COL26A1/CCDC80/FN1/ALOX15/EDIL3/TEK/LIMS2/PREX1/ABI3BP/NID1/ECM2/NRP1/HAS2/NDNF/DMP1/VTN/NPNT/FBLN2/VWC2/THY1/EFEMP2/CDH13/CD36/DAB2/KDR/CCR7/ITGB3/PDGFB/ITGA5/COL8A1/CEACAM6/NEDD9/MYADM/CSPG5/FOXF1/SMAD3/ILK/FMN1/RIN2/FERMT2/SPOCK2
GOBP_REGULATION_OF_MEMBRANE_POTENTIAL	GOBP_REGULATION_OF_MEMBRANE_POTENTIAL	405	0.406542727	1.65407094	3.61E-06	0.000122249	9.40E-05	3853	tags=35%, list=21%, signal=28%	GRIK3/ASIC2/SCN7A/NPAS4/SCN2B/ATP1A2/SLC26A3/KCNA1/GRIA1/CACNA1G/SLC4A4/KCNK15/CUX2/CASQ2/TCL1A/CHRNA9/GRIA3/KCNMA1/CACNA1C/MAPT/NETO1/KCNB1/SHANK1/MYOC/SCN3B/SCN4B/CHRNA4/KCNH1/KCNE1/SLC4A8/TBX5/DCN/KCNK3/KCNE4/GRIN2A/KCNK17/KCND3/CACNA1H/GABRR3/CNR2/PLN/GRID1/POPDC2/FXYD1/GRIN2C/KCNJ8/PIEZO2/CACNB4/RELN/ABCB5/GHRL/FHL1/NLGN1/NRXN1/GNA14/GABRB1/SCN4A/KCNC2/CD36/ANK2/CHRNA6/GRM5/GABRR1/KCND2/SLC2…
GOBP_RNA_3_END_PROCESSING	GOBP_RNA_3_END_PROCESSING	98	-0.499732641	-2.001317713	3.68E-06	0.000123898	9.52E-05	5803	tags=55%, list=31%, signal=38%	WDR33/DHX36/INTS8/EXOSC2/NUDT21/CSTF1/USB1/CSTF3/LARP7/TOE1/TUT1/PAPOLG/NCBP2/EXOSC7/ELAC1/PABPC1/INTS7/HSF1/EXOSC3/HSD17B10/SLBP/ERI3/SSB/ZNF473/EXOSC8/MTPAP/MBLAC1/POLR2D/PTCD1/NCBP1/EXOSC4/EXOSC9/RPRD1A/SUPV3L1/EXOSC5/CPSF4/GRSF1/POLR3K/FBL/SSU72/SNRPA/CPSF3/CLP1/ERI1/PNPT1/TRMT10C/RPS21/DKC1/CPSF4L/LIN28A/CT45A10/CT45A3/LIN28B/CT45A1
GOBP_REGULATION_OF_SYSTEMIC_ARTERIAL_BLOOD_PRESSURE	GOBP_REGULATION_OF_SYSTEMIC_ARTERIAL_BLOOD_PRESSURE	94	0.561575699	1.985103189	3.77E-06	0.000126643	9.73E-05	2917	tags=45%, list=16%, signal=38%	KLK2/KLK3/ASIC2/ADAMTS16/CTSG/CMA1/OXTR/CORIN/CPA3/SPX/ADRB3/CORO2B/AVPR2/AVPR1A/EDNRB/F2R/KL/AGTR2/AR/CYP4A11/EDN3/REN/GAS6/ENPEP/AGTR1/ADRA1D/RPS6KA2/PDGFB/NPPB/HSD11B2/ECE1/TRPV1/OR51E2/KCNK6/AGT/NCALD/NOS3/ADRB2/CYP4F12/TPM1/EDN1/PCSK5
GOMF_OXIDOREDUCTASE_ACTIVITY_ACTING_ON_NAD_P_H_QUINONE_OR_SIMILAR_COMPOUND_AS_ACCEPTOR	GOMF_OXIDOREDUCTASE_ACTIVITY_ACTING_ON_NAD_P_H_QUINONE_OR_SIMILAR_COMPOUND_AS_ACCEPTOR	57	-0.606243305	-2.141744348	3.84E-06	0.000128138	9.85E-05	4080	tags=60%, list=22%, signal=47%	NDUFC2/NDUFC1/NDUFA2/NQO2/NDUFB6/NDUFS6/NDUFB2/AIFM2/NDUFB3/NDUFB9/NDUFS3/NDUFB10/NDUFA8/NDUFB1/CBR1/NDUFA4/NDUFA5/NDUFV2/NDUFB4/NQO1/NDUFA12/NDUFA3/NDUFA1/NDUFB7/NDUFB8/NDUFS5/NDUFA9/MT-ND5/MT-ND4/AKR1C4/MT-ND3/MT-ND2/MT-ND4L/MT-ND1
GOBP_REGULATION_OF_NERVOUS_SYSTEM_PROCESS	GOBP_REGULATION_OF_NERVOUS_SYSTEM_PROCESS	136	0.517854079	1.920957123	4.30E-06	0.00014282	0.000109771	2869	tags=34%, list=15%, signal=29%	SMR3B/SMR3A/SHISA6/CACNG5/CUX2/HGF/NCMAP/NPTX1/SPX/NETO1/SHANK1/IL33/AVPR1A/GRIN2A/EDNRB/F2R/CACNG4/TNR/TENM4/RELN/GHRL/NLGN1/NRXN1/SHISA9/MTNR1B/NLGN4X/VIP/ITGA2/RIMS2/OPRL1/TMEM98/CHRNA7/RGS4/CBLN1/ABAT/TPPP/AGT/GLRA1/MGLL/JAM2/HCRT/NOS3/MAG/ADRB2/STX1B/EDN1
GOBP_EPIDERMIS_DEVELOPMENT	GOBP_EPIDERMIS_DEVELOPMENT	334	-0.348377156	-1.617694037	4.32E-06	0.000142848	0.000109793	1049	tags=16%, list=6%, signal=15%	SPRR2B/PDZD7/GAL/DCT/SULT2B1/KRT6B/KRT75/FABP5/KRT10/KLK7/LIPK/SHH/TNF/C1orf68/SPRR3/FGFR2/KRT86/EVPLL/WNT10A/USH1C/KRT78/KRT1/SPRR2F/FERMT1/KRT77/LCE2A/KRT5/POU3F2/GJB5/KRT4/KRT6C/SPINK5/CSTA/IL1A/LIPM/KRTDAP/LCE3E/S100A7/KRT16/SPRR1A/BNC1/SPRR2G/KLK14/SPRR4/SOX21/KRT6A/SPRR2D/LCE3D/LGR5/SPRR2E/SPRR1B/KRT79
GOBP_REGULATION_OF_ANIMAL_ORGAN_MORPHOGENESIS	GOBP_REGULATION_OF_ANIMAL_ORGAN_MORPHOGENESIS	128	0.514404021	1.897314006	4.41E-06	0.000144997	0.000111444	3144	tags=37%, list=17%, signal=31%	PAX2/NOG/LHX1/GPC3/FGF7/HGF/FGF10/SFRP2/NGFR/WNT9B/GREM1/PRICKLE2/SULF1/DACT1/RUNX2/FGF1/RSPO2/AGTR2/AR/NTN4/GPC6/SPRY1/AJAP1/CD34/NKD1/DAB2/SNAI2/WNT2/PDGFA/ROR1/CTHRC1/WT1/APCDD1/BMP4/GATA3/ROR2/GRHL3/AGT/LGR4/CELSR1/WNT5A/ANKRD6/EDN1/PAX9/GDNF/PTK7/SP6
GOMF_CYTOKINE_BINDING	GOMF_CYTOKINE_BINDING	142	0.515951875	1.929010779	4.48E-06	0.000146827	0.00011285	3396	tags=47%, list=18%, signal=39%	CRLF1/CER1/NOG/ACKR1/GREM2/TGFB3/CX3CR1/ELANE/CHRDL1/GREM1/LRRC32/CHRD/ACKR4/XCR1/IL36RN/CXCR5/NRP1/THBS1/IL6ST/CNTFR/CD36/IL3RA/CCR6/PXDN/COMP/CCR7/ITGB3/NBL1/IL1R1/LEPR/ZFP36/CCR4/CXCR1/ACVRL1/PDPN/TGFBR3/WFIKKN2/ACKR2/IL1RL1/FZD4/CCR10/TGFBR2/IL12B/TMC8/ENG/A2M/ITGA4/LTBP4/KCP/CRLF2/CCR3/ITGAV/ITGB1/CCR1/IL11RA/PRLR/CCR8/IL23R/ACKR3/CSF2RA/LTBP3/CSF3R/OSMR/GHR/CCR9/IL13RA1/IL2RB
GOBP_RNA_LOCALIZATION	GOBP_RNA_LOCALIZATION	193	-0.410114762	-1.807776645	4.55E-06	0.000148452	0.0001141	6362	tags=58%, list=34%, signal=39%	ZNHIT3/UPF3A/ZC3H3/AGFG1/RBM8A/PRPF31/AKAP8L/NUP160/IWS1/YY1/ATXN2/CCT2/POM121C/DHX36/ENY2/KPNB1/NUP98/PARP11/CETN3/UPF2/NSUN2/CHTOP/KHDRBS1/ZNF385A/NUP43/NUP35/TNKS/STAU2/NUP85/NUP210/XPO1/AAAS/SMG7/NUP93/SARNP/NUP153/SRSF3/CCT5/NUP62CL/NCBP2/ATR/TST/SRSF1/HNRNPA1L2/HNRNPU/HNRNPA2B1/NUP107/CCT3/RAE1/PCID2/EIF4A3/CCT8/DDX19B/THOC6/HSF1/CETN2/CKAP5/CCT7/SRSF7/HNRNPAB/SLBP/TCP1/NUP155/SSB/PABPN1/TH…
GOBP_NEGATIVE_REGULATION_OF_METAPHASE_ANAPHASE_TRANSITION_OF_CELL_CYCLE	GOBP_NEGATIVE_REGULATION_OF_METAPHASE_ANAPHASE_TRANSITION_OF_CELL_CYCLE	48	-0.620832087	-2.138310082	5.13E-06	0.000166379	0.000127878	3093	tags=56%, list=17%, signal=47%	MAD2L2/CENPF/PLK1/LCMT1/CDCA8/KNTC1/ZWILCH/SPDL1/CDT1/BUB3/PSMG2/BUB1B/SPC25/BUB1/FBXO5/TRIP13/SPC24/AURKB/CDC20/BIRC5/NDC80/MAD2L1/TTK/NUF2/CCNB1/PRAP1/USP44
GOBP_SENSORY_SYSTEM_DEVELOPMENT	GOBP_SENSORY_SYSTEM_DEVELOPMENT	381	0.404989874	1.644294151	5.33E-06	0.000172236	0.00013238	4242	tags=37%, list=23%, signal=29%	KERA/PAX2/SLC44A4/CYP1A1/LHX1/MAB21L1/VSTM4/RPE65/ANGPTL7/IGFN1/FGF10/CACNA1C/RD3/CHRDL1/DCX/DIO3/PDGFRB/PAX6/TFAP2B/FBN1/TMEM132E/COL5A2/ALDH1A3/TH/P2RY12/WNT9B/COL5A1/ZEB1/HES5/ARHGEF15/LHX2/NRP1/PDGFRA/ALDH1A2/CRYGN/RHOJ/SPRY1/ATP2B2/LIM2/ABCB5/THY1/COL4A1/INHBA/LAMC3/SERPINF1/TBX2/PXDN/NKD1/CRYBA4/GLI3/COL8A2/KDR/UNC45B/DLX1/MTNR1B/DLL4/SDK2/PTF1A/ACVRL1/WNT2/FZD4/CRB2/OPN4/PHOX2B/MEIS2/COL8A…
GOMF_CHANNEL_REGULATOR_ACTIVITY	GOMF_CHANNEL_REGULATOR_ACTIVITY	137	0.515271571	1.914640311	5.62E-06	0.000180593	0.000138803	2873	tags=34%, list=15%, signal=29%	NPY/SCN2B/CACNG5/CACNG7/NRXN2/HPCAL4/SCN3B/SCN4B/AMBP/KCNE1/PRKG1/KCNE4/CACNG8/CACNG4/WNK4/NPY2R/FXYD7/FXYD1/DPP6/NOS1/KCNMB1/ITPR1/CACNG1/NRXN1/RRAD/GRM2/ABCC9/CABP1/ANKRD36C/KCNIP3/GEM/SCN1B/CRISP1/CACNG2/KCNIP2/CHRNA7/TRPV1/FGF14/KCNAB3/PRKCB/LRRC38/SGK2/CABP4/SLC9A3R1/ADRB2/NEDD4/SLC5A3
GOBP_SMOOTH_MUSCLE_CELL_PROLIFERATION	GOBP_SMOOTH_MUSCLE_CELL_PROLIFERATION	140	0.510321323	1.899150106	5.72E-06	0.000183112	0.000140739	4163	tags=44%, list=22%, signal=35%	OGN/APOD/CNN1/TGFB3/ELANE/PDGFRB/SMPD3/PRKG1/HES5/IGFBP5/IGF1/NPR1/HPGD/S1PR1/MMP2/THBS1/ADIPOQ/PDGFD/HTR1B/MYOCD/ELN/EFEMP2/CDH13/CALCRL/ITGB3/EREG/TGFB1/ADAMTS1/VIP/ITGA2/IGFBP3/NR4A3/PDGFB/VIPR2/MEF2C/PTGIR/TGFBR2/IL12B/JUN/BMP4/TLR4/HMOX1/IGF1R/AGT/NOS3/NPPC/TPM1/EDN1/NPR3/NOTCH3/HBEGF/GJA1/DBH/DDR2/APLN/FOXP1/FGF2/MAP3K5/GNA12/SERPINF2/BMPR2/ERN1
GOCC_CYTOSOLIC_SMALL_RIBOSOMAL_SUBUNIT	GOCC_CYTOSOLIC_SMALL_RIBOSOMAL_SUBUNIT	42	-0.642931258	-2.145513807	6.62E-06	0.000210928	0.000162118	3819	tags=81%, list=20%, signal=65%	RPS9/RPS29/RPS5/RPS3A/EIF2A/RPS27/RPS26/RPS4X/ISG15/RPS14/RPS15/RPSA/FAU/RPS16/RPS11/RPS17/RPS15A/RPS20/RPS25/RPS13/RPS3/RPS12/RPS10/UBA52/RPS21/RPS8/RPS19/RPS18/RPS27A/RPS28/RPS2/RPS6/RPS24/RPS7
GOBP_RHO_PROTEIN_SIGNAL_TRANSDUCTION	GOBP_RHO_PROTEIN_SIGNAL_TRANSDUCTION	132	0.51742294	1.91198592	6.79E-06	0.000214803	0.000165097	4471	tags=46%, list=24%, signal=35%	F2RL2/NGFR/PDGFRB/MYOC/COL3A1/COL1A2/F2R/ARHGAP6/GPR17/ADRA2A/NRP1/DLC1/LPAR4/RHOJ/AGTR1/STARD8/RASGRF2/CDH13/SYNPO2L/HEG1/KANK2/PDPN/GPR4/ARHGDIG/RASIP1/CDC42EP5/P2RY8/LPAR1/GPR20/STARD13/ITGB1/NTN1/GPR18/P2RY10/CELSR1/ARHGAP29/LPAR6/AKAP13/EPS8/ARAP3/RHOU/GPR174/MCF2L/F2RL3/ARHGEF12/RHOB/MET/ARHGEF25/ARHGAP35/ARHGAP1/ARHGDIB/ARRB1/GPR65/ARHGEF1/GNA12/ITGA3/ARHGAP4/ABL1/ADRA1A/SYNJ2BP/EPS8L1
GOBP_RESPONSE_TO_PEPTIDE	GOBP_RESPONSE_TO_PEPTIDE	481	0.382810485	1.579364838	6.80E-06	0.000214803	0.000165097	3233	tags=27%, list=17%, signal=23%	ADCY8/SERPINA12/PRLH/TFF1/RPE65/OXTR/LEP/PCK1/IGFBP1/EDNRA/NTRK1/NGFR/PDK4/SMPD3/CTSK/SRD5A2/COL3A1/COL1A1/IGF2/FBN1/CALCR/TH/CPEB1/SCNN1A/GLP2R/GRIN2A/EDNRB/SOCS2/RETN/SCNN1B/CXCL12/LRP1/IGFBP5/IGF1/PCSK1/KL/ENPP1/AGTR2/ANO1/INSRR/NR5A1/MMP2/MMP13/CYP11B1/HMGCS2/SPINK1/PLAT/ADIPOQ/CEACAM1/RARRES2/EPHA4/GHRL/CRHBP/AGTR1/SLC22A12/MGARP/INHBA/SERPINF1/CD36/KLF2/GRM5/GPR21/CAMK2A/PLCB1/ITGB3/EREG/RA…
GOBP_PHOSPHOLIPASE_C_ACTIVATING_G_PROTEIN_COUPLED_RECEPTOR_SIGNALING_PATHWAY	GOBP_PHOSPHOLIPASE_C_ACTIVATING_G_PROTEIN_COUPLED_RECEPTOR_SIGNALING_PATHWAY	101	0.554486858	1.978557219	7.12E-06	0.000222755	0.000171209	3539	tags=52%, list=19%, signal=43%	GRPR/ESR1/CCKAR/GRP/CX3CR1/F2RL2/PTGER3/CCKBR/CHRM2/P2RY12/EDNRB/F2R/PTH1R/GPR17/GPR139/ADRA2A/ANO1/LPAR4/S1PR1/C5AR2/AGTR1/GNA14/GRM5/P2RY2/HTR2B/ADRA1D/VIP/GPR4/NMUR1/CASR/OPRL1/P2RY8/LPAR1/GPR20/HRH1/AGT/GPR18/HCRT/P2RY10/SLC9A3R1/EDN1/LPAR6/NPR3/LHCGR/P2RY4/GPR33/GPR174/DRD2/F2RL3/FPR1/C5AR1/FFAR4/PLCB2
GOBP_MUSCLE_CELL_DIFFERENTIATION	GOBP_MUSCLE_CELL_DIFFERENTIATION	358	0.402601727	1.622224587	7.10E-06	0.000222755	0.000171209	4002	tags=36%, list=21%, signal=29%	ACTA1/MYH11/GATA4/LMOD1/FLNC/SCGB3A1/PI16/PGM5/ERVFRD-1/FGF10/PRDM6/EDNRA/ADAM12/PDGFRB/IGF2/KCNH1/ITGA8/TBX5/MYPN/GREM1/AVPR1A/LAMA2/EDNRB/SMYD1/SGCD/ZEB1/ADAMTS15/HOPX/CACNA1H/IGFBP5/NID1/CAPN3/IGF1/TMEM119/POPDC2/APLNR/NOX4/PDGFRA/NOS1/CACNB4/NPNT/MYOD1/MYOCD/ACTC1/MMP14/SYPL2/MYL9/CYP26B1/WNT8A/EFEMP2/TMEM204/TBX2/ANK2/SYNPO2L/COMP/EHD2/TBX18/BHLHA15/EREG/TGFB1/MYOZ1/LOX/WFIKKN2/SYNE1/PDGFB/M…
GOBP_KIDNEY_EPITHELIUM_DEVELOPMENT	GOBP_KIDNEY_EPITHELIUM_DEVELOPMENT	146	0.502827192	1.879301329	7.15E-06	0.000222792	0.000171237	3215	tags=37%, list=17%, signal=31%	CRLF1/CER1/PAX2/NOG/LHX1/ADAMTS16/GPC3/SALL1/HEYL/EDNRA/TFAP2B/WNT9B/GREM1/SLIT2/EDNRB/HES5/FGF1/WNK4/BMPER/KIF26B/TMEM59L/AGTR2/ADIPOQ/DCHS1/SPRY1/NPNT/KLHL3/EPHA4/CD34/GLI3/KANK2/PECAM1/CITED1/SMAD6/MEF2C/WT1/BMP4/LAMB2/GATA3/PKD2/AGT/WNT7B/LGR4/SMAD3/ILK/TCF21/FMN1/MTSS1/CAT/RARA/GDNF/WNT1/DLL1/SDC1
GOMF_PLATELET_DERIVED_GROWTH_FACTOR_BINDING	GOMF_PLATELET_DERIVED_GROWTH_FACTOR_BINDING	11	0.901932367	2.117411732	7.28E-06	0.000225735	0.000173499	1838	tags=100%, list=10%, signal=90%	COL2A1/PDGFRB/COL3A1/COL1A2/COL1A1/COL5A1/PDGFRA/COL4A1/PDGFB/COL6A1/PDGFA
GOCC_CELL_LEADING_EDGE	GOCC_CELL_LEADING_EDGE	407	0.393414923	1.599672654	8.00E-06	0.000247016	0.000189856	4789	tags=35%, list=26%, signal=27%	ACTA1/SHISA6/GRIA1/ACTG2/STMN2/PSD2/LAMP5/ACTA2/MAPT/SLC1A2/KCNB1/CSPG4/FAP/KCNH1/ITGA8/RASGRP2/GDPD2/MYLK/FAM107A/UNC5C/AMPH/PLEKHH2/ANTXR1/DLC1/DPP4/RAPGEF3/ABLIM3/SH2D3C/ATP2B2/LDB2/THY1/ACTC1/LAYN/IQGAP2/TESC/KCNC2/ARHGAP44/SHISA9/ITGB3/FGD5/PDLIM4/SPRY4/PDPN/DUOXA2/GABRA4/MYO1D/LIMA1/IGF2BP1/APBB1/CYTH3/ITGA5/DPYSL3/APBB2/SLC39A6/TLR4/NEDD9/TRPV1/PKD2/MYADM/BMX/ITGAV/ITGB1/SNTG1/PALLD/ARHGAP…
GOCC_KERATIN_FILAMENT	GOCC_KERATIN_FILAMENT	63	-0.558525391	-2.028708836	8.22E-06	0.000252585	0.000194136	2699	tags=41%, list=14%, signal=35%	KRT74/KRTAP10-2/KRTAP5-1/FBF1/CASP14/KRTAP29-1/KRT3/KRTAP2-3/KRTAP5-8/KRTAP10-1/KRT83/KRT6B/KRT75/KRT10/KRT86/KRT78/KRT1/KRT77/KRT5/KRT4/KRT6C/KRTAP5-10/KRTAP1-3/KRT6A/KRT13/KRT79
GOBP_REGULATION_OF_CHROMOSOME_SEGREGATION	GOBP_REGULATION_OF_CHROMOSOME_SEGREGATION	123	-0.469930176	-1.943928403	8.44E-06	0.000258252	0.000198491	5192	tags=52%, list=28%, signal=38%	RAD18/SMARCB1/SMC5/RAD21/CDC6/BRD7/BCL7C/CDC16/CSNK2A1/NCAPG2/ZWINT/HNRNPU/PCID2/GEN1/NCAPH/SMARCA4/ANAPC5/RCC2/BCL7A/DLGAP5/BCL7B/MAD2L2/CSNK2A2/CENPF/PLK1/LCMT1/CDCA8/KNTC1/MKI67/ZWILCH/ANAPC11/SPDL1/TACC3/SMARCD3/NCAPG/CDT1/BUB3/PSMG2/BUB1B/ESPL1/RMI2/SPC25/BUB1/ANAPC7/MAPK15/FBXO5/TRIP13/SPC24/AURKB/CENPE/CDC20/BIRC5/CDCA2/NDC80/MAD2L1/TTK/KIF2C/NUF2/CCNB1/PRAP1/HORMAD1/UBE2C/PTTG1/USP44
GOBP_CELL_CYCLE_CHECKPOINT_SIGNALING	GOBP_CELL_CYCLE_CHECKPOINT_SIGNALING	176	-0.423992044	-1.842547021	8.91E-06	0.000271404	0.0002086	4680	tags=38%, list=25%, signal=29%	TICRR/TTI1/ATR/CASP2/TIPRL/TOPBP1/TIMELESS/ZWINT/CDK2/HUS1/INTS7/RNASEH2B/DTL/PCID2/RPL26/GEN1/CHEK1/MSH2/BRCC3/BRIP1/THOC1/RFWD3/MAD2L2/CENPF/DNA2/PLK1/RBBP8/LCMT1/CDCA8/KNTC1/THOC5/FBXO6/ZWILCH/SPDL1/EME2/NABP2/EME1/CDT1/BUB3/CHEK2/PSMG2/RHNO1/BUB1B/SPC25/BUB1/TRIAP1/CDC45/CDK1/TRIP13/ORC1/SPC24/E2F1/AURKB/BLM/CDC20/BIRC5/NDC80/MAD2L1/PBK/TIPIN/TTK/NUF2/CCNB1/PRAP1/HORMAD1/USP44/STK33
GOBP_NEGATIVE_REGULATION_OF_CHEMOTAXIS	GOBP_NEGATIVE_REGULATION_OF_CHEMOTAXIS	61	0.608684416	2.029541328	9.06E-06	0.00027489	0.000211279	3457	tags=52%, list=19%, signal=43%	SEMA5A/SEMA6D/ELANE/GREM1/SLIT2/SEMA5B/NRP1/THBS1/C5AR2/SEMA3G/DPP4/SEMA6B/SLIT1/NBL1/DUSP1/ANGPT2/SEMA3E/ST6GAL1/SEMA3B/KLRC4-KLRK1/SEMA6C/SEMA7A/SEMA3D/GPR18/MMP28/WNT5A/STAP1/CYP19A1/DUSP3/SEMA6A/KLRK1/SEMA3C
GOBP_RECEPTOR_INTERNALIZATION	GOBP_RECEPTOR_INTERNALIZATION	119	0.528658091	1.931591092	9.22E-06	0.000275916	0.000212067	3769	tags=36%, list=20%, signal=29%	RSPO1/CACNG5/APELA/CACNG7/GRIA1/GREM1/CACNG8/LRP1/CACNG4/SFRP4/CEACAM1/HTR1B/ARC/CD36/CALCRL/NTF3/HTR2B/ITGB3/RAMP3/CXCR1/DNM3/CACNG2/RAB31/CALY/LRRTM2/RAMP2/SAG/SELE/ITGB1/LRRTM1/GSG1L/NEDD4/ACKR3/DLG4/DNM1/DRD2/SNAP25/ARR3/ANGPT1/ACHE/APLN/CAV3/CAV1
GOBP_NEGATIVE_REGULATION_OF_WNT_SIGNALING_PATHWAY	GOBP_NEGATIVE_REGULATION_OF_WNT_SIGNALING_PATHWAY	161	0.48537153	1.840269369	9.20E-06	0.000275916	0.000212067	2828	tags=30%, list=15%, signal=26%	CER1/SHISA6/NOG/TNN/TRABD2B/GPC3/DACT3/FRZB/IGFBP1/SFRP2/GREM1/DKK3/IGFBP4/LRP1/DACT1/SOX17/SFRP4/HIC1/RBMS3/SHISA3/NKD1/DAB2/GLI3/DKK4/TBX18/SNAI2/NKD2/BICC1/EGR1/CITED1/FZD4/IGFBP6/TPBGL/NFATC4/AXIN2/CTHRC1/IGFBP2/GLI1/MDFI/APCDD1/NXN/DKK2/TPBG/TMEM88/FOXO1/WNT5A/SLC9A3R1/AMER2/ANKRD6
GOMF_SIGNALING_RECEPTOR_REGULATOR_ACTIVITY	GOMF_SIGNALING_RECEPTOR_REGULATOR_ACTIVITY	471	0.382173199	1.574616639	9.20E-06	0.000275916	0.000212067	2925	tags=32%, list=16%, signal=28%	NPY/CRLF1/CER1/IL20/LEFTY2/OGN/GHRH/IL17B/GDF10/APELA/PRLH/TFF1/SCGB3A1/CTSG/GREM2/GRP/TGFB3/FGF4/FGF7/HGF/FGF10/IL36A/SEMA5A/LEP/SEMA6D/CMTM5/SPX/SST/SFRP2/GDF6/CCL16/PTN/CCL14/PROK1/IGF2/FBN1/LY6H/CXCL14/THBS4/C1QTNF9/PENK/WNT9B/GREM1/IL33/GDF7/SEMA5B/TNFSF11/DKK3/RETN/C1QTNF4/IL36RN/CXCL12/ANGPT4/FGF1/IGF1/KL/AGTR2/BMP8A/SCG2/FGF19/THPO/SEMA3G/EDN3/DPP4/ADIPOQ/PDGFD/SEMA6B/GAS6/GHRL/FGF20/FLRT…
GOBP_ENDOCRINE_PROCESS	GOBP_ENDOCRINE_PROCESS	89	0.566442456	1.975579681	9.61E-06	0.000286466	0.000220177	3530	tags=46%, list=19%, signal=38%	CTSG/CMA1/OXTR/CORIN/LEP/CPA3/C1QTNF3/AVPR2/AVPR1A/EDNRB/RETN/F2R/WNK4/AGTR2/EDN3/REN/ENPEP/GHRL/CRHBP/AGTR1/INHBA/DAB2/RPS6KA2/FZD4/HSD11B2/POMC/ECE1/GATA3/GALR1/OR51E2/AGT/NOS3/EDN1/CRY2/PCSK5/INHBB/CYP19A1/GJA1/SPP1/RAB11FIP5/TBX3
GOBP_GENERATION_OF_PRECURSOR_METABOLITES_AND_ENERGY	GOBP_GENERATION_OF_PRECURSOR_METABOLITES_AND_ENERGY	454	-0.311516806	-1.482807169	9.69E-06	0.00028765	0.000221087	4593	tags=38%, list=25%, signal=29%	PHKG2/PYGB/DDIT4/PGLS/CYB561/ARL2/DERA/NDUFB11/KHK/NDUFS8/PHKA1/TRAP1/GPI/FDXR/ALDOA/MLST8/CISD1/SCO2/ADH5/GIT1/PRKAG3/NDUFAB1/MDH2/NDUFC2/DNAJC30/PFKM/SHMT2/ASIP/PTGES3/ALDOC/NDUFC1/POLG2/NDUFA2/NQO2/POR/COX8A/MSH2/AKR1B1/SLC25A13/MC4R/PGAM4/NDUFB6/NDUFA13/NDUFS6/COX7A2/NDUFB2/IDH3G/GHITM/AIFM2/NDUFB3/SIRT6/BID/COX6B2/BLOC1S1/RPIA/UQCRB/NDUFB9/NDUFS3/ENO1/TALDO1/COX7C/CYBA/TACO1/COX8C/SDHB/NDUFB…
GOBP_RESPONSE_TO_FIBROBLAST_GROWTH_FACTOR	GOBP_RESPONSE_TO_FIBROBLAST_GROWTH_FACTOR	108	0.526518543	1.896874517	9.77E-06	0.000288783	0.000221957	3923	tags=46%, list=21%, signal=37%	NOG/LHX1/SMOC2/FGF4/FGF7/FGF10/NGFR/EGR3/COL1A1/SULF1/RUNX2/FGF1/KL/NDNF/FGFR3/FGF19/THBS1/SPRY1/CREB3L1/FGF20/FLRT2/TBX2/DLL4/SPRY4/FGF22/ZFP36/NR4A1/CASR/FAM20C/FGF3/FGF18/GATA3/KIF16B/HYAL1/GPC1/WNT5A/FLRT3/NDST1/FGF16/SULF2/FGFR1/HHIP/FGF17/KCNC1/ZFP36L1/KLB/APLN/FGF2/TBX1/SETX
GOBP_SYNAPTIC_TRANSMISSION_GLUTAMATERGIC	GOBP_SYNAPTIC_TRANSMISSION_GLUTAMATERGIC	97	0.545939857	1.934785472	1.02E-05	0.000299255	0.000230006	2329	tags=32%, list=12%, signal=28%	GRIK3/ATP1A2/CACNG5/CACNG7/OXTR/DGKI/NTRK1/GRIA2/CACNG8/GRIN2A/CACNG4/GRID1/TNR/TSHZ3/CACNB4/RELN/PLAT/GRM8/HTR1B/NLGN1/NRXN1/GRM7/GRM2/GRM5/GRIK5/MEF2C/UNC13C/SLC17A7/CACNG2/GRIK1/ROR2
GOBP_ORGAN_GROWTH	GOBP_ORGAN_GROWTH	158	0.491644055	1.862273319	1.02E-05	0.000299255	0.000230006	3966	tags=40%, list=21%, signal=32%	CER1/NOG/ESR1/GATA4/PI16/FGF7/ERBB4/BNC2/FGF10/LEP/PDGFRB/SMPD3/IGF2/TBX5/IGF1/RSPO2/AR/TENM4/EVC/S1PR1/FGFR3/MMP13/FGF20/TBX2/HEG1/COMP/LEPR/HLX/NLGN4X/WNT2/TGFBR3/AKAP6/MEF2C/ZFPM2/GLI1/ECM1/TGFBR2/WT1/RGS4/AGT/MAEL/PRLR/MAPK11/NPPC/RARA/EDN1/AKAP13/CYP19A1/DLL1/RUNX1/FES/WWC3/ACACB/DDR2/MSX2/CAV3/LATS2/PDLIM5/TGFBR1/FOXP1/FGF2/CITED2/SASH3
GOCC_SARCOLEMMA	GOCC_SARCOLEMMA	131	0.507955788	1.875902945	1.04E-05	0.000302908	0.000232814	4604	tags=50%, list=25%, signal=38%	SCN2B/ATP1A2/CACNG7/SGCA/FLNC/TGFB3/PGM5/CACNA1C/KCNB1/COL6A3/MLIP/LAMA2/CACNG8/KCND3/SGCD/CACNG4/SYNC/DES/CAPN3/POPDC2/FXYD1/KCNJ8/NOS1/CACNG1/ANK2/COL6A2/COL6A1/AKAP6/SCN1B/SNTG2/CACNA2D1/MYOT/IGF1R/BGN/AHNAK/VCL/ITGB1/ABCC8/CLCN1/FER1L5/DYSF/CASQ1/RTN2/UTRN/ATP2B4/SNTB1/SLC2A4/RYR1/CAV3/SYNM/KCNJ2/CAV1/SLC8A1/SCN5A/SGCG/CACNA1S/CACNA1D/AQP1/ADRA1A/SLC8A3/SGCB/CAMK2D/SLC30A1/ALOX12/PLEC
GOBP_REGULATION_OF_CARTILAGE_DEVELOPMENT	GOBP_REGULATION_OF_CARTILAGE_DEVELOPMENT	62	0.620990538	2.068899277	1.12E-05	0.000323785	0.00024886	2991	tags=47%, list=16%, signal=39%	ZBTB16/NOG/FRZB/LEP/ADAMTS12/GDF6/SMPD3/CTSK/NKX3-2/GREM1/ADAMTS7/RUNX2/PKDCC/BMP1/GLI3/SNAI2/LOXL2/SOX5/ACVRL1/AXIN2/PTHLH/FGF18/BMP4/MAF/EFEMP1/SMAD3/WNT5A/RARA/LTBP3
GOCC_ACTIN_FILAMENT_BUNDLE	GOCC_ACTIN_FILAMENT_BUNDLE	72	0.581409286	1.982632652	1.12E-05	0.000323785	0.00024886	3780	tags=47%, list=20%, signal=38%	ACTA1/PGM5/ACTA2/TEK/MYLK/FAM107A/SHROOM4/ABLIM3/MYL9/PDLIM4/LIMA1/ROR1/SORBS1/LIMCH1/PALLD/SYNPO2/VIL1/LPP/ILK/LDB3/TPM1/FERMT2/ACTN1/MYO1C/PDLIM7/MYH9/MYH10/CNN2/FHOD1/PLS3/SYNPO/CRYAB/PDLIM5/PRICKLE4
GOMF_RRNA_BINDING	GOMF_RRNA_BINDING	61	-0.564520319	-2.024461935	1.15E-05	0.000329987	0.000253627	4580	tags=64%, list=25%, signal=48%	RPL3/TST/FASTKD2/MRPS7/RPS9/RPL23A/RPS5/PTCD3/TACO1/KDM2B/MRPL16/RPS4X/RPL23/RRS1/MRPS18C/RPS14/IMP3/RPL11/MRPL18/MRPL20/PPAN/RPL9/RPS11/RPLP0/IMP4/ERI1/RPL8/RPS13/RPL12/RPS3/MRPL11/GTF3A/RPF2/RPL5/BRIX1/RPS18/RPL37/NPM1/EMG1
GOCC_RNA_POLYMERASE_COMPLEX	GOCC_RNA_POLYMERASE_COMPLEX	104	-0.485477832	-1.958901144	1.15E-05	0.000329987	0.000253627	6801	tags=55%, list=36%, signal=35%	GTF2H2/GTF2F1/KAT2A/POLR2C/POLR2E/GTF2H1/POLR1C/MNAT1/WDR61/TAF5L/ENY2/TAF3/POLR1A/TAF13/GTF2H5/POLA2/TAF12/POLR3E/PRIMPOL/POLR3C/PRIM2/TBPL1/GTF2F2/GTF2B/POLR3A/ERCC3/TCEA1/TAF11/POLR2G/TAF9/GTF2H3/POLR2J3/POLR1B/PRIM1/POLR3B/GTF2A2/POLRMT/POLR3F/POLR2K/POLR2D/POLR1D/GTF2E1/POLR2H/RPRD1A/GTF2E2/POLR2L/TAF10/POLR3K/TAF1L/CDK7/POLR2I/POLR1E/TAF5/POLR2J/GTF2A1L/POLR3G/TAF4B
GOMF_CHEMOKINE_BINDING	GOMF_CHEMOKINE_BINDING	33	0.727218736	2.163822979	1.19E-05	0.000338567	0.000260221	2948	tags=67%, list=16%, signal=56%	ACKR1/CX3CR1/ACKR4/XCR1/CXCR5/CCR6/CCR7/ITGB3/ZFP36/CCR4/CXCR1/PDPN/ACKR2/CCR10/A2M/ITGA4/CCR3/ITGAV/ITGB1/CCR1/CCR8/ACKR3
GOBP_REGULATION_OF_SYNAPTIC_TRANSMISSION_GLUTAMATERGIC	GOBP_REGULATION_OF_SYNAPTIC_TRANSMISSION_GLUTAMATERGIC	74	0.576306746	1.969483271	1.19E-05	0.000338567	0.000260221	2329	tags=32%, list=12%, signal=28%	GRIK3/ATP1A2/CACNG5/CACNG7/OXTR/DGKI/NTRK1/CACNG8/GRIN2A/CACNG4/TNR/TSHZ3/RELN/GRM8/HTR1B/NLGN1/NRXN1/GRM7/GRM2/GRM5/MEF2C/CACNG2/GRIK1/ROR2
GOCC_SPLICEOSOMAL_SNRNP_COMPLEX	GOCC_SPLICEOSOMAL_SNRNP_COMPLEX	62	-0.566376941	-2.047152577	1.24E-05	0.000352147	0.000270659	7003	tags=73%, list=38%, signal=45%	SF3B2/PRPF18/SNRNP27/LUC7L2/PRPF39/AAR2/PRPF4/PRPF40A/PRPF31/SF3A3/LSM3/LSM6/SART1/SNRNP40/LUC7L3/SNRPN/PHF5A/HTATSF1/TXNL4B/SF3B3/SNRPA1/PRPF3/SNRPB2/USP39/SF3B4/SF3B5/SF3A2/LSM8/SNRPB/SNRPD3/RBMX2/LSM7/LSM2/SNRPC/SNRPA/LSM4/SF3B6/LSM5/PPIH/SNRPD2/SNRPD1/SNRPE/SNRPG/TXNL4A/SNRPF
GOCC_PLASMA_MEMBRANE_RAFT	GOCC_PLASMA_MEMBRANE_RAFT	107	0.526426	1.890393642	1.28E-05	0.000360646	0.000277191	2616	tags=31%, list=14%, signal=27%	ADCY8/ATP1A2/ADCYAP1R1/KCNMA1/MS4A1/MAL/F2R/LIPE/PRTN3/FXYD1/HAS2/DLC1/PTGIS/LYPD4/TRPC4/CDH13/CD36/KCND2/EHD2/KCNA5/IRS1/PLVAP/AKAP6/TFPI/SORBS1/TGFBR2/CHRNA7/HMOX1/CR1/IGF1R/TREM2/SELE/NOS3
GOBP_POSITIVE_REGULATION_OF_SYNAPTIC_TRANSMISSION	GOBP_POSITIVE_REGULATION_OF_SYNAPTIC_TRANSMISSION	149	0.488967664	1.833924003	1.30E-05	0.000364882	0.000280447	3295	tags=34%, list=18%, signal=28%	ADCY8/NOG/CACNG5/CACNG7/CLSTN2/OXTR/SLC24A2/CX3CR1/LGI1/NTRK1/PTN/SLC4A8/ADCY1/LAMA2/CACNG8/GRIN2A/RETN/CACNG4/FAM107A/TNR/TSHZ3/GRIN2C/CACNB4/RELN/ARC/EPHA4/NLGN1/NRXN1/RASGRF2/CYP46A1/CRHR2/PINK1/RIMS2/NFATC4/SLC1A1/CACNG2/CHRNA7/LRRTM2/ROR2/EPHB2/LRRTM1/SCGN/STXBP1/CALB2/STX1B/MPP2/DLG4/GFAP/BAIAP3/DRD2/SNAP25
GOBP_POSITIVE_REGULATION_OF_ION_TRANSPORT	GOBP_POSITIVE_REGULATION_OF_ION_TRANSPORT	278	0.425153686	1.691558878	1.32E-05	0.000368611	0.000283313	3257	tags=32%, list=17%, signal=27%	SSTR4/KCNA1/JPH2/OXTR/ADCYAP1R1/LEP/EDNRA/MS4A1/KCNB1/PDGFRB/SCN3B/SCN4B/CEMIP/KCNE1/CALCR/P2RY12/KCNK3/AVPR1A/TNFSF11/CXCL12/F2R/CACNG4/MYLK/CD19/WNK4/TRPC6/CAPN3/ADRA2A/SLC6A1/FXYD1/APLNR/NOS1/CYP4A11/PDZK1/CACNB4/RELN/ABCB1/EDN3/KCNMB1/ARC/THY1/FHL1/ABCB11/FFAR1/TESC/KCNC2/LACRT/ANK2/CNTN1/CAMK2A/RAMP3/PLA2G3/PINK1/PDGFB/CASR/AKAP6/SCN1B/PLA2R1/CACNG2/CACNA2D1/GSTM2/KCNIP2/LILRA2/PKD2/EPHB2/AB…
GOBP_INOSITOL_LIPID_MEDIATED_SIGNALING	GOBP_INOSITOL_LIPID_MEDIATED_SIGNALING	171	0.4797663	1.82295994	1.40E-05	0.000389873	0.000299655	3041	tags=33%, list=16%, signal=28%	SERPINA12/HGF/ERBB4/LEP/PEAR1/NTRK1/PDGFRB/MYOC/NYAP2/KCNH1/FN1/DCN/SELP/PREX2/F2R/TEK/IGF1/PLCL1/PDGFRA/RELN/CEACAM1/PDGFD/PIK3CG/CSF3/HTR2B/KDR/PLCB1/IRS1/UNC5B/PRR5L/PDGFB/PDGFA/CRNN/ROR1/CD28/PLCD1/PDGFC/SEMA3E/GATA3/IGF1R/ROR2/MYO16/FLT1/TREM2/CD160/AGT/PLCL2/PPP1R16B/SLC9A3R1/CAT/NEDD4/EDN1/PIK3IP1/NPR3/FGFR1/NLRC3/PLCD3
GOMF_HEPARIN_BINDING	GOMF_HEPARIN_BINDING	156	0.484194941	1.834628425	1.41E-05	0.000391713	0.000301068	1782	tags=31%, list=10%, signal=28%	RSPO1/CTSG/GREM2/SMOC2/FGF4/FGF7/FGF10/POSTN/COL5A3/ELANE/SLIT3/PTN/TNXB/CCDC80/FN1/FBN1/THBS4/SELP/SLIT2/THBS2/COL5A1/CRISPLD2/LTBP2/ADAMTS15/FGF1/ECM2/COL11A1/RSPO2/NRP1/NDNF/THBS1/VTN/ALK/COL13A1/FBLN7/FSTL1/PCOLCE/EFEMP2/SERPIND1/SLIT1/COMP/APOB/ADAMTS1/LPL/SELL/PCSK6/CLEC3B/TGFBR3
GOBP_SYNCYTIUM_FORMATION	GOBP_SYNCYTIUM_FORMATION	61	0.600793892	2.00323189	1.45E-05	0.000398787	0.000306506	3955	tags=51%, list=21%, signal=40%	OCSTAMP/SCGB3A1/ERVFRD-1/ADAM12/KCNH1/ADAMTS15/CACNA1H/DCSTAMP/NOS1/RAPGEF3/MYOD1/EHD2/ERVW-1/IL4R/NFATC2/TREM2/ITGB1/JAM2/FER1L5/CAMK1/CAPN2/MYOF/CYP19A1/WNT1/MYH9/GDF15/CAV3/DOCK1/SH3PXD2A/DOCK2/CACNA1S
GOCC_CATION_CHANNEL_COMPLEX	GOCC_CATION_CHANNEL_COMPLEX	216	0.448273882	1.737826616	1.44E-05	0.000398787	0.000306506	3134	tags=34%, list=17%, signal=29%	GRIK3/SCN7A/SHISA6/SCN2B/CACNG5/KCNA1/CACNG7/GRIA1/CACNA1G/CASQ2/GRIA3/KCNMA1/CACNA1C/CACNA2D2/GRIA2/KCNB1/KCNS2/SCN3B/SCN4B/KCNH1/KCNE1/SCNN1A/CACNG8/GRIN2A/SCNN1B/KCND3/CACNG4/CACNA1H/TRPC6/DPP6/GRIN2C/KCNJ8/CACNB4/KCNMB1/TRPC4/VWC2/CACNG1/SCN4A/CACNA2D3/KCNC2/ABCC9/KCND2/SHISA9/CNGA1/KCNA5/KCNA3/KCNIP3/GRIA4/KCNK4/GRIK5/AKAP6/SCN1B/CACNG2/CACNA2D1/KCNIP2/UNC80/CNIH3/SCN8A/PKD2/TRPC5/KCNK6/KCNA…
GOBP_MITOTIC_CELL_CYCLE_CHECKPOINT_SIGNALING	GOBP_MITOTIC_CELL_CYCLE_CHECKPOINT_SIGNALING	132	-0.44170471	-1.843807677	1.47E-05	0.00040099	0.000308199	4680	tags=39%, list=25%, signal=30%	TICRR/CASP2/TOPBP1/ZWINT/CDK2/HUS1/DTL/PCID2/RPL26/GEN1/CHEK1/MSH2/BRCC3/RFWD3/MAD2L2/CENPF/PLK1/RBBP8/LCMT1/CDCA8/KNTC1/ZWILCH/SPDL1/EME2/NABP2/EME1/CDT1/BUB3/CHEK2/PSMG2/BUB1B/SPC25/BUB1/TRIAP1/CDK1/TRIP13/ORC1/SPC24/AURKB/BLM/CDC20/BIRC5/NDC80/MAD2L1/PBK/TIPIN/TTK/NUF2/CCNB1/PRAP1/USP44/STK33
GOBP_BIOMINERALIZATION	GOBP_BIOMINERALIZATION	167	0.474811034	1.802391506	1.47E-05	0.00040099	0.000308199	3065	tags=37%, list=16%, signal=31%	ODAM/CER1/HTN1/TGFB3/GPC3/LEP/PTN/SMPD3/COL1A2/COL1A1/GREM1/ALOX15/ASPN/PTH1R/IGF1/TMEM119/KL/RSPO2/ENPP1/DMP1/S1PR1/FGFR3/MMP13/OMD/IBSP/FBLN7/GAS6/PKDCC/AMELX/COMP/WLS/TGFB1/LOX/CLEC3B/NT5E/ENAM/AXIN2/FAM20C/PTHLH/MEF2C/ECM1/ITGB6/KLK4/SLC24A3/BMP4/GATA1/HTN3/ROR2/MGP/OSR2/CCR1/LGR4/KLF10/ANKH/SMAD3/NOS3/STATH/MEPE/ADRB2/AMTN/LTBP3/SP7
GOBP_METANEPHRIC_NEPHRON_DEVELOPMENT	GOBP_METANEPHRIC_NEPHRON_DEVELOPMENT	41	0.670816687	2.063339017	1.48E-05	0.000403028	0.000309765	2736	tags=54%, list=15%, signal=46%	PAX2/LHX1/SALL1/PDGFRB/TFAP2B/WNT9B/GREM1/HES5/KIF26B/AGTR2/PDGFRA/ADIPOQ/CD34/EGR1/PDGFB/WT1/BMP4/LAMB2/PKD2/LGR4/TCF21/FMN1
GOBP_REGULATION_OF_CHROMOSOME_SEPARATION	GOBP_REGULATION_OF_CHROMOSOME_SEPARATION	107	-0.471637768	-1.906237665	1.51E-05	0.000408541	0.000314003	4959	tags=50%, list=27%, signal=37%	RAD21/CDC6/BRD7/BCL7C/CDC16/CSNK2A1/NCAPG2/ZWINT/PCID2/GEN1/NCAPH/SMARCA4/ANAPC5/BCL7A/DLGAP5/BCL7B/MAD2L2/CSNK2A2/CENPF/PLK1/LCMT1/CDCA8/KNTC1/ZWILCH/ANAPC11/SPDL1/TACC3/SMARCD3/NCAPG/CDT1/BUB3/PSMG2/BUB1B/ESPL1/SPC25/BUB1/ANAPC7/MAPK15/FBXO5/TRIP13/SPC24/AURKB/CENPE/CDC20/BIRC5/NDC80/MAD2L1/TTK/NUF2/CCNB1/PRAP1/UBE2C/PTTG1/USP44
GOBP_PATTERN_SPECIFICATION_PROCESS	GOBP_PATTERN_SPECIFICATION_PROCESS	447	0.382082816	1.568483518	1.55E-05	0.000419234	0.000322221	3617	tags=32%, list=19%, signal=27%	LBX1/ZBTB16/CER1/PAX2/NOG/HOXB1/LRP2/LHX1/GATA4/HAND1/GREM2/GPC3/ERBB4/FGF10/HEYL/CHRDL1/SFRP2/PAX6/MEOX2/MSGN1/DCANP1/EMX1/FEZF2/TBX5/NKX3-2/GREM1/CHRD/ZEB1/FOXA1/HES5/GLI2/FGF1/SOX17/LHX2/TDRD10/GSX2/AR/APLNR/NRP1/ALDH1A2/RELN/DCHS1/LMX1B/SPRY1/ARC/TLL1/HOXB2/SP8/DAAM2/CYP26B1/WNT8A/LEF1/HOXD9/TBX2/BMP1/NKD1/HOXD3/DNAAF1/GLI3/DRC1/TBX18/WLS/DLX1/NBL1/DLL4/DNAI1/BICC1/ACVRL1/WNT2/PCSK6/HOXA9/SMA…
GOBP_DIGESTIVE_SYSTEM_DEVELOPMENT	GOBP_DIGESTIVE_SYSTEM_DEVELOPMENT	139	0.496250097	1.840877322	1.58E-05	0.000426103	0.000327501	2727	tags=32%, list=15%, signal=28%	NPY/CYP1A1/GATA4/TGFB3/OXTR/SALL1/FGF10/AGR2/SFRP2/CCKBR/COL3A1/IGF2/NKX3-2/CLDN18/EDNRB/DACT1/GLI2/SOX17/PDGFRA/ALDH1A2/HMGCS2/DCHS1/IL6ST/SPDEF/PKDCC/RARRES2/MYOCD/HOXA13/TBX2/DNAAF1/GLI3/WLS/HLX/PTF1A/GLI1/PDGFC/TGFBR2/BMP4/FOXF2/SCT/FOXF1/LGR4/SMAD3/WNT5A/TCF21
GOBP_REGULATION_OF_POTASSIUM_ION_TRANSPORT	GOBP_REGULATION_OF_POTASSIUM_ION_TRANSPORT	104	0.540138457	1.934816985	1.61E-05	0.000431302	0.000331497	4808	tags=51%, list=26%, signal=38%	KCNA1/GRP/CASQ2/NETO1/KCNS2/KCNE1/KCNK3/KCNE4/WNK4/ADRA2A/DPP6/NOS1/EDN3/KCNMB1/FHL1/KCNC2/ANK2/ABCC9/MTNR1B/KCNA5/KCNIP3/VIP/AKAP6/KCNIP2/RGS4/TREM2/ITGB1/KCNAB3/ABCC8/LRRC38/HCRT/NOS3/KCNG1/RGS7/NEDD4/WWP2/DRD2/KCNN2/KCNC1/VAMP2/CAV3/KCNJ2/CAV1/CACNA1D/KCNE3/KCNQ1/FLNA/AMIGO1/ATP1B2/PTK2B/CAB39/KCNS1/KEL
GOBP_TRANSFORMING_GROWTH_FACTOR_BETA_RECEPTOR_SIGNALING_PATHWAY	GOBP_TRANSFORMING_GROWTH_FACTOR_BETA_RECEPTOR_SIGNALING_PATHWAY	202	0.450894978	1.743268117	1.63E-05	0.000435567	0.000334775	3095	tags=29%, list=17%, signal=24%	CIDEA/GDF10/PSG9/TGFB3/EMILIN1/COL3A1/COL1A2/FBN1/CLDN5/ITGA8/LRRC32/DKK3/ASPN/FMOD/PRDM16/TGFB1I1/LTBP2/ZEB1/HTRA1/HTRA3/HPGD/THBS1/SPRY1/NPNT/MYOCD/USP9Y/DAB2/ADAMTSL2/LRG1/CDH5/TGFB1/RASL11B/ACVRL1/LOX/CITED1/TGFBR3/WFIKKN2/SMAD6/ITGB5/ZEB2/AMHR2/SLC2A10/TGFBR2/ITGB6/ENG/JUN/FOS/LTBP4/ITGB1/LDLRAD4/SMAD3/LEFTY1/ZNF703/FERMT2/SPRED3/LTBP3/WNT1/NREP
GOBP_BRANCHING_MORPHOGENESIS_OF_AN_EPITHELIAL_TUBE	GOBP_BRANCHING_MORPHOGENESIS_OF_AN_EPITHELIAL_TUBE	154	0.490406917	1.850058343	1.64E-05	0.000436895	0.000335796	2727	tags=34%, list=15%, signal=30%	PAX2/NOG/ESR1/LHX1/ADAMTS16/GPC3/SALL1/FGF10/PGR/EDNRA/SFRP2/WNT9B/GREM1/GDF7/SLIT2/FOXA1/GLI2/FGF1/TMEM59L/RSPO2/AGTR2/AR/NRP1/TIE1/DCHS1/SPRY1/NPNT/MMP14/COL4A1/NOTCH4/LEF1/TBX2/GLI3/KDR/DLL4/WNT2/CITED1/CASR/RASIP1/NFATC4/SEMA3E/TGFBR2/WT1/ENG/BMP4/PKD2/AGT/FOXF1/LGR4/CELSR1/WNT5A/ILK/TCF21
GOBP_RECEPTOR_MEDIATED_ENDOCYTOSIS	GOBP_RECEPTOR_MEDIATED_ENDOCYTOSIS	253	0.441964212	1.75165977	1.68E-05	0.000444938	0.000341978	3786	tags=31%, list=20%, signal=25%	RSPO1/LRP2/CACNG5/APELA/CACNG7/GRIA1/ADRB3/CLEC4M/GREM1/CACNG8/HSPG2/LRP1/CACNG4/SFRP4/STAB2/VTN/DPP4/ADIPOQ/CEACAM1/LYVE1/HTR1B/ARC/CLEC9A/CUBN/CD36/CALCRL/NTF3/HTR2B/DAB2/ITGB3/RAMP3/CXCR1/DNM3/CCL19/SERPINE1/PLA2R1/CACNG2/RAB31/SCARF1/TGFBR2/CALY/ITGA4/LRP3/LRRTM2/STAB1/CLU/ITGAV/RAMP2/SAG/SELE/ITGB1/LRRTM1/PROM2/GSG1L/ADRB2/NEDD4/CLTCL1/ACKR3/HFE/PDLIM7/DLG4/DLL1/MSR1/DNM1/SORL1/SDC1/DRD2/SNA…
GOMF_PEPTIDE_HORMONE_BINDING	GOMF_PEPTIDE_HORMONE_BINDING	51	0.641352077	2.061565441	1.75E-05	0.000461174	0.000354456	3239	tags=59%, list=17%, signal=49%	CCKAR/OXTR/ADCYAP1R1/CCKBR/CALCR/GLP2R/AVPR1A/SLC40A1/EDNRB/PTH1R/NPR1/CRHBP/INHBA/CALCRL/SCTR/GIPR/LEPR/CRHR2/VIPR2/NPR2/VIPR1/ECE1/GALR1/IGF1R/RAMP2/PRLR/NPR3/LHCGR/GHR/HCRTR1
GOBP_PROTEIN_DNA_COMPLEX_SUBUNIT_ORGANIZATION	GOBP_PROTEIN_DNA_COMPLEX_SUBUNIT_ORGANIZATION	184	-0.39566629	-1.736245721	1.80E-05	0.000472769	0.000363368	6263	tags=49%, list=34%, signal=33%	MED4/TSPYL5/MED19/MED8/ACTL6A/POGZ/MED6/MED17/LIN54/TAF3/SMARCD2/SMARCD1/DNAJC9/MIS18A/TAF13/RAD51/GTF2H5/SET/HMGB1/NAP1L4/TAF12/SMARCB1/POLE3/PSMC6/SART3/BRF2/APLF/DMC1/GTF2B/RRN3/SUPT16H/CENPI/VPS72/TAF11/RAD51C/ANP32E/PCID2/TAF9/SOX9/ZNHIT1/SMARCA4/MED26/CHAF1B/MED30/SIRT6/CENPK/DLGAP5/GTF2A2/SETSIP/HJURP/SMYD3/CENPH/GTF2E1/CENPF/RUVBL2/KNTC1/ITGB3BP/NASP/RPL23/ACTR6/GMNN/CHAF1A/ASF1A/MED21/TA…
GOCC_NEURON_SPINE	GOCC_NEURON_SPINE	172	0.47230505	1.797394504	1.88E-05	0.000492999	0.000378916	4425	tags=41%, list=24%, signal=31%	ASIC2/SHISA6/ATP1A2/GRIA1/GRIA3/DGKI/MAPT/NGFR/GRIA2/SHANK1/ITGA8/TENM2/PPFIA2/SYNDIG1/GRIN2A/KCND3/CTTNBP2/SORCS2/MYL7/NOS1/ATP2B2/ARC/EPHA4/NLGN1/GRM5/ARHGAP44/KCND2/SHISA9/LRRC4/CAMK2A/PDLIM4/GRIA4/DNM3/IGF2BP1/LPAR1/LZTS1/SLC1A1/DOCK10/USP50/TRPV1/EPHB2/ITGB1/CPEB4/ABR/PALM/NEDD4/NEURL1/PSD/ACTN1/MPP2/DLG4/SYT11/DRD2/KCNN2/SYNPO/SHISA8/TANC2/CRYAB/KCNJ2/SLC8A1/APP/NRGN/SLA/ATP2B1/KCNC3/SHISA7…
GOMF_OXIDOREDUCTASE_ACTIVITY_ACTING_ON_NAD_P_H	GOMF_OXIDOREDUCTASE_ACTIVITY_ACTING_ON_NAD_P_H	87	-0.498319621	-1.943112522	1.90E-05	0.000493915	0.000379621	3864	tags=47%, list=21%, signal=38%	NDUFC1/NDUFA2/NQO2/POR/NDUFB6/NDUFS6/NDUFB2/AIFM2/NDUFB3/NDUFB9/NDUFS3/CYBA/NDUFB10/NDUFA8/NDUFB1/CBR1/CYB5R2/NDUFA4/NDUFA5/AIFM3/NDUFV2/NDUFB4/NQO1/NDUFA12/NDUFA3/NOX1/NDUFA1/NOX5/NDUFB7/NDUFB8/NDUFS5/NDUFA9/NOX3/MT-ND5/MT-ND4/AKR1C4/MT-ND3/MT-ND2/MT-ND4L/MT-ND1/MIOX
GOBP_ARTERY_DEVELOPMENT	GOBP_ARTERY_DEVELOPMENT	97	0.538944036	1.909992608	1.90E-05	0.000493915	0.000379621	3100	tags=39%, list=17%, signal=33%	NOG/LRP2/LEP/EDNRA/NGFR/PDGFRB/COL3A1/TFAP2B/PDE2A/LRP1/MYLK/APLNR/NRP1/HPGD/ADAMTS6/LOXL1/MYOCD/HOXA13/EFEMP2/PRRX1/TBX2/ADAMTS9/COMP/GLI3/APOB/DLL4/ACVRL1/LOX/SMAD6/SLC2A10/ENG/BMP4/PKD2/FOXF1/EDN1/NDST1/NOTCH3/EGR2
GOBP_REGULATION_OF_UBIQUITIN_PROTEIN_TRANSFERASE_ACTIVITY	GOBP_REGULATION_OF_UBIQUITIN_PROTEIN_TRANSFERASE_ACTIVITY	56	-0.570937641	-1.996969717	1.91E-05	0.000495702	0.000380994	3093	tags=41%, list=17%, signal=34%	MAD2L2/UBE2N/PLK1/DCUN1D5/DNM1L/RPL23/RPS15/RPL11/BUB3/BUB1B/RPS20/FBXO5/RPL5/CDC20/MAD2L1/RPL37/RPS2/UBE2S/RPS7/UBE2C/USP44/MAGEA2/MAGEC2
GOBP_BONE_MINERALIZATION	GOBP_BONE_MINERALIZATION	115	0.516757351	1.883531931	1.92E-05	0.000496225	0.000381396	2807	tags=38%, list=15%, signal=33%	CER1/TGFB3/GPC3/LEP/PTN/SMPD3/COL1A2/GREM1/ALOX15/ASPN/PTH1R/IGF1/TMEM119/KL/RSPO2/ENPP1/S1PR1/FGFR3/MMP13/OMD/IBSP/PKDCC/COMP/TGFB1/LOX/CLEC3B/AXIN2/FAM20C/PTHLH/MEF2C/ECM1/SLC24A3/BMP4/GATA1/ROR2/MGP/OSR2/CCR1/LGR4/KLF10/ANKH/SMAD3/STATH/ADRB2
GOBP_REGULATION_OF_MITOTIC_SISTER_CHROMATID_SEGREGATION	GOBP_REGULATION_OF_MITOTIC_SISTER_CHROMATID_SEGREGATION	54	-0.579594386	-2.024244513	1.93E-05	0.000496781	0.000381824	3093	tags=52%, list=17%, signal=43%	MAD2L2/CENPF/PLK1/LCMT1/CDCA8/KNTC1/ZWILCH/SPDL1/CDT1/BUB3/PSMG2/BUB1B/SPC25/BUB1/FBXO5/TRIP13/SPC24/AURKB/CDC20/BIRC5/NDC80/MAD2L1/TTK/NUF2/CCNB1/PRAP1/PTTG1/USP44
GOMF_SULFUR_COMPOUND_BINDING	GOMF_SULFUR_COMPOUND_BINDING	249	0.434466469	1.718944854	1.98E-05	0.000508636	0.000390936	2370	tags=28%, list=13%, signal=25%	RSPO1/CTSG/GREM2/SMOC2/FGF4/FGF7/SOAT2/FGF10/POSTN/SEMA5A/COL5A3/ELANE/SLIT3/PTN/TNXB/GAL3ST3/CCDC80/FN1/FBN1/THBS4/SELP/HPSE2/SLIT2/THBS2/COL5A1/CRISPLD2/LRP1/LTBP2/ADAMTS15/FGF1/ECM2/COL11A1/RSPO2/ENPP1/NRP1/NDNF/SULT1C3/THBS1/VTN/ALK/COL13A1/FBLN7/CD34/FGF20/FSTL1/PCOLCE/EFEMP2/SERPIND1/SLIT1/COMP/GSTM3/APOB/ADAMTS1/ITGA2/GNMT/LPL/SELL/PCSK6/CLEC3B/TGFBR3/ACOT12/DPYSL3/FST/GSTM2/GPNMB/LIPG/BMP…
GOBP_POSITIVE_REGULATION_OF_TRANSMEMBRANE_RECEPTOR_PROTEIN_SERINE_THREONINE_KINASE_SIGNALING_PATHWAY	GOBP_POSITIVE_REGULATION_OF_TRANSMEMBRANE_RECEPTOR_PROTEIN_SERINE_THREONINE_KINASE_SIGNALING_PATHWAY	112	0.518382964	1.882192354	2.00E-05	0.000510491	0.000392361	3046	tags=36%, list=16%, signal=30%	LEFTY2/GDF10/GATA4/TGFB3/GPC3/ZNF423/GDF6/ITGA8/GDF7/SULF1/TGFB1I1/HES5/BMP8A/THBS1/NPNT/MYOCD/INHBA/DAB2/LRG1/CDH5/KDR/TGFB1/ACVRL1/CITED1/TGFBR3/ZEB2/CRB2/BMP3/BMP8B/SLC2A10/TGFBR2/ENG/BMP4/GDF3/KCP/ILK/LEFTY1/INHBB/HFE/RBPMS
GOCC_GOLGI_LUMEN	GOCC_GOLGI_LUMEN	93	0.555014447	1.956544584	2.05E-05	0.000520694	0.000400203	3266	tags=47%, list=18%, signal=39%	MUCL1/KERA/OGN/MUC6/ACAN/GPC3/CSPG4/VCAN/MMP11/DCN/FMOD/HSPG2/LUM/MUC7/MMP16/OMD/VTN/GPC6/GAS6/MMP14/F10/TGFB1/PCSK6/ZG16/DEFA3/PDGFB/PDGFA/MUC3A/NGF/DEFB1/BGN/SDC2/CSPG5/WNT7B/GPC1/WNT5A/PROS1/NCAN/PCSK5/AGRP/WNT1/HS3ST1/SDC1/WNT5B
GOBP_MITOCHONDRIAL_RNA_METABOLIC_PROCESS	GOBP_MITOCHONDRIAL_RNA_METABOLIC_PROCESS	46	-0.608160638	-2.08535918	2.20E-05	0.00055831	0.000429115	5649	tags=67%, list=30%, signal=47%	WARS2/MTO1/TRMT61B/RPUSD4/TRMT5/SARS2/FASTK/TFAM/MTERF1/TFB1M/METTL4/FASTKD2/HSD17B10/POLRMT/TRIT1/DARS2/SUPV3L1/TFB2M/GRSF1/TBRG4/PNPT1/FASTKD1/CDK5RAP1/TRMT10C/YARS2/LRPPRC/PUS1/SLC25A33/SLIRP/MRPL12/CHCHD10
GOBP_MITOCHONDRIAL_ELECTRON_TRANSPORT_NADH_TO_UBIQUINONE	GOBP_MITOCHONDRIAL_ELECTRON_TRANSPORT_NADH_TO_UBIQUINONE	49	-0.594215461	-2.047611726	2.38E-05	0.000600608	0.000461625	4431	tags=61%, list=24%, signal=47%	NDUFS8/NDUFAB1/NDUFC2/NDUFC1/NDUFA2/NDUFB6/NDUFS6/NDUFB2/NDUFB3/NDUFB9/NDUFS3/NDUFB10/NDUFA8/NDUFB1/NDUFA4/NDUFA5/NDUFV2/NDUFB4/NDUFA3/NDUFA1/NDUFB7/NDUFB8/NDUFS5/NDUFA9/MT-ND5/MT-ND4/MT-ND3/MT-ND2/MT-ND4L/MT-ND1
GOBP_MITOTIC_CELL_CYCLE_PHASE_TRANSITION	GOBP_MITOTIC_CELL_CYCLE_PHASE_TRANSITION	431	-0.310175842	-1.459188069	2.39E-05	0.000600608	0.000461625	4248	tags=32%, list=23%, signal=25%	JADE1/ATAD5/E2F4/CDK2/RAD51C/HUS1/RNASEH2B/DTL/PCID2/RPL26/GEN1/SMARCA4/CDK4/CHEK1/BRCC3/RRM1/ANAPC5/ANLN/TFDP1/APEX1/MASTL/BID/RCC2/BCL7A/SIRT7/DLGAP5/MEPCE/CDK18/SPDYA/CDKN2D/MBLAC1/CDK6/RFWD3/BCL7B/MAD2L2/CDKN2C/CCNF/CENPF/CKS1B/PLK1/RBBP8/PINX1/PPP2R2D/POLE/LCMT1/PSME1/CDCA8/CDC25C/TPRA1/FBXL6/KNTC1/STIL/NASP/E2F6/CDCA5/ZWILCH/TMEM14B/ANAPC11/MTA3/SPDL1/AURKA/NABP2/TACC3/MELK/MIIP/TAF10/CDC25…
GOBP_RESPONSE_TO_KETONE	GOBP_RESPONSE_TO_KETONE	199	0.449242437	1.733131537	2.42E-05	0.000607342	0.0004668	2317	tags=26%, list=12%, signal=23%	CSN1S1/ADCY8/NPAS4/TGFB3/OXTR/POSTN/PCK1/SLIT3/F5/SRD5A2/TAT/TH/SCNN1A/SLIT2/AVPR1A/ADCY1/PTGDR/SCNN1B/ADCY5/AR/THBS1/HMGCS2/PLAT/GAS6/HOXA13/GABRB1/MAOB/SERPINF1/AKR1C3/KLF2/UCP1/TNFSF4/ABHD2/CCR7/PAPPA/TGFB1/GNG2/IGFBP7/FOSB/KLF9/TGFBR3/HOXA9/FIBIN/ABCB4/AXIN2/CCL19/TBXA2R/TXNIP/A2M/FOS/IGF1R
GOMF_GATED_CHANNEL_ACTIVITY	GOMF_GATED_CHANNEL_ACTIVITY	332	0.408110898	1.640921319	2.43E-05	0.000607771	0.00046713	3767	tags=38%, list=20%, signal=31%	GRIK3/ASIC2/SCN7A/CLIC6/SCN2B/CACNG5/KCNA1/CACNG7/GRIA1/CACNA1G/KCNK15/CHRNA9/GRIA3/KCNMA1/CACNA1C/CACNA2D2/GRIA2/KCNB1/KCNS2/SCN3B/SCN4B/CHRNA4/SLC17A3/KCNH1/KCNE1/KCNJ12/SCNN1A/KCNK3/KCNE4/CACNG8/GRIN2A/KCNK17/SCNN1B/KCND3/CACNG4/TMC3/CACNA1H/GABRR3/GRID1/ANO1/GRIN2C/KCNJ8/PIEZO2/CACNB4/KCNMB1/ITPR1/HTR1B/CACNG1/GABRB1/SCN4A/CACNA2D3/KCNC2/ABCC9/CHRNA6/GABRR1/KCND2/TMEM63C/CNGA1/KCNA5/KCNA3/KCN…
GOBP_REGULATION_OF_TRANSPORTER_ACTIVITY	GOBP_REGULATION_OF_TRANSPORTER_ACTIVITY	275	0.424031912	1.681871041	2.50E-05	0.000622313	0.000478307	2883	tags=29%, list=15%, signal=25%	SHISA6/SCN2B/ATP1A2/CACNG5/KCNA1/JPH2/CACNG7/GRP/CASQ2/EDNRA/NETO1/KCNS2/SHANK1/SCN3B/SCN4B/KCNE1/KCNK3/KCNE4/CACNG8/CACNG4/WNK4/PLN/TRPC6/HRC/FXYD7/ADRA2A/FXYD1/JPH4/NOS1/PM20D1/PDZK1/CACNB4/RELN/ABCB1/ADIPOQ/ARC/FHL1/NLGN1/CRHBP/RRAD/TESC/KCNC2/RASGRF2/ANK2/ABCC9/GRM5/CABP1/SHISA9/MTNR1B/JSRP1/GEM/PINK1/AKAP6/MEF2C/SCN1B/OPRL1/HECW2/CACNG2/CACNA2D1/GSTM2/KCNIP2/CNIH3/PKD2/EPHB2/FGF14/AHNAK/TREM…
GOBP_MITOTIC_SPINDLE_ORGANIZATION	GOBP_MITOTIC_SPINDLE_ORGANIZATION	126	-0.446602891	-1.844787392	2.58E-05	0.000638803	0.000490981	5857	tags=52%, list=31%, signal=36%	STAG2/RAB11A/CHMP2A/DCTN6/KPNB1/NUDC/VPS4B/TBCE/WDR62/CEP97/CENPJ/TNKS/CHMP1A/AAAS/PRC1/SPAST/CHMP4B/HNRNPU/RAE1/WRAP73/RACGAP1/DRG1/BORA/CKAP5/CEP192/KIFC2/DLGAP5/KIF4A/PSRC1/MZT1/EFHC2/HSPA1A/CENPH/KIFC1/PLK1/KIF15/CDCA8/SMC3/STIL/HSPA1B/AURKA/TACC3/MYBL2/KIF23/NEK2/CHEK2/RCC1/SPC25/SASS6/BCCIP/STMN1/KIF4B/RAN/AURKB/CENPE/TPX2/KIF11/CDC20/BIRC5/NDC80/TTK/GNAI1/MISP/NUF2/CCNB1/FSD1
GOBP_CELL_CELL_SIGNALING_BY_WNT	GOBP_CELL_CELL_SIGNALING_BY_WNT	429	0.385584809	1.576834397	2.58E-05	0.000638803	0.000490981	3414	tags=26%, list=18%, signal=22%	RSPO1/DCDC2/CER1/SHISA6/NOG/TNN/TRABD2B/GPC3/SALL1/DACT3/FRZB/FGF10/SEMA5A/IGFBP1/EDNRA/SFRP2/MYOC/CPZ/COL1A1/WNT9B/GREM1/PRICKLE2/DKK3/SULF1/EDNRB/IGFBP4/CPE/TGFB1I1/LRP1/DACT1/SOX17/SFRP4/RSPO2/HIC1/GPC6/RBMS3/SHISA3/DAAM2/CTNND2/WNT8A/LEF1/NKD1/DAB2/GLI3/DKK4/TBX18/WLS/SNAI2/AMOTL1/NKD2/BICC1/TGFB1/EGR1/WNT2/CITED1/ZEB2/GRK5/FZD4/IGFBP6/TPBGL/NFATC4/AXIN2/DIXDC1/ROR1/CTHRC1/IGFBP2/GLI1/MDFI/RE…
GOBP_MEIOTIC_CELL_CYCLE_PROCESS	GOBP_MEIOTIC_CELL_CYCLE_PROCESS	189	-0.39371485	-1.741335058	2.62E-05	0.000645393	0.000496046	4104	tags=40%, list=22%, signal=32%	HUS1/EHMT2/SPIRE1/YTHDF2/FANCA/NCAPH/TOP2A/BRIP1/FIGNL1/M1AP/MASTL/SIRT7/PSMC3IP/SPDYA/C11orf80/DDX4/MYBL1/PLK1/RAD54B/SYCP2/SMC3/CDC25C/RMI1/PSMD13/AURKA/EME2/SLC25A31/TEX19/EME1/HORMAD2/ASPM/CDC25B/SHCBP1L/MND1/CDC25A/BUB1B/ESPL1/TAF1L/BUB1/SYCE2/MAPK15/RAD54L/CCNB2/SYCE3/FBXO5/SPIRE2/TRIP13/FBXO43/HFM1/CDC20/NDC80/KIF18A/TTK/CCNE1/NDC1/NCAPD2/NUF2/RAD51AP1/RNF212/CCNB1IP1/HORMAD1/LIF/MSH4/SYCP…
GOBP_LONG_TERM_SYNAPTIC_DEPRESSION	GOBP_LONG_TERM_SYNAPTIC_DEPRESSION	29	0.72142163	2.079373267	2.64E-05	0.000647052	0.000497322	1184	tags=28%, list=6%, signal=26%	ADCY8/SORCS3/GRIA1/SLC24A2/MAPT/KCNB1/SORCS2/ARC
GOBP_MATURATION_OF_SSU_RRNA	GOBP_MATURATION_OF_SSU_RRNA	50	-0.597924468	-2.080659664	2.88E-05	0.000701692	0.000539318	6044	tags=72%, list=32%, signal=49%	UTP23/BYSL/LSM6/UTP20/TSR3/UTP6/GTF2H5/TBL3/TSR2/RIOK3/UTP3/NGDN/ABT1/HEATR1/KRI1/DCAF13/NAT10/WDR3/DHX37/RRS1/RPS14/NOB1/IMP3/WDR43/RIOK1/NOL11/RPS16/MPHOSPH10/NOL10/RCL1/IMP4/RPP40/RPS21/RPS8/RPS19/RPS28
GOBP_POSITIVE_REGULATION_OF_EPITHELIAL_CELL_MIGRATION	GOBP_POSITIVE_REGULATION_OF_EPITHELIAL_CELL_MIGRATION	143	0.490918497	1.836141685	2.87E-05	0.000701692	0.000539318	4663	tags=45%, list=25%, signal=34%	SMOC2/FGF7/FGF10/SEMA5A/ATOH8/SRPX2/TEK/ENPP2/ANGPT4/FGF1/SPARC/NRP1/HAS2/THBS1/RHOJ/PIK3CG/PRKD1/KDR/ITGB3/TGFB1/ITGA2/PDGFB/IQSEC1/TGFBR2/JUN/FGF18/BMP4/HMOX1/GATA3/VEGFC/AGT/FLT4/HYAL1/NOS3/VIL1/WNT5A/RIN2/EDN1/FGF16/FGFR1/HDAC9/HBEGF/MAP3K3/RHOB/MET/ANGPT1/DOCK1/SASH1/WNT7A/FOXP1/FGF2/LGMN/CCBE1/BMPR2/ITGA3/BCAR1/ABL1/ETS1/PROX1/PRKCE/PRKCA/PTK2B/VEGFA/STAT5A
GOBP_ENERGY_DERIVATION_BY_OXIDATION_OF_ORGANIC_COMPOUNDS	GOBP_ENERGY_DERIVATION_BY_OXIDATION_OF_ORGANIC_COMPOUNDS	290	-0.345399639	-1.58472786	2.91E-05	0.000707233	0.000543576	4896	tags=44%, list=26%, signal=33%	DNAJC15/ADSL/MRPS36/PDHA1/SLC25A14/COX15/UQCRC1/PHKG2/PYGB/ARL2/NDUFB11/KHK/NDUFS8/PHKA1/TRAP1/CISD1/SCO2/PRKAG3/NDUFAB1/MDH2/NDUFC2/DNAJC30/PFKM/SHMT2/PTGES3/NDUFC1/POLG2/NDUFA2/COX8A/MSH2/SLC25A13/MC4R/NDUFB6/NDUFA13/NDUFS6/COX7A2/NDUFB2/IDH3G/GHITM/AIFM2/NDUFB3/BID/COX6B2/BLOC1S1/UQCRB/NDUFB9/NDUFS3/COX7C/COX8C/SDHB/NDUFB10/UCN/STOML2/NDUFA8/NDUFB1/MDH1/CYC1/COX6A2/SLC25A23/UQCR10/PRELID1/UQCC…
GOBP_POSITIVE_REGULATION_OF_SMALL_GTPASE_MEDIATED_SIGNAL_TRANSDUCTION	GOBP_POSITIVE_REGULATION_OF_SMALL_GTPASE_MEDIATED_SIGNAL_TRANSDUCTION	67	0.586753983	1.976411275	2.97E-05	0.000719709	0.000553165	3235	tags=42%, list=17%, signal=35%	ADCYAP1R1/FGF10/F2RL2/NTRK1/PDGFRB/COL3A1/MMD2/F2R/GPR17/IGF1/LPAR4/RELN/PIK3CG/SYNPO2L/GPR4/P2RY8/LPAR1/NGF/GPR20/ITGAV/GPR18/P2RY10/RASGRP4/LPAR6/AKAP13/GPR174/MCF2L/F2RL3
GOBP_HOMOPHILIC_CELL_ADHESION_VIA_PLASMA_MEMBRANE_ADHESION_MOLECULES	GOBP_HOMOPHILIC_CELL_ADHESION_VIA_PLASMA_MEMBRANE_ADHESION_MOLECULES	166	0.472841035	1.79517368	3.15E-05	0.000758146	0.000582708	2789	tags=42%, list=15%, signal=36%	PTPRT/CNTN6/CLSTN2/IGFN1/CADM3/PCDHGA9/PCDHAC2/CDH11/FAT4/MYPN/PCDHGB7/PCDHB7/HMCN1/PCDHGA3/IGSF21/PCDHGA4/PCDH18/PCDHGA11/PCDHGA2/CADM2/PCDHB12/PCDHB13/CDH23/DCHS1/CEACAM1/PCDH9/PCDHGA12/CDH6/PCDHGB6/PCDH12/CNTN4/PCDH7/PCDHB11/ESAM/CDH13/PCDHA7/PCDHB5/CDH5/PCDHA1/PCDHGC3/PCDH17/SDK2/ROBO4/PCDHA13/PECAM1/AMIGO2/PCDHGA7/PTPRG/PCDHGA5/PCDHB4/PCDHB15/CEACAM6/MYOT/PCDHA8/DSCAML1/PCDHGB5/NEXN/CDH16/CA…
GOBP_EPIDERMAL_CELL_DIFFERENTIATION	GOBP_EPIDERMAL_CELL_DIFFERENTIATION	210	-0.381478819	-1.706751365	3.15E-05	0.000758146	0.000582708	1162	tags=17%, list=6%, signal=16%	KRT83/SPRR2B/PDZD7/SULT2B1/KRT6B/KRT75/KRT10/LIPK/SPRR3/KRT86/USH1C/KRT78/KRT1/SPRR2F/KRT77/LCE2A/KRT5/KRT4/KRT6C/SPINK5/CSTA/IL1A/LIPM/LCE3E/S100A7/KRT16/SPRR1A/SPRR2G/SPRR4/KRT6A/SPRR2D/LCE3D/SPRR2E/SPRR1B/KRT79
GOMF_C_C_CHEMOKINE_BINDING	GOMF_C_C_CHEMOKINE_BINDING	24	0.752918511	2.098883952	3.17E-05	0.000759677	0.000583884	3338	tags=71%, list=18%, signal=58%	ACKR1/CX3CR1/ACKR4/XCR1/CXCR5/CCR6/CCR7/ZFP36/CCR4/CXCR1/ACKR2/CCR10/CCR3/CCR1/CCR8/ACKR3/CCR9
GOBP_NEGATIVE_REGULATION_OF_VASCULATURE_DEVELOPMENT	GOBP_NEGATIVE_REGULATION_OF_VASCULATURE_DEVELOPMENT	91	0.546010113	1.911975864	3.20E-05	0.000761556	0.000585328	3424	tags=46%, list=18%, signal=38%	KLK3/ANGPTL7/EMILIN1/TNMD/CLDN5/THBS4/DCN/THBS2/SULF1/ISM1/HSPG2/TEK/ANGPT4/SPARC/NPR1/THBS1/TIE1/COL4A2/CREB3L1/GHRL/ECSCR/SERPINF1/KLF2/ADAMTS9/ADAMTS1/GPR4/NPPB/SERPINE1/ANGPT2/SEMA3E/STAB1/VASH1/CD160/AGT/ABCC8/PTPRM/PDE3B/HHEX/SLC12A2/KLF4/SEMA6A/ATP2B4
GOBP_MESONEPHROS_DEVELOPMENT	GOBP_MESONEPHROS_DEVELOPMENT	102	0.532912709	1.900302532	3.21E-05	0.000761556	0.000585328	3215	tags=40%, list=17%, signal=33%	CRLF1/ZBTB16/CER1/PAX2/NOG/LHX1/ADAMTS16/GPC3/SALL1/FGF10/WNT9B/GREM1/SLIT2/FGF1/BMPER/KIF26B/TMEM59L/AGTR2/REN/DCHS1/SPRY1/NPNT/GLI3/CITED1/SMAD6/WT1/BMP4/GATA3/PKD2/OSR2/AGT/LGR4/SMAD3/ILK/TCF21/FMN1/CAT/RARA/GDNF/WNT1/SDC1
GOMF_SINGLE_STRANDED_DNA_BINDING	GOMF_SINGLE_STRANDED_DNA_BINDING	116	-0.45468902	-1.870666044	3.22E-05	0.000761556	0.000585328	6296	tags=59%, list=34%, signal=39%	RAD23B/TEN1/TOP1/MCM8/RPA2/SMC4/RPA4/DHX36/SWSAP1/ERCC5/WBP11/SMC2/PARK7/RAD51/HMGB1/SPRTN/RAD18/TDP2/MYEF2/NUP35/SMC5/SUB1/RAD51B/POLR3C/RECQL4/DMC1/RAD51D/HNRNPU/HNRNPA2B1/RPA3/POLR2G/SSBP3/HSF1/NUCKS1/MSH2/TSN/PCBP2/RAD23A/LONP1/MMS22L/REXO4/RBBP8/POLR2H/POT1/RAD51AP2/HNRNPA1/NABP2/YBX1/RAD52/MCM7/HMCES/APTX/MCM2/CDC45/HMGB2/CNBP/RAD54L/DDX11/HSPD1/SSBP1/BLM/MCM10/LRPPRC/NEIL3/RAD51AP1/RNF138/…
GOMF_METALLOENDOPEPTIDASE_ACTIVITY	GOMF_METALLOENDOPEPTIDASE_ACTIVITY	107	0.5139979	1.845764386	3.22E-05	0.000761556	0.000585328	2680	tags=39%, list=14%, signal=34%	ADAM33/ADAMTS16/ADAM29/TRABD2B/ADAM7/ADAMTS12/ADAMTS14/ADAM12/MMP11/MMP10/PAPPA2/ADAMTS7/ADAM23/ADAMTS15/MMP16/MMP2/MMP13/ADAMTS6/ADAMTS2/TLL1/MMP14/ADAMTSL1/ADAMTSL3/MMP24/BMP1/ADAMTS9/ADAMTSL2/PAPPA/ADAMTS1/TMPRSS6/MMP19/MMEL1/PAPLN/ECE1/ADAM19/MMP15/ADAMTS8/CLCA2/ADAMTS18/MMP21/MMP28/ADAM28
GOBP_POSITIVE_REGULATION_OF_CELL_ADHESION	GOBP_POSITIVE_REGULATION_OF_CELL_ADHESION	465	0.379207511	1.559014448	3.49E-05	0.000822041	0.000631817	4312	tags=35%, list=23%, signal=27%	NPY/ZBTB16/CTSG/AGR2/LEP/PCK1/ELANE/SFRP2/EMILIN1/EGFLAM/MYOC/EGR3/IGF2/COL26A1/CCDC80/FN1/MMRN1/P2RY12/SELP/CHRD/ALOX15/EDIL3/TNFSF11/LAMA2/CXCL12/TEK/LIMS2/FOXA1/GLI2/PREX1/ABI3BP/NID1/ECM2/IGF1/KIF26B/NRP1/HAS2/NDNF/DMP1/IBSP/VTN/DPP4/IL6ST/NPNT/FBLN2/VWC2/THY1/EPHA4/EFEMP2/LEF1/CDH13/CD36/TNFSF4/DAB2/GLI3/KDR/CCR7/ITGB3/HLX/ITGA2/PDPN/NR4A3/DUSP26/PDGFB/IL2/CYTH3/CCL19/ITGA5/IGFBP2/CD28/COL8A…
GOBP_METAPHASE_ANAPHASE_TRANSITION_OF_CELL_CYCLE	GOBP_METAPHASE_ANAPHASE_TRANSITION_OF_CELL_CYCLE	95	-0.47363914	-1.897835385	3.53E-05	0.000827205	0.000635786	4959	tags=51%, list=27%, signal=37%	RAD21/CDC6/BRD7/BCL7C/CDC16/ZWINT/PCID2/GEN1/SMARCA4/ANAPC5/BCL7A/DLGAP5/BCL7B/MAD2L2/CENPF/PLK1/LCMT1/CDCA8/KNTC1/ZWILCH/ANAPC11/SPDL1/TACC3/SMARCD3/CDT1/BUB3/PSMG2/BUB1B/ESPL1/SPC25/BUB1/ANAPC7/MAPK15/FBXO5/TRIP13/SPC24/AURKB/CENPE/CDC20/BIRC5/NDC80/MAD2L1/TTK/NUF2/CCNB1/PRAP1/UBE2C/USP44
GOBP_HEMOSTASIS	GOBP_HEMOSTASIS	227	0.431368725	1.692446581	3.64E-05	0.000850926	0.000654017	3109	tags=33%, list=17%, signal=28%	CTSG/BLK/F2RL2/DGKI/PEAR1/EMILIN1/GP5/F5/COL3A1/FAP/FN1/PRKG1/MMRN1/P2RY12/SELP/AVPR2/DGKK/F2R/ADRA2A/PDGFRA/VWF/THBS1/F13A1/VTN/HBB/PLAT/CEACAM1/IL6ST/GAS6/PIK3CG/CD34/MYL9/FBLN1/CD36/TREML1/SERPIND1/TSPAN32/COMP/ITGB3/F10/ITGA2/PDPN/THBD/FLI1/PDGFB/PDGFA/TFPI/TBXA2R/SERPINE1/PLAU/C4BPB/GATA1/TXK/TLR4/EPHB2/ABAT/VCL/AXL/ADAMTS18/F3/NOS3/CYP4F11/SCUBE1/STXBP1/ILK/PROS1/ADRA2B/GP1BA/CPB2/UBASH3B/E…
GOBP_EPITHELIAL_TUBE_MORPHOGENESIS	GOBP_EPITHELIAL_TUBE_MORPHOGENESIS	331	0.405893572	1.633353898	3.69E-05	0.000860216	0.000661158	3985	tags=34%, list=21%, signal=27%	LBX1/PAX2/NOG/ESR1/LRP2/LHX1/GATA4/ADAMTS16/HAND1/GPC3/SALL1/FGF10/PGR/ADAMTS12/EDNRA/SFRP2/WNT9B/GREM1/GDF7/SLIT2/FOXA1/HES5/MMRN2/GLI2/FGF1/WNK4/SOX17/KIF26B/LHX2/TMEM59L/RSPO2/AGTR2/AR/APLNR/NRP1/DLC1/TIE1/DCHS1/SPRY1/NPNT/KLHL3/EPHA4/MMP14/COL4A1/NOTCH4/LEF1/TBX2/DNAAF1/GLI3/KDR/DLL4/TGFB1/ACVRL1/WNT2/CITED1/CASR/RASIP1/NFATC4/MEF2C/CTHRC1/SEMA3E/TGFBR2/WT1/ENG/MICAL2/BMP4/GATA3/STARD13/PKD2/…
GOBP_REGULATION_OF_POSTSYNAPTIC_MEMBRANE_NEUROTRANSMITTER_RECEPTOR_LEVELS	GOBP_REGULATION_OF_POSTSYNAPTIC_MEMBRANE_NEUROTRANSMITTER_RECEPTOR_LEVELS	60	0.599316236	1.992076454	3.97E-05	0.000920673	0.000707625	3888	tags=38%, list=21%, signal=30%	SHISA6/CACNG5/CACNG7/NPTX1/LGI1/CACNG8/CACNG4/GPC6/ARC/ARHGAP44/ITGB3/DNM3/CACNG2/CALY/GSG1L/FRRS1L/STX1B/EPS8/DLG4/SNAP25/CPLX1/GHSR/GRIP1
GOBP_NEGATIVE_REGULATION_OF_CHROMOSOME_ORGANIZATION	GOBP_NEGATIVE_REGULATION_OF_CHROMOSOME_ORGANIZATION	90	-0.486601882	-1.930149557	3.98E-05	0.000920673	0.000707625	3093	tags=46%, list=17%, signal=38%	ZWINT/HNRNPU/PCID2/GEN1/TOP2A/NAT10/MAD2L2/CENPF/PIF1/PLK1/PINX1/LCMT1/POT1/CDCA8/KNTC1/HNRNPA1/ZWILCH/SPDL1/CDT1/BUB3/PSMG2/BUB1B/ESPL1/SPC25/BUB1/MCM2/FBXO5/TRIP13/NAA10/SPC24/AURKB/CDC20/BIRC5/NDC80/MAD2L1/TTK/NUF2/CCNB1/PRAP1/PTTG1/USP44
GOBP_ESTROGEN_METABOLIC_PROCESS	GOBP_ESTROGEN_METABOLIC_PROCESS	39	0.6674434	2.032881727	4.14E-05	0.000954766	0.000733829	299	tags=21%, list=2%, signal=20%	UGT2B28/UGT2B11/UGT2B15/CYP1A1/UGT2B4/UGT2B10/UGT2B17/HSD17B2
GOMF_MRNA_BINDING	GOMF_MRNA_BINDING	302	-0.341935379	-1.572327046	4.17E-05	0.000954766	0.000733829	5742	tags=44%, list=31%, signal=31%	MBD2/ZC3H12A/RBM4B/PCBP4/NUP98/NUDT21/SYNCRIP/LUC7L3/PARK7/PKM/FXR1/MRPL13/PTBP1/CHTOP/HNRNPA3/KHDRBS1/CSTF3/ZNF385A/MYEF2/GEMIN5/STAU2/EIF3D/CRYZ/SNRNP35/HNRNPC/C1QBP/SLC4A1AP/TUT1/G3BP1/KHDRBS3/PPP1R8/CCT5/CALR/CELF2/NCBP2/EIF3A/FUS/SRSF1/PABPC1/HNRNPA1L2/CELF4/PPIE/SECISBP2/PABPC1L/HNRNPU/STRAP/HNRNPA2B1/NCL/HNRNPLL/SERBP1/DXO/MRPS7/TARDBP/RBMX/EIF4A3/SHMT2/RPL26/YTHDF2/RBM15/TSN/TIAL1/PCBP2/D…
GOBP_SIGNAL_RELEASE	GOBP_SIGNAL_RELEASE	453	0.376935173	1.543966536	4.16E-05	0.000954766	0.000733829	3930	tags=33%, list=21%, signal=27%	ADCY8/GHRH/SLC44A4/CCKAR/HTR1A/GRP/OXTR/NRXN2/BLK/LEP/SLC30A8/KCNB1/SMPD3/CHRNA4/TFAP2B/CADPS/SLC4A8/CHRM2/C1QTNF3/ADCY1/TNFSF11/EDNRB/SYT9/RETN/CPE/CXCL12/F2R/ADCY5/WNK4/ADRA2A/BMP8A/ANO1/LIN7A/CACNB4/SPINK1/EDN3/REN/ADIPOQ/HTR1B/GHRL/NLGN1/FGF20/CRHBP/NRXN1/AGTR1/RAB44/MAOB/INHBA/FFAR1/GRM2/CHRNA6/RPH3AL/PTPRN2/DAB2/GIPR/SYTL4/WLS/CAMK2A/SYT8/MTNR1B/NNAT/KCNA5/VIP/NR4A1/IRS1/PLA2G3/PINK1/FAM3D/…
GOBP_MESENCHYMAL_CELL_DIFFERENTIATION	GOBP_MESENCHYMAL_CELL_DIFFERENTIATION	238	0.427674629	1.686035873	4.23E-05	0.000965335	0.000741952	2993	tags=31%, list=16%, signal=26%	PAX2/NOG/TGFB3/HGF/ERBB4/DACT3/FRZB/FGF10/SEMA5A/SEMA6D/HEYL/RANBP3L/EDNRA/SFRP2/COL1A1/FN1/TBX5/GREM1/SEMA5B/EDNRB/TGFB1I1/FOXA1/IGF1/NRP1/HAS2/FGF19/ALDH1A2/SEMA3G/EDN3/SPRY1/SEMA6B/EPHA3/EPHA4/NOTCH4/WNT8A/LEF1/HTR2B/DAB2/LRG1/AMELX/SNAI2/PHLDB1/LOXL2/TGFB1/ACVRL1/WNT2/PDPN/TGFBR3/CUL7/AXIN2/CRB2/MEF2C/PHOX2B/SEMA3E/TGFBR2/ENG/SEMA3B/BMP4/GATA3/SEMA6C/FOXF2/CYP26C1/SEMA7A/SEMA3D/LDLRAD4/SMAD3/…
GOBP_PROTEIN_LOCALIZATION_TO_CELL_JUNCTION	GOBP_PROTEIN_LOCALIZATION_TO_CELL_JUNCTION	94	0.53268363	1.882973169	4.28E-05	0.000973773	0.000748437	4315	tags=40%, list=23%, signal=31%	ASIC2/CACNG7/NRXN2/NPTX1/LGI1/MAPT/SHANK1/SLITRK3/GRIN2A/GRIN2C/MAP1A/RELN/GPC6/JAM3/NLGN1/NRXN1/HEG1/ARHGAP44/CDH5/MPP7/PECAM1/CACNG2/VCL/LRRTM1/WNT5A/BSN/STX1B/FERMT2/DLG4/SNAP25/CPLX1/WNT7A/GHSR/GRIP1/KIF5C/JAK1/ADAM10/NLGN2
GOBP_PEPTIDYL_TYROSINE_MODIFICATION	GOBP_PEPTIDYL_TYROSINE_MODIFICATION	366	0.395869242	1.600072084	4.33E-05	0.000982565	0.000755195	3371	tags=28%, list=18%, signal=23%	CRLF1/IL20/GFRA1/FGF7/HGF/ERBB4/BLK/FGF10/LEP/NTRK1/SFRP2/PDGFRB/CSPG4/IGF2/THBS4/GREM1/TEK/ENPP2/ANGPT4/HES5/BANK1/IGF1/ADRA2A/NRP1/INSRR/NOX4/PDGFRA/FGFR3/RELN/SPINK1/TIE1/VTN/ALK/ADIPOQ/IL6ST/PDGFD/GAS6/PKDCC/EPHA3/THY1/EPHA4/GHRL/LACRT/CD36/CSF3/GRM5/NTF3/AFAP1L2/KDR/CNTN1/HPX/ITGB3/EREG/TGFB1/IL24/PECAM1/PDGFB/PDGFA/IL2/EPHA5/BST1/ROR1/ITGA5/PDGFC/IL12B/GATA1/TXK/IGF1R/ROR2/NEDD9/EPHB2/FLT1/…
GOBP_FORMATION_OF_PRIMARY_GERM_LAYER	GOBP_FORMATION_OF_PRIMARY_GERM_LAYER	121	0.503830777	1.847342824	4.38E-05	0.000990036	0.000760937	2790	tags=35%, list=15%, signal=30%	PAX2/NOG/APELA/LHX1/HAND1/SFRP2/ATOH8/FN1/MSGN1/ITGA8/COL5A2/COL12A1/COL5A1/SOX17/COL11A1/MMP2/VTN/COL4A2/MMP14/INHBA/LEF1/WLS/ITGB3/ITGA2/DUSP1/ITGB5/COL6A1/CRB2/ITGA5/COL8A1/ITGA4/BMP4/DUSP4/MMP15/DUSP5/ITGAV/KIF16B/FOXF1/ITGB1/SMAD3/WNT5A/LAMB1
GOCC_PRECATALYTIC_SPLICEOSOME	GOCC_PRECATALYTIC_SPLICEOSOME	51	-0.577232123	-2.001073675	4.42E-05	0.000995707	0.000765296	6396	tags=69%, list=34%, signal=45%	CWC27/PRPF4/PRPF31/SF3A3/CWC22/LSM3/LSM6/SART1/SMU1/PHF5A/SF3B3/SNRPA1/RNF113A/PRPF3/PRPF38A/SNRPB2/SF3B4/SF3B5/SF3A2/LSM8/SNRPB/SNRPD3/RBMX2/LSM7/LSM2/LSM4/SF3B6/LSM5/SNRPD2/SNRPD1/SNRPE/SNRPG/MAGOHB/TXNL4A/SNRPF
GOBP_INTERMEDIATE_FILAMENT_ORGANIZATION	GOBP_INTERMEDIATE_FILAMENT_ORGANIZATION	69	-0.523707297	-1.95454755	4.53E-05	0.001018559	0.00078286	1778	tags=30%, list=10%, signal=28%	KRT3/KRT39/PKP2/KRT83/PKP1/KRT6B/KRT75/SHH/KRT86/KRT78/KRT1/KRT77/KRT5/KRT4/KRT6C/KRT16/KRT6A/NEFH/NEFL/KRT13/KRT79
GOCC_ION_CHANNEL_COMPLEX	GOCC_ION_CHANNEL_COMPLEX	286	0.417305146	1.662568682	4.56E-05	0.001021547	0.000785156	3853	tags=38%, list=21%, signal=31%	GRIK3/SCN7A/SHISA6/CLIC6/SCN2B/CACNG5/KCNA1/CACNG7/GRIA1/CACNA1G/CASQ2/CHRNA9/GRIA3/KCNMA1/CACNA1C/CACNA2D2/GRIA2/KCNB1/KCNS2/SCN3B/SCN4B/CHRNA4/KCNH1/KCNE1/SCNN1A/CACNG8/GRIN2A/SCNN1B/KCND3/CACNG4/CACNA1H/GABRR3/TRPC6/ANO1/DPP6/GRIN2C/KCNJ8/CACNB4/KCNMB1/TRPC4/VWC2/CACNG1/GABRB1/SCN4A/CACNA2D3/KCNC2/ABCC9/CHRNA6/GABRR1/KCND2/SHISA9/CNGA1/KCNA5/KCNA3/KCNIP3/GABRB2/GRIA4/CLIC5/CHRNA1/KCNK4/GABRA4/…
GOCC_CELL_PROJECTION_MEMBRANE	GOCC_CELL_PROJECTION_MEMBRANE	331	0.402914439	1.621365587	4.61E-05	0.001028494	0.000790496	4400	tags=37%, list=24%, signal=29%	CA4/SHISA6/SLC26A3/LRP2/GRIA1/PSD2/MXRA8/LAMP5/MAPT/SLC1A2/KCNB1/CSPG4/SLC17A3/FAP/KCNH1/ITGA8/SLC34A2/P2RY12/CYS1/SCNN1A/DPEP1/RASGRP2/ABCG2/FAM107A/ANTXR1/EVC/DLC1/PDZK1/DPP4/CEACAM1/SH2D3C/ATP2B2/THY1/CUBN/SLC22A12/TESC/KCNC2/CD36/SHISA9/CNGA1/ITGB3/FGD5/GUCY2D/SPRY4/SLC6A6/PDPN/PTPRH/CYBRD1/GABRA4/MYO1D/LIMA1/EVC2/ITGA5/SLC5A1/SLC9A3/SLC39A6/TBC1D10C/TRPV1/PKD2/BMX/ITGAV/MCHR1/ITGB1/SNTG1/PRO…
GOBP_REGULATION_OF_AMPA_RECEPTOR_ACTIVITY	GOBP_REGULATION_OF_AMPA_RECEPTOR_ACTIVITY	24	0.746376278	2.080646403	4.65E-05	0.001033725	0.000794516	2807	tags=62%, list=15%, signal=53%	SHISA6/CACNG5/CACNG7/SHANK1/CACNG8/CACNG4/RELN/ARC/NLGN1/SHISA9/MEF2C/CACNG2/CNIH3/GSG1L/ADRB2
GOCC_INTEGRIN_COMPLEX	GOCC_INTEGRIN_COMPLEX	31	0.700055675	2.056929611	4.66E-05	0.001033725	0.000794516	2775	tags=52%, list=15%, signal=44%	ITGA11/EMILIN1/ITGBL1/ITGA8/ITGA1/TSPAN32/ITGB3/ITGAD/ITGA2/ITGB5/ITGA5/ITGB6/ITGA4/ITGAV/ITGB1/ITGA10
GOBP_REGULATION_OF_SYNAPSE_STRUCTURE_OR_ACTIVITY	GOBP_REGULATION_OF_SYNAPSE_STRUCTURE_OR_ACTIVITY	206	0.446526312	1.729289628	4.69E-05	0.001038089	0.000797871	2918	tags=30%, list=16%, signal=26%	ASIC2/CLSTN2/OXTR/CUX2/LRFN5/NPTX1/NTRK1/SRPX2/ST8SIA2/CBLN2/SLITRK1/NEGR1/PPFIA2/SLITRK3/THBS2/SYNDIG1/CTTNBP2/ARHGEF15/LRRTM3/PTPRD/RELN/GPC6/LRFN2/ARC/EPHA4/GHRL/NLGN1/FLRT2/NRXN1/LHFPL4/LRRC4B/SLIT1/ARHGAP44/MDGA1/NRCAM/DNM3/AMIGO2/NFATC4/LRRN3/LRRC24/MEF2C/SLC17A7/LRRTM2/NEDD9/EPHB2/CBLN1/TREM2/TPBG/NTN1/LRRTM1/SLITRK4/IL1RAPL2/NTNG2/WNT5A/SLITRK6/FLRT3/FYN/NEDD4/STX1B/CAMK1/CDKL5/NEURL1
GOBP_REGULATION_OF_SIGNALING_RECEPTOR_ACTIVITY	GOBP_REGULATION_OF_SIGNALING_RECEPTOR_ACTIVITY	151	0.471873043	1.774133572	4.97E-05	0.001094548	0.000841264	3153	tags=31%, list=17%, signal=26%	SHISA6/NOG/CACNG5/CACNG7/GREM2/NPTX1/NETO1/SHANK1/LY6H/CALCR/GREM1/DKK3/CACNG8/CACNG4/ADRA2A/AGTR2/NRP1/RELN/ARC/CNRIP1/NLGN1/CRHBP/RASGRF2/SHISA9/DKK4/EREG/RAMP3/PINK1/WFIKKN2/MEF2C/SERPINE1/PLAU/CACNG2/CNIH3/EPHB2/DKK2/GPRC5A/ITGB1/GSG1L/ADRA2B/ADRB2/EDN1/LYPD6/NEURL1/HFE/DLG4/HBEGF
GOBP_RAS_PROTEIN_SIGNAL_TRANSDUCTION	GOBP_RAS_PROTEIN_SIGNAL_TRANSDUCTION	341	0.396227415	1.599459036	4.98E-05	0.001094548	0.000841264	4164	tags=30%, list=22%, signal=24%	PSD2/FGF10/F2RL2/NTRK1/NGFR/PDGFRB/MYOC/COL3A1/COL1A2/RASGRP2/GRAP/MMD2/F2R/ARHGAP6/GPR17/IGF1/ADRA2A/NRP1/DLC1/LPAR4/IQSEC3/RHOJ/RAPGEF3/SPRY1/PIK3CG/AGTR1/STARD8/RASGRF2/CDH13/PRKD1/SYNPO2L/HEG1/ARHGAP44/KANK2/SPRY4/TRIM67/PDPN/GPR4/ARHGDIG/RASIP1/RAB30/CYTH3/CDC42EP5/P2RY8/LPAR1/STMN3/IQSEC1/NGF/GPR20/JUN/USP50/STARD13/RHOH/EPHB2/ITGB1/NTN1/GPR18/FBP1/P2RY10/CELSR1/RASAL3/ARHGAP29/RASGRP4/SYDE…
GOMF_PEPTIDE_BINDING	GOMF_PEPTIDE_BINDING	307	0.403187515	1.616853724	5.08E-05	0.001113096	0.00085552	3297	tags=29%, list=18%, signal=24%	GRPR/SSTR4/TRHDE/CCKAR/GRIA1/CLSTN2/CMA1/OXTR/ADCYAP1R1/GRIA3/NGFR/CCKBR/GRIA2/CLEC4M/MRGPRX2/ITM2A/CEMIP/CALCR/AVPR2/GLP2R/AVPR1A/SLC40A1/GRIN2A/EDNRB/HSPG2/LRP1/PTH1R/NPY2R/NPR1/ENPEP/EPHA4/NLGN1/CRHBP/INHBA/NPBWR1/CD36/CALCRL/SCTR/CABP1/GIPR/GSTM3/RAMP3/LEPR/ITGA2/GRIA4/CRHR2/FZD4/VIPR2/NMUR1/CRIP1/APBB1/CD1C/OPRL1/APBB2/ANPEP/OMP/NPR2/LNPEP/GSTM2/VIPR1/KCNIP2/MAS1/CHRNA7/ECE1/TLR4/GALR1/IGF1R…
GOCC_CYTOCHROME_COMPLEX	GOCC_CYTOCHROME_COMPLEX	39	-0.624826223	-2.05963258	5.20E-05	0.001133339	0.000871079	3750	tags=67%, list=20%, signal=53%	COX8A/C15orf48/COX7A2/COX6B2/UQCRB/COX7C/COX8C/CYC1/COX6A2/UQCR10/NDUFA4/COX7A2L/COX6B1/COX5A/COX7B/COX5B/COX4I1/COX6A1/UQCRH/COA6/UQCRHL/MT-CO1/MT-CO3/MT-CYB/MT-CO2/COX7B2
GOBP_RESPONSE_TO_STEROID_HORMONE	GOBP_RESPONSE_TO_STEROID_HORMONE	328	0.40336042	1.620688928	5.21E-05	0.001133339	0.000871079	2336	tags=21%, list=13%, signal=19%	CSN1S1/SCGB2A2/ACTA1/NPAS4/ESR1/ATP1A2/SSTR4/TGFB3/OXTR/PGR/PCK1/HEYL/ZNF366/SST/PTGDS/SLIT3/SRD5A2/COL1A1/TAT/CALCR/TH/SCNN1A/SLIT2/AVPR1A/SCNN1B/FOXA1/FAM107A/PCSK1/AR/THBS1/HMGCS2/PLAT/ADIPOQ/HTR1B/MYOD1/MGARP/GABRB1/MAOB/SERPINF1/AKR1C3/ABHD2/DAB2/KANK2/TRIM63/PAPPA/TGFB1/ZFP36/IGFBP7/FOSB/LOX/KLF9/DEFA3/NR4A3/FIBIN/AXIN2/HSD11B2/TFPI/IGFBP2/SCGB2A1/TGFBR2/ENG/TXNIP/A2M/FOS/BMP4/CDO1/LBH/IGF1…
GOBP_REGULATION_OF_RENAL_SYSTEM_PROCESS	GOBP_REGULATION_OF_RENAL_SYSTEM_PROCESS	33	0.706367839	2.101781604	5.35E-05	0.001161745	0.000892912	3234	tags=55%, list=17%, signal=45%	CORIN/SPX/CORO2B/AVPR2/AVPR1A/EDNRB/F2R/NPR1/ADIPOQ/GAS6/AGTR1/PDGFB/NPPB/OR51E2/AGT/SLC9A3R1/EDN1/DRD2
GOBP_B_CELL_RECEPTOR_SIGNALING_PATHWAY	GOBP_B_CELL_RECEPTOR_SIGNALING_PATHWAY	56	0.604155014	1.986961723	5.48E-05	0.00118655	0.000911977	4268	tags=52%, list=23%, signal=40%	BLK/MS4A1/CD22/CD19/FCRL3/BANK1/CD79B/MEF2C/NFATC2/CMTM3/KLHL6/BMX/GCSAML/PRKCB/ITK/STAP1/PLCL2/NFAM1/CD79A/PTPRC/VAV3/FOXP1/BTK/PRKCH/NCKAP1L/LCK/RFTN1/BCAR1/ABL1
GOBP_REGULATION_OF_PEPTIDYL_TYROSINE_PHOSPHORYLATION	GOBP_REGULATION_OF_PEPTIDYL_TYROSINE_PHOSPHORYLATION	250	0.414374216	1.64066631	6.19E-05	0.001334371	0.001025592	3371	tags=28%, list=18%, signal=24%	CRLF1/IL20/GFRA1/FGF7/HGF/ERBB4/FGF10/LEP/SFRP2/CSPG4/IGF2/THBS4/GREM1/ENPP2/ANGPT4/HES5/BANK1/IGF1/ADRA2A/NRP1/NOX4/FGFR3/RELN/SPINK1/VTN/ALK/ADIPOQ/IL6ST/PDGFD/GAS6/THY1/EPHA4/GHRL/LACRT/CD36/CSF3/GRM5/NTF3/AFAP1L2/CNTN1/HPX/ITGB3/EREG/TGFB1/IL24/PECAM1/PDGFB/PDGFA/IL2/BST1/ITGA5/PDGFC/IL12B/GATA1/NEDD9/TREM2/AGT/GPRC5A/STAP1/FYN/IL23R/NEURL1/SH2D1B/DLG4/GPRC5B/HBEGF/CASS4/GHR/PTPRC/LRRK1/SH2B3
GOCC_PROTEASOME_COMPLEX	GOCC_PROTEASOME_COMPLEX	58	-0.560016221	-1.992781923	6.43E-05	0.001383612	0.001063438	7047	tags=79%, list=38%, signal=49%	PSMD7/PSMB6/PSMA7/PSMD11/PSMC4/PSMA6/RAD23B/PSMD3/PSMD2/PSMB10/PSMD4/PSMF1/ADRM1/PSMC6/PSMD9/UBQLN1/PSMC2/PSMB1/PSMD10/PSMB7/ZFAND2A/USP14/PSME4/PSMC3/UCHL5/PSMC5/RAD23A/PSMA2/PSMA3/HSPB1/PSMB5/PSMB2/PSME1/PSMD14/PSMD13/PSMA5/PSMB8/PSMD12/PSMA1/PSMB4/TXNL1/PSMA4/PSMB3/PSMB9/PSME2/PSMB11
GOBP_POSITIVE_REGULATION_OF_EPITHELIAL_CELL_PROLIFERATION	GOBP_POSITIVE_REGULATION_OF_EPITHELIAL_CELL_PROLIFERATION	198	0.441654192	1.702895536	6.46E-05	0.001385513	0.001064899	2790	tags=30%, list=15%, signal=26%	ODAM/PAX2/NOG/APELA/FGF7/FGF10/SEMA5A/PTN/PROK1/EGR3/IGF2/THBS4/CXCL12/TEK/RUNX2/HTRA1/FGF1/IGF1/AR/APLNR/SCG2/NRP1/HAS2/C5AR2/SPINK1/GHRL/AGTR1/LACRT/CDH13/PRKD1/HTR2B/LRG1/KDR/ITGB3/HLX/VIP/NR4A1/ACVRL1/WNT2/NR4A3/PDGFB/CRNN/ECM1/CCL24/JUN/ITGA4/BMP4/HMOX1/VEGFC/CCR3/OSR2/FLT4/HYAL1/F3/CCND1/WNT5A/PPP1R16B/ZNF703/LAMB1
GOBP_NEGATIVE_REGULATION_OF_SYNAPTIC_TRANSMISSION	GOBP_NEGATIVE_REGULATION_OF_SYNAPTIC_TRANSMISSION	69	0.575871219	1.948208264	6.65E-05	0.00141596	0.001088301	1651	tags=23%, list=9%, signal=21%	GRIK3/ADCY8/SORCS3/GRIA1/SLC24A2/MAPT/KCNB1/SORCS2/CNR2/TNR/SLC6A1/ADIPOQ/HTR1B/ARC/PCDH17/NLGN4X
GOBP_MUSCLE_ORGAN_DEVELOPMENT	GOBP_MUSCLE_ORGAN_DEVELOPMENT	324	0.396017596	1.591527084	6.65E-05	0.00141596	0.001088301	4042	tags=34%, list=22%, signal=27%	LBX1/ACTA1/PAX7/NOG/LRP2/JPH2/SGCA/HAND1/ITGA11/PAX3/HEYL/EDNRA/MYL3/COL3A1/EGR3/MEOX2/IGF2/COL6A3/DCANP1/ETV1/PAX5/TAGLN/LAMA2/SMYD1/SGCD/MYLK/CACNA1H/DES/CAPN3/IGF1/POPDC2/DPF3/MSC/COL11A1/EVC/S1PR1/MYOD1/MYOCD/FHL1/ACTC1/CNTFR/CYP26B1/ELN/EFEMP2/LEF1/HOXD9/HEG1/UNC45B/DLL4/HLX/TGFB1/MYOZ1/NR4A1/EGR1/WNT2/LOX/CHRNA1/TGFBR3/MYOZ2/MEF2C/PHOX2B/ZFPM2/WT1/ENG/FGF3/RBFOX1/FOS/BMP4/CNTNAP1/ITGB1/ARID…
GOMF_INSULIN_LIKE_GROWTH_FACTOR_I_BINDING	GOMF_INSULIN_LIKE_GROWTH_FACTOR_I_BINDING	13	0.851203706	2.052676144	6.86E-05	0.001453302	0.001117001	2388	tags=77%, list=13%, signal=67%	LRP2/IGFBP1/IGFBP4/IGFBP5/ITGB3/IGFBP3/IGFBP6/IGFBP2/IGF1R/ITGAV
GOBP_REGULATION_OF_SPROUTING_ANGIOGENESIS	GOBP_REGULATION_OF_SPROUTING_ANGIOGENESIS	37	0.660037204	1.984312843	6.86E-05	0.001453302	0.001117001	4624	tags=65%, list=25%, signal=49%	TNN/FGF1/BMPER/THBS1/RHOJ/CEACAM1/CREB3L1/GHRL/KLF2/ADAMTS9/ITGA5/FGF18/SLC39A12/PPP1R16B/FGF16/DLL1/KLF4/SEMA6A/FGF2/GHSR/ALOX5/JAK1/SYNJ2BP/VEGFA
GOBP_CORONARY_VASCULATURE_DEVELOPMENT	GOBP_CORONARY_VASCULATURE_DEVELOPMENT	46	0.638903038	1.991658158	6.93E-05	0.001463339	0.001124715	4624	tags=59%, list=25%, signal=44%	LRP2/APELA/GPC3/PDGFRB/TBX5/SGCD/APLNR/NRP1/ADAMTS6/MYOCD/TGFBR3/SMAD6/BMP4/MMP21/NDST1/PTK7/PRDM1/APLN/TGFBR1/FGF2/TBX1/MEGF8/PLXND1/HEY2/ACE/SRF/VEGFA
GOMF_G_PROTEIN_COUPLED_CHEMOATTRACTANT_RECEPTOR_ACTIVITY	GOMF_G_PROTEIN_COUPLED_CHEMOATTRACTANT_RECEPTOR_ACTIVITY	26	0.72215652	2.046802082	6.98E-05	0.001468123	0.001128392	3338	tags=62%, list=18%, signal=51%	CX3CR1/ACKR4/XCR1/GPR17/CXCR5/CCR6/CCR7/CCR4/CXCR1/ACKR2/CCR10/CCR3/CCR1/CCR8/ACKR3/CCR9
GOBP_REGULATION_OF_EXTRACELLULAR_MATRIX_ORGANIZATION	GOBP_REGULATION_OF_EXTRACELLULAR_MATRIX_ORGANIZATION	53	0.623270322	2.013909422	7.01E-05	0.001471279	0.001130818	3977	tags=57%, list=21%, signal=45%	ANGPTL7/EMILIN1/TNXB/FAP/AEBP1/LAMA2/LRP1/NID1/ANTXR1/HAS2/TIE1/DPP4/EFEMP2/ITGB3/PHLDB1/TGFB1/PDPN/ZNF469/SLC2A10/LAMB2/AGT/SMAD3/LAMB1/CPB2/RUNX1/PRDM5/LAMC1/DDR2/CST3/TNFRSF1B
GOBP_CYCLIC_NUCLEOTIDE_METABOLIC_PROCESS	GOBP_CYCLIC_NUCLEOTIDE_METABOLIC_PROCESS	37	0.659527473	1.982780404	7.05E-05	0.001473826	0.001132776	3572	tags=51%, list=19%, signal=42%	ADCY8/ADCY1/GUCY1A2/PDE2A/ADCY5/NPR1/CACNB4/ADCY4/GUCY2D/NPPB/PTHLH/NPR2/PDE7B/RORA/NPPC/PDE5A/ADCY9/ADCY2/PDE4A
GOBP_FAT_CELL_DIFFERENTIATION	GOBP_FAT_CELL_DIFFERENTIATION	223	0.432134169	1.687649717	7.26E-05	0.001513341	0.001163147	3524	tags=31%, list=19%, signal=26%	ZBTB16/GDF10/PRLH/MEDAG/FRZB/FGF10/LEP/SFRP2/GDF6/FABP4/ADRB3/RUNX1T1/TFAP2B/MMP11/C1QTNF3/EBF2/STEAP4/LGALS12/ZBTB7C/RETN/PRDM16/TGFB1I1/VSTM2A/ENPP1/DIO2/PDGFRA/ADIPOQ/RARRES2/UCP1/LRG1/SNAI2/PLCB1/TGFB1/ZFP36/NR4A1/PLAC8/LPL/SULT1E1/NR4A3/SMAD6/GRK5/AXIN2/ZFPM2/LRP3/GDF3/GATA3/FOXO1/FNDC5/CLIP3/CCND1/ARID5B/SMAD3/WNT5A/RORA/ADRB2/FERMT2/INHBB/MAFB/WNT1/EGR2/RNASEL/WNT5B/SREBF1/RORC/KLF4/JDP2/F…
GOCC_PRESYNAPSE	GOCC_PRESYNAPSE	499	0.365602179	1.512013414	7.32E-05	0.001521123	0.001169128	3805	tags=30%, list=20%, signal=24%	GRIK3/ADCY8/NPY/NOG/GHRH/KCNA1/TNN/GRIA1/CNTN6/NRXN2/ERBB4/LAMP5/SLC6A2/DGKI/CADM3/SLC1A2/EGFLAM/KCNH1/CADPS/SLC4A8/TH/CHRM2/PPFIA2/PENK/SLC40A1/SYNDIG1/GRIN2A/SYT9/ADAM23/GRAP/PDE2A/CTTNBP2/IGSF21/AMPH/PCSK1/ADRA2A/SLC6A1/LIN7A/PTPRD/CACNB4/ATP2B2/SLC22A3/RAB3C/HTR1B/EPHA4/NLGN1/CRHBP/NRXN1/SYPL2/SLC4A10/KCNC2/GRM7/GRM2/LRRC4B/CHRNA6/RPH3AL/NTF3/ARHGAP44/PTPRN2/SLC29A1/SYNPR/CNTN1/LGI3/SYT8/KCNA…
GOMF_METAL_ION_TRANSMEMBRANE_TRANSPORTER_ACTIVITY	GOMF_METAL_ION_TRANSMEMBRANE_TRANSPORTER_ACTIVITY	426	0.379481	1.550987071	7.49E-05	0.001552691	0.001193391	3984	tags=36%, list=21%, signal=29%	GRIK3/ASIC2/SCN7A/SCN2B/ATP1A2/CACNG5/KCNA1/CACNG7/SLC13A2/CACNA1G/SLC4A4/KCNK15/SLC24A2/CHRNA9/SLC17A1/KCNMA1/SLC6A2/SLC30A8/CACNA1C/CACNA2D2/SLC1A2/KCNB1/KCNS2/SCN3B/SCN4B/SLC5A8/SLC17A3/KCNH1/KCNE1/SLC4A8/SLC34A2/KCNJ12/SCNN1A/KCNK3/SLC40A1/KCNE4/CACNG8/GRIN2A/KCNK17/SCNN1B/KCND3/CACNG4/CACNA1H/TRPC6/SLC6A1/GRIN2C/KCNJ8/CACNB4/KCNMB1/ATP2B2/ITPR1/HTR1B/TRPC4/CACNG1/SLC4A10/SCN4A/CACNA2D3/KCNC2…
GOBP_REGULATION_OF_WNT_SIGNALING_PATHWAY	GOBP_REGULATION_OF_WNT_SIGNALING_PATHWAY	311	0.401172316	1.609063867	7.59E-05	0.001569659	0.001206432	2944	tags=23%, list=16%, signal=20%	RSPO1/DCDC2/CER1/SHISA6/NOG/TNN/TRABD2B/GPC3/SALL1/DACT3/FRZB/FGF10/SEMA5A/IGFBP1/SFRP2/COL1A1/GREM1/DKK3/SULF1/IGFBP4/LRP1/DACT1/SOX17/SFRP4/RSPO2/HIC1/RBMS3/SHISA3/DAAM2/CTNND2/LEF1/NKD1/DAB2/GLI3/DKK4/TBX18/WLS/SNAI2/NKD2/BICC1/TGFB1/EGR1/CITED1/ZEB2/FZD4/IGFBP6/TPBGL/NFATC4/AXIN2/DIXDC1/CTHRC1/IGFBP2/GLI1/MDFI/RECK/APCDD1/NXN/TMEM198/DKK2/TPBG/TMEM88/FOXO1/LGR4/SMAD3/WNT5A/ILK/LGR6/ZNF703/SLC…
GOBP_HOMOLOGOUS_RECOMBINATION	GOBP_HOMOLOGOUS_RECOMBINATION	59	-0.543719479	-1.946628521	7.66E-05	0.001575445	0.00121088	5421	tags=56%, list=29%, signal=40%	RAD51/NBN/C1orf146/RAD21/RAD51B/CORT/DMC1/RAD51D/TOPBP1/RAD51C/NUCKS1/TOP2A/BRIP1/PSMC3IP/C11orf80/RBBP8/RAD54B/RMI1/EME2/TEX19/EME1/MND1/RAD54L/SYCE3/TRIP13/HFM1/RAD51AP1/RNF212/CCNB1IP1/MSH4/PRDM9/MEIOB/SYCP1
GOBP_EMBRYONIC_ORGAN_DEVELOPMENT	GOBP_EMBRYONIC_ORGAN_DEVELOPMENT	442	0.374143408	1.534126338	7.67E-05	0.001575445	0.00121088	3130	tags=28%, list=17%, signal=24%	LBX1/PAX2/NOG/HOXB1/COL2A1/SLC44A4/APELA/LHX1/GATA4/HAND1/TPO/TGFB3/SALL1/CHRNA9/FRZB/FGF10/TBX15/EDNRA/PAX6/IGF2/FBN1/ITGA8/DCANP1/ALDH1A3/TH/NKX3-2/WNT9B/PAX5/RUNX2/ZEB1/GLI2/SOX17/MMP16/COL11A1/APLNR/PDGFRA/ALDH1A2/CDH23/COL13A1/PKDCC/RARRES2/PCDH12/HOXB2/MMP14/TTPA/LEF1/PRRX1/HOXD9/TBX2/HOXD3/DNAAF1/GLI3/KDR/TBX18/HLX/TGFB1/WNT2/CITED1/HOXA9/PDGFB/PDGFA/EPAS1/CRB2/MEF2C/CTHRC1/ZFPM2/GLI1/MDFI…
GOMF_FIBRONECTIN_BINDING	GOMF_FIBRONECTIN_BINDING	30	0.712825041	2.065661815	7.90E-05	0.001618278	0.001243801	2507	tags=57%, list=13%, signal=49%	SFRP2/MYOC/SSC5D/CTSK/CCDC80/LRRC15/IGFBP5/MMP2/THBS1/FBLN1/LACRT/ITGB3/IGFBP3/IGFBP6/ITGA4/ITGAV/ITGB1
GOBP_RENAL_SYSTEM_VASCULATURE_DEVELOPMENT	GOBP_RENAL_SYSTEM_VASCULATURE_DEVELOPMENT	31	0.691109439	2.03064345	8.07E-05	0.001648854	0.001267301	3043	tags=65%, list=16%, signal=54%	ACTA2/EDNRA/PDGFRB/TEK/NRP1/PDGFRA/PDGFD/CD34/ITGB3/EGR1/PECAM1/GPR4/PDGFB/PDGFA/ANGPT2/WT1/BMP4/PKD2/TCF21/NOTCH3
GOBP_CALCIUM_MEDIATED_SIGNALING	GOBP_CALCIUM_MEDIATED_SIGNALING	201	0.447690667	1.732088131	8.16E-05	0.001656103	0.001272873	3338	tags=34%, list=18%, signal=28%	ATP1A2/CASQ2/CX3CR1/CACNA1C/MAPT/CD22/P2RY12/SELP/AVPR1A/ACKR4/TNFSF11/GRIN2A/EDNRB/XCR1/SGCD/PLN/SAMD14/HRC/IGF1/CXCR5/GRIN2C/NR5A1/ITPR1/AGTR1/LACRT/CDH13/ANK2/GRM5/CCR6/HTR2B/KDR/CCR7/BHLHA15/LMCD1/MYOZ1/CCR4/RCAN2/CXCR1/NR5A2/ACKR2/MYOZ2/NMUR1/CCR10/NFATC4/BST1/AKAP6/POMC/GSTM2/TBC1D10C/NFATC2/MCTP1/DEFB1/CCR3/TREM2/SELE/CCR1/NCALD/CCR8/EDN1/ZAP70/ACKR3/FHL2/LHCGR/RGN/LAT/CASQ1/PPP3R2/PTPRC/C…
GOBP_NEGATIVE_REGULATION_OF_CELL_CYCLE_PROCESS	GOBP_NEGATIVE_REGULATION_OF_CELL_CYCLE_PROCESS	280	-0.340499885	-1.552422405	8.15E-05	0.001656103	0.001272873	4680	tags=36%, list=25%, signal=27%	TICRR/NKX3-1/TTI1/GPER1/ATR/CASP2/TIPRL/TMEM67/TOPBP1/TIMELESS/ZWINT/JADE1/CDK2/HUS1/INTS7/RNASEH2B/DTL/PCID2/RPL26/TOM1L1/GEN1/CHEK1/MSH2/BRCC3/BRIP1/HLA-G/E2F8/THOC1/CDKN2D/RFWD3/MAD2L2/CCNF/CENPF/DNA2/PLK1/RBBP8/PINX1/LCMT1/CDCA8/TPRA1/KNTC1/THOC5/FBXO6/SOX2/ZWILCH/SPDL1/EME2/NABP2/EME1/MIIP/NEK2/AURKAIP1/CDT1/BUB3/CHEK2/PSMG2/RHNO1/BUB1B/ESPL1/SPC25/BUB1/TRIAP1/CDC45/MTBP/FBXO5/EZH2/CDK1/TRIP…
GOBP_AORTA_DEVELOPMENT	GOBP_AORTA_DEVELOPMENT	58	0.59797933	1.968985765	8.20E-05	0.00166074	0.001276437	2337	tags=38%, list=13%, signal=33%	LRP2/LEP/EDNRA/NGFR/PDGFRB/COL3A1/TFAP2B/PDE2A/LRP1/MYLK/APLNR/ADAMTS6/LOXL1/EFEMP2/TBX2/ADAMTS9/DLL4/ACVRL1/LOX/SMAD6/ENG/PKD2
GOBP_RECEPTOR_LOCALIZATION_TO_SYNAPSE	GOBP_RECEPTOR_LOCALIZATION_TO_SYNAPSE	54	0.612016497	1.986530232	8.30E-05	0.001675027	0.001287418	4424	tags=46%, list=24%, signal=35%	SHISA6/CACNG5/CACNG7/NPTX1/LGI1/NETO1/CACNG8/CACNG4/RELN/GPC6/NLGN1/ARHGAP44/CACNG2/CEP112/STX1B/DLG4/SNAP25/CPLX1/GHSR/GRIP1/KIF17/LRRC7/KIF5C/ADAM10/SYNJ2BP
GOBP_REGULATION_OF_SYSTEMIC_ARTERIAL_BLOOD_PRESSURE_BY_HORMONE	GOBP_REGULATION_OF_SYSTEMIC_ARTERIAL_BLOOD_PRESSURE_BY_HORMONE	38	0.665126016	2.012084014	8.46E-05	0.001702778	0.001308747	2917	tags=58%, list=16%, signal=49%	CTSG/CMA1/OXTR/CORIN/CPA3/AVPR2/AVPR1A/EDNRB/F2R/AGTR2/EDN3/REN/ENPEP/AGTR1/RPS6KA2/HSD11B2/ECE1/OR51E2/AGT/NOS3/EDN1/PCSK5
GOBP_PROTEIN_KINASE_B_SIGNALING	GOBP_PROTEIN_KINASE_B_SIGNALING	183	0.446619765	1.706148233	8.48E-05	0.001702778	0.001308747	3844	tags=36%, list=21%, signal=28%	PAX2/LRP2/GATA4/CX3CR1/SEMA5A/LEP/PEAR1/NTRK1/MYOC/SMPD3/IGF2/CALCR/P2RY12/TNFSF11/TEK/IGFBP5/BANK1/IGF1/NOX4/THPO/THBS1/GAS6/PIK3CG/GRM2/CSF3/AKR1C3/KDR/CCR7/RAMP3/F10/TGFB1/LOX/PINK1/PDGFA/CCL19/CD28/ENG/SESN3/MEIS3/GATA3/IGF1R/AXL/TPBG/ITGB1/F3/ILK/SLC9A3R1/FERMT2/FGFR1/RCN3/HBEGF/CASS4/DRD2/MET/SH2B3/PHLDA3/ZFP36L1/ANGPT1/GDF15/CAV3/CCL21/PLK3/PIK3R5/TGFBR1/FGF2
GOBP_POSITIVE_REGULATION_OF_PEPTIDYL_TYROSINE_PHOSPHORYLATION	GOBP_POSITIVE_REGULATION_OF_PEPTIDYL_TYROSINE_PHOSPHORYLATION	184	0.450247917	1.724907267	8.58E-05	0.001717731	0.00132024	3334	tags=34%, list=18%, signal=28%	CRLF1/IL20/GFRA1/FGF7/HGF/ERBB4/FGF10/LEP/CSPG4/IGF2/THBS4/GREM1/ENPP2/ANGPT4/HES5/BANK1/IGF1/ADRA2A/NRP1/NOX4/FGFR3/RELN/VTN/ALK/ADIPOQ/IL6ST/GAS6/EPHA4/GHRL/LACRT/CD36/CSF3/GRM5/NTF3/AFAP1L2/CNTN1/HPX/ITGB3/EREG/TGFB1/IL24/PECAM1/PDGFB/IL2/ITGA5/IL12B/GATA1/NEDD9/TREM2/AGT/STAP1/FYN/IL23R/NEURL1/SH2D1B/DLG4/GPRC5B/HBEGF/CASS4/GHR/PTPRC/LRRK1
GOCC_T_TUBULE	GOCC_T_TUBULE	50	0.624751099	1.992844078	8.64E-05	0.001721438	0.001323089	4060	tags=56%, list=22%, signal=44%	SCN2B/ATP1A2/CACNG7/TGFB3/CACNA1C/CACNG8/CACNG4/CAPN3/FXYD1/CACNG1/ANK2/AKAP6/SCN1B/CACNA2D1/IGF1R/AHNAK/FER1L5/DYSF/CASQ1/RTN2/ATP2B4/SLC2A4/CAV3/KCNJ2/SLC8A1/SCN5A/CACNA1S/CACNA1D
GOBP_CALCIUM_ION_TRANSMEMBRANE_TRANSPORT	GOBP_CALCIUM_ION_TRANSMEMBRANE_TRANSPORT	316	0.399742576	1.604052	8.65E-05	0.001721438	0.001323089	3875	tags=33%, list=21%, signal=27%	ATP1A2/CACNG5/JPH2/CACNG7/CACNA1G/SLC24A2/CASQ2/ADCYAP1R1/CHRNA9/CACNA1C/CACNA2D2/EDNRA/MS4A1/GP5/CEMIP/KCNE1/CALCR/CACNG8/GRIN2A/EDNRB/XCR1/F2R/CACNG4/CACNA1H/CD19/PLN/TRPC6/HRC/CAPN3/ADRA2A/APLNR/GRIN2C/JPH4/NOS1/CACNB4/ATP2B2/GAS6/ITPR1/PIK3CG/TRPC4/THY1/CACNG1/RRAD/CACNA2D3/LACRT/ANK2/CABP1/PRKD1/HTR2B/CCR7/BHLHA15/ITGB3/RAMP3/JSRP1/GEM/ATP2A3/AKAP6/CCL19/OPRL1/CACNG2/CACNA2D1/GSTM2/DHRS7C/SL…
GOBP_BIOLOGICAL_PROCESS_INVOLVED_IN_INTRASPECIES_INTERACTION_BETWEEN_ORGANISMS	GOBP_BIOLOGICAL_PROCESS_INVOLVED_IN_INTRASPECIES_INTERACTION_BETWEEN_ORGANISMS	52	0.60542518	1.955049158	8.78E-05	0.001743112	0.001339748	2473	tags=33%, list=13%, signal=28%	GRPR/NPAS4/GRP/OXTR/BPIFA1/NRXN2/CX3CR1/SHANK1/TH/AVPR1A/GRID1/BRINP1/NRXN1/NLGN4X/NLGN4Y/TREM2/ATXN1
GOCC_PRESYNAPTIC_MEMBRANE	GOCC_PRESYNAPTIC_MEMBRANE	144	0.469155191	1.754121319	8.82E-05	0.00174417	0.001340561	3852	tags=39%, list=21%, signal=31%	GRIK3/ADCY8/KCNA1/CNTN6/ERBB4/SLC6A2/CADM3/SLC1A2/KCNH1/SLC4A8/CHRM2/GRIN2A/ADAM23/PDE2A/IGSF21/ADRA2A/SLC6A1/PTPRD/ATP2B2/HTR1B/EPHA4/NRXN1/KCNC2/GRM2/LRRC4B/CHRNA6/CNTN1/KCNA3/PCDH17/KCNJ9/GRIK5/RIMS2/UNC13C/CNTNAP4/EPHB2/CNTNAP1/NTNG2/STXBP1/GRIK4/KCTD12/NTNG1/STX1B/P2RY4/KCNA2/SYT11/DNM1/DRD2/SNAP25/FXYD6/ATP2B4/KCNC1/ADORA3/ITSN1/FCHO2/KCTD16/ADORA2A
GOBP_MEMBRANE_REPOLARIZATION	GOBP_MEMBRANE_REPOLARIZATION	46	0.633173696	1.97379803	9.02E-05	0.001778929	0.001367276	4541	tags=57%, list=24%, signal=43%	SCN2B/ATP1A2/CASQ2/SCN4B/KCNE1/KCNE4/KCND3/KCNJ8/ANK2/KCNA5/AKAP6/SCN1B/CACNA2D1/KCNIP2/KCNJ5/KCNN2/CAV3/KCNJ2/CAV1/SCN5A/CACNA1D/KCNE3/KCNQ1/WDR1/FLNA/ATP1B2
GOBP_REGULATION_OF_HEART_CONTRACTION	GOBP_REGULATION_OF_HEART_CONTRACTION	199	0.434611425	1.676686584	9.08E-05	0.001786703	0.001373251	3772	tags=39%, list=20%, signal=32%	SCN2B/ATP1A2/APELA/GATA4/CACNA1G/CASQ2/CORIN/CACNA1C/SPX/EDNRA/MYL3/SCN3B/SCN4B/KCNE1/TH/CHRM2/TBX5/KCNJ12/HSPB7/AVPR1A/KCNE4/SPTBN4/EDNRB/KCND3/HOPX/CACNA1H/DES/PLN/HRC/POPDC2/AGTR2/FXYD1/NOS1/EDN3/ATP2B2/PIK3CG/TBX2/ANK2/ABCC9/ADRA1D/TBX18/KCNA5/ATP2A3/IL2/EPAS1/SCN1B/SLC1A1/CACNA2D1/GSTM2/KCNIP2/RGS4/TRPV1/AGT/NOS3/GJD3/KCNJ5/TPM1/EDN1/EHD3/KCNG2/PDE5A/HBEGF/TACR3/DRD2/MYL4/GJA1/KCNN2/SREBF1/A…
GOBP_CELL_ADHESION_MEDIATED_BY_INTEGRIN	GOBP_CELL_ADHESION_MEDIATED_BY_INTEGRIN	84	0.538050208	1.860174281	9.14E-05	0.001788165	0.001374375	3707	tags=40%, list=20%, signal=33%	ITGA11/SFRP2/EMILIN1/ITGBL1/FBN1/ITGA8/MMRN1/P2RY12/ITGA1/VTN/DPP4/NPNT/JAM3/PIK3CG/TESC/SNAI2/ITGB3/ITGAD/ITGA2/ITGB5/ITGA5/SERPINE1/PLAU/ITGB6/ITGA4/ITGAV/ITGB1/ITGA10/PDE3B/ITGAX/COL16A1/MUC1/CCL21/ITGAL
GOBP_POSITIVE_REGULATION_OF_CELL_PROJECTION_ORGANIZATION	GOBP_POSITIVE_REGULATION_OF_CELL_PROJECTION_ORGANIZATION	331	0.395846421	1.592923218	9.13E-05	0.001788165	0.001374375	4666	tags=37%, list=25%, signal=28%	TNN/TGFB3/STMN2/CUX2/HGF/SEMA5A/MAPT/NTRK1/PTN/FN1/SLITRK1/TENM2/P2RY12/NEGR1/SLIT2/ISLR2/CXCL12/ENPP2/NRP1/FEZ1/NDNF/PTPRD/RELN/MAP6/ALK/EPHA3/EPHA4/NLGN1/SERPINF1/PRKD1/ZMYND10/PLXNC1/CNTN1/CCR7/TRIM67/PLA2G3/ITGA2/DNM3/CUL7/FZD4/DIXDC1/CCL19/ROR1/CDC42EP5/SCN1B/DPYSL3/NGF/SCARF1/MYO3B/IGF1R/ROR2/NEDD9/EPHB2/SEMA7A/TRPC5/AGT/NTN1/PROM2/VIL1/TENM3/WNT5A/FYN/DOCK11/PALM/CAMK1/CDKL5/NEURL1/RAPGEF2…
GOBP_BODY_FLUID_SECRETION	GOBP_BODY_FLUID_SECRETION	87	0.528228346	1.840214775	9.21E-05	0.001796683	0.001380922	2946	tags=32%, list=16%, signal=27%	CSN3/OXTR/ERBB4/FGF10/AGR2/DCANP1/SOCS2/SCNN1B/WNK4/NPR1/ANO1/SPINK1/LACRT/P2RY2/ATP7B/GUCA1B/SLC29A1/VIP/NPPB/CDO1/SCT/PRLR/CCND1/STATH/STAT5B/EDN1/NEURL1/NPR3
GOBP_FIBROBLAST_GROWTH_FACTOR_RECEPTOR_SIGNALING_PATHWAY	GOBP_FIBROBLAST_GROWTH_FACTOR_RECEPTOR_SIGNALING_PATHWAY	78	0.544978518	1.867267366	9.36E-05	0.001820048	0.001398881	2957	tags=41%, list=16%, signal=35%	NOG/SMOC2/FGF4/FGF7/FGF10/NGFR/SULF1/RUNX2/FGF1/KL/FGFR3/FGF19/THBS1/SPRY1/CREB3L1/FGF20/FLRT2/TBX2/SPRY4/FGF22/FAM20C/FGF3/FGF18/GATA3/KIF16B/GPC1/WNT5A/FLRT3/NDST1/FGF16/SULF2/FGFR1
GOBP_REPRODUCTIVE_SYSTEM_DEVELOPMENT	GOBP_REPRODUCTIVE_SYSTEM_DEVELOPMENT	291	0.404364971	1.612166802	9.64E-05	0.001870631	0.001437758	2727	tags=26%, list=15%, signal=23%	NOG/ESR1/GFRA1/LRP2/LHX1/GATA4/ADAM29/SALL1/COL9A3/FGF10/PGR/LEP/NTRK1/TNC/SFRP2/SLIT3/PDGFRB/SRD5A2/KCNE1/DHH/DCANP1/WNT9B/GDF7/SLIT2/SULF1/RETN/FOXA1/AR/NR5A1/PDGFRA/MMP2/REN/NHLH2/ALOX15B/MYOCD/MMP14/HOXA13/INHBA/TESC/SERPINF1/AKR1C3/LHX9/GLI3/KDR/EREG/ADAMTS1/NRIP1/HOXA9/RXFP2/PDGFA/FZD4/CRIP1/MMP19/ZFPM2/AMHR2/FST/LFNG/GLI1/WT1/MAS1/A2M/KLHL10/BMP4/GATA1/GATA3/FOXF2/ROR2/AXL/PRLR/LGR4/CCND1/…
GOBP_PATHWAY_RESTRICTED_SMAD_PROTEIN_PHOSPHORYLATION	GOBP_PATHWAY_RESTRICTED_SMAD_PROTEIN_PHOSPHORYLATION	62	0.585336594	1.950114185	9.76E-05	0.001888837	0.001451751	3046	tags=47%, list=16%, signal=39%	LEFTY2/NOG/GDF10/TGFB3/GDF6/EMILIN1/GREM1/GDF7/LRP1/BMPER/BMP8A/INHBA/DAB2/TGFB1/ACVRL1/TGFBR3/SMAD6/BMP3/AMHR2/BMP8B/TGFBR2/ENG/BMP4/GDF3/LDLRAD4/LEFTY1/INHBB/HFE/RBPMS
GOBP_NEGATIVE_REGULATION_OF_CANONICAL_WNT_SIGNALING_PATHWAY	GOBP_NEGATIVE_REGULATION_OF_CANONICAL_WNT_SIGNALING_PATHWAY	128	0.4784189	1.764587451	0.000100027	0.00192969	0.001483151	2828	tags=31%, list=15%, signal=27%	SHISA6/NOG/TNN/GPC3/DACT3/FRZB/IGFBP1/SFRP2/GREM1/DKK3/IGFBP4/DACT1/SOX17/SFRP4/RBMS3/SHISA3/NKD1/DAB2/GLI3/DKK4/TBX18/SNAI2/NKD2/BICC1/EGR1/FZD4/IGFBP6/TPBGL/AXIN2/CTHRC1/IGFBP2/GLI1/DKK2/TPBG/TMEM88/FOXO1/WNT5A/SLC9A3R1/AMER2/ANKRD6
GOBP_MULTI_MULTICELLULAR_ORGANISM_PROCESS	GOBP_MULTI_MULTICELLULAR_ORGANISM_PROCESS	203	0.431078602	1.666968259	0.000104503	0.002007673	0.001543088	4164	tags=41%, list=22%, signal=32%	TAC1/PSG4/ESR1/PSG9/CYP1A1/APELA/TGFB3/OXTR/CORIN/PGR/LEP/PTN/AMBP/SEMG1/AVPR1A/TPPP3/PZP/IGFBP5/EPYC/ADRA2A/AR/HPGD/MMP2/GHRL/CRHBP/FBLN1/ITGB3/PAPPA/IGFBP7/FOSB/ITGA2/CLIC5/THBD/PSG5/HSD11B2/PTHLH/ITGA5/IGFBP2/RXFP1/ANGPT2/RECK/LNPEP/TGFBR2/PSG11/FOS/PNOC/STS/ACVR1C/AGT/ABCC8/PRLR/TEKT3/STAT5B/ADRA2B/SYDE1/RARA/EDN1/PCSK5/AGRP/CAPN2/MAGED2/ADCYAP1/TRO/PPP3R2/GJA1/SPP1/NDP/NR2F2/PRDM1/COL16A1/FU…
GOCC_CELL_CELL_JUNCTION	GOCC_CELL_CELL_JUNCTION	478	0.366721448	1.513037316	0.000104648	0.002007673	0.001543088	3997	tags=32%, list=21%, signal=26%	HEPACAM/ATP1A2/GJB1/SGCA/PGM5/OXTR/KIAA1210/ADCYAP1R1/CCDC85A/MXRA8/NGFR/CADM3/SCN4B/CDH11/CLDN5/AQP7/CLDN18/SPTBN4/HMCN1/TEK/LIMS2/IGSF21/DES/WNK4/TRPC6/RND1/FXYD1/LIN7A/GJA4/PLXDC1/FRMPD2/DPP4/DCHS1/SHROOM4/COL13A1/CEACAM1/PCDH9/PCDHGA12/AJAP1/CDH6/JAM3/GJD4/ALOX15B/TRPC4/PCDH12/EPHA4/FLRT2/CTNND2/ABCB11/TMEM204/ESAM/ANK2/PRKD1/FRMD6/HEG1/CLDN11/CDH5/CLDN2/ITGB3/KCNA5/PDLIM4/AMOTL1/MPP7/AQP3/PE…
GOBP_PROTEIN_LOCALIZATION_TO_SYNAPSE	GOBP_PROTEIN_LOCALIZATION_TO_SYNAPSE	67	0.567128999	1.910306841	0.000106702	0.002041454	0.001569052	4315	tags=45%, list=23%, signal=35%	ASIC2/CACNG7/NRXN2/NPTX1/LGI1/MAPT/SHANK1/SLITRK3/GRIN2A/GRIN2C/MAP1A/RELN/GPC6/NLGN1/NRXN1/ARHGAP44/CACNG2/LRRTM1/WNT5A/BSN/STX1B/DLG4/SNAP25/CPLX1/WNT7A/GHSR/GRIP1/KIF5C/ADAM10/NLGN2
GOCC_NUCLEOID	GOCC_NUCLEOID	42	-0.593432435	-1.980332215	0.000108043	0.002043526	0.001570645	6436	tags=76%, list=35%, signal=50%	FASTKD5/DBT/HADHB/LRRC59/DDX28/HADHA/HSPA9/TFAM/MTERF1/VDAC1/TFB1M/FASTKD2/SHMT2/POLG2/TUFM/HSD17B10/LONP1/ATAD3A/POLRMT/SLC25A5/DNA2/VDAC2/SUPV3L1/TFB2M/GRSF1/UQCC2/SSBP1/TRMT10C/TOP1MT/LRPPRC/SOD2/CPS1
GOBP_REGULATION_OF_NUCLEAR_DIVISION	GOBP_REGULATION_OF_NUCLEAR_DIVISION	141	-0.41358929	-1.749422879	0.000108303	0.002043526	0.001570645	3093	tags=40%, list=17%, signal=34%	MAD2L2/CENPF/PLK1/LCMT1/CDCA8/CDC25C/KNTC1/NUSAP1/IL1B/MKI67/ZWILCH/ANAPC11/SPDL1/AURKA/BTC/NEK2/AURKAIP1/CDT1/BUB3/PSMG2/BUB1B/ESPL1/RCC1/TGFA/SPC25/BUB1/MTBP/ANAPC7/FGF8/FBXO5/KIF20B/TRIP13/SPC24/AURKB/FBXO43/CDC20/BIRC5/CDCA2/NDC80/MAD2L1/TTK/EGF/NUF2/CCNB1/RAD51AP1/PRAP1/HORMAD1/TNF/LIF/BMP7/USP44/NANOS2/PRDM9/IL1A/STRA8/OOEP/DMRT1
GOMF_GROWTH_FACTOR_ACTIVITY	GOMF_GROWTH_FACTOR_ACTIVITY	149	0.464446647	1.741955381	0.000108269	0.002043526	0.001570645	2755	tags=36%, list=15%, signal=31%	LEFTY2/OGN/GDF10/TFF1/TGFB3/FGF4/FGF7/HGF/FGF10/GDF6/PTN/PROK1/IGF2/THBS4/GDF7/CXCL12/FGF1/IGF1/BMP8A/FGF19/THPO/PDGFD/FGF20/INHBA/LACRT/CSF3/PPBP/NTF3/BMP1/CLEC11A/AMELX/EREG/TGFB1/FGF22/PDGFB/PDGFA/IL2/BMP3/BMP8B/PDGFC/NGF/IL12B/FGF3/FGF18/BMP4/GDF3/VEGFC/FGF14/AGT/CSPG5/EFEMP1/NTF4/RABEP1/LEFTY1
GOCC_LEADING_EDGE_MEMBRANE	GOCC_LEADING_EDGE_MEMBRANE	169	0.454464371	1.728536327	0.000107373	0.002043526	0.001570645	4503	tags=43%, list=24%, signal=33%	SHISA6/GRIA1/PSD2/LAMP5/MAPT/SLC1A2/KCNB1/CSPG4/FAP/KCNH1/ITGA8/RASGRP2/FAM107A/AMPH/ANTXR1/DLC1/DPP4/SH2D3C/ATP2B2/THY1/TESC/KCNC2/ARHGAP44/SHISA9/ITGB3/FGD5/SPRY4/PDPN/GABRA4/MYO1D/ITGA5/SLC39A6/TRPV1/BMX/ITGAV/ITGB1/SNTG1/EPB41L3/DOCK8/TPM1/FERMT2/CDKL5/PSD/MYO1C/EPS8/MPP2/KCNA2/TACR3/KCNC1/PDE4A/GABRG2/SHISA8/SYNE2/TLN1/ADORA2A/SCIMP/PACSIN2/PDXP/TIRAP/SPATA13/APC/FGD2/ATP2B1/GABRA3/PTPRJ/KCN…
GOBP_HEART_MORPHOGENESIS	GOBP_HEART_MORPHOGENESIS	244	0.414738513	1.638103934	0.00010751	0.002043526	0.001570645	2993	tags=28%, list=16%, signal=24%	LBX1/NOG/LRP2/COL2A1/GATA4/HAND1/TGFB3/HEYL/EDNRA/SFRP2/SLIT3/MYL3/CLDN5/TH/TBX5/SLIT2/COL5A1/CPE/TEK/NPY2R/SOX17/COL11A1/APLNR/NRP1/HAS2/DLC1/S1PR1/ALDH1A2/DCHS1/SPRY1/ACTC1/FLRT2/ELN/TBX2/SYNPO2L/HTR2B/HEG1/DNAAF1/SNAI2/DLL4/TGFB1/ADAMTS1/ACVRL1/WNT2/TGFBR3/SMAD6/AXIN2/MEF2C/CCM2L/ZFPM2/TGFBR2/ENG/JUN/MICAL2/BMP4/GATA3/PKD2/FOXF1/SMAD3/NOS3/WNT5A/ILK/LEFTY1/TPM1/EDN1/SOX18/FHL2/CCDC39/OLFM1
GOBP_ERK1_AND_ERK2_CASCADE	GOBP_ERK1_AND_ERK2_CASCADE	312	0.398428083	1.59929453	0.000108576	0.002043526	0.001570645	2512	tags=27%, list=13%, signal=24%	NPY/SSTR4/NEK10/APELA/GATA4/PLA2G5/OXTR/FGF4/CHRNA9/ERBB4/AKAP12/FGF10/ACTA2/TIMP3/NTRK1/CCL16/EMILIN1/PDGFRB/CCL14/FN1/CXCL17/CALCR/ALOX15/TNFSF11/F2R/TEK/FGF1/WNK4/BMPER/IGF1/NRP1/NOX4/PDGFRA/FGFR3/FGF19/THPO/C5AR2/ADIPOQ/CEACAM1/SPRY1/NPNT/PDGFD/GAS6/EPHA4/FGF20/INHBA/FBLN1/CD36/HTR2B/DAB2/KDR/CCR7/ITGB3/RAMP3/SPRY4/TGFB1/NLRP12/TGFBR3/DUSP26/PDGFB/PDGFA/CASR/CCL19/ROR1/PLA2G2A/PDGFC/CCL24/JUN…
GOBP_ESTABLISHMENT_OF_RNA_LOCALIZATION	GOBP_ESTABLISHMENT_OF_RNA_LOCALIZATION	156	-0.394823471	-1.689528478	0.000109528	0.002055862	0.001580126	6340	tags=58%, list=34%, signal=38%	UPF3A/ZC3H3/AGFG1/RBM8A/AKAP8L/NUP160/IWS1/ATXN2/POM121C/ENY2/KPNB1/NUP98/PARP11/CETN3/UPF2/NSUN2/CHTOP/KHDRBS1/NUP43/NUP35/TNKS/NUP85/NUP210/XPO1/AAAS/SMG7/NUP93/SARNP/NUP153/SRSF3/NUP62CL/NCBP2/ATR/TST/SRSF1/HNRNPA1L2/HNRNPA2B1/NUP107/RAE1/PCID2/EIF4A3/DDX19B/THOC6/HSF1/CETN2/CKAP5/SRSF7/SLBP/NUP155/SSB/PABPN1/THOC7/THOC1/NUP205/POLR2D/KHSRP/TOMM20/NCBP1/THOC5/HNRNPA1/SNUPN/NUP54/RANBP17/YBX1/M…
GOBP_POSITIVE_REGULATION_OF_ENDOTHELIAL_CELL_MIGRATION	GOBP_POSITIVE_REGULATION_OF_ENDOTHELIAL_CELL_MIGRATION	99	0.513277976	1.826293623	0.00011198	0.002096224	0.001611148	4663	tags=51%, list=25%, signal=38%	SMOC2/SEMA5A/ATOH8/SRPX2/TEK/ANGPT4/FGF1/SPARC/NRP1/THBS1/RHOJ/PIK3CG/PRKD1/KDR/ITGB3/TGFB1/PDGFB/FGF18/BMP4/HMOX1/GATA3/VEGFC/AGT/FLT4/NOS3/WNT5A/RIN2/EDN1/FGF16/FGFR1/HDAC9/MAP3K3/RHOB/MET/ANGPT1/SASH1/WNT7A/FOXP1/FGF2/LGMN/CCBE1/BMPR2/BCAR1/ABL1/ETS1/PROX1/PRKCA/PTK2B/VEGFA/STAT5A
GOBP_REGULATION_OF_TUBE_SIZE	GOBP_REGULATION_OF_TUBE_SIZE	142	0.478901988	1.790490821	0.000113358	0.002110648	0.001622235	2946	tags=36%, list=16%, signal=30%	ASIC2/ATP1A2/HTR1A/VSTM4/OXTR/KCNMA1/LEP/ACTA2/EDNRA/ADRB3/PRKG1/AVPR2/WNT9B/AVPR1A/EDNRB/SCNN1B/F2R/NPR1/ADRA2A/AGTR2/ITGA1/NOS1/MMP2/HBB/EDN3/KCNMB1/HTR1B/AGTR1/KLF2/P2RY2/HTR2B/CRP/COMP/ADRA1D/MTNR1B/KCNA5/BDKRB2/UTS2R/NPPB/CASR/TBXA2R/HRH1/ECE1/AGT/NOS3/CYSLTR1/ADRA2B/NPPC/ADRB2/EDN1/NPR3
GOBP_GASTRULATION	GOBP_GASTRULATION	183	0.443275849	1.693374019	0.000113347	0.002110648	0.001622235	2673	tags=28%, list=14%, signal=24%	CER1/PAX2/NOG/APELA/LHX1/HAND1/GPC3/SFRP2/ATOH8/FN1/MSGN1/ITGA8/COL5A2/COL12A1/COL5A1/SOX17/COL11A1/APLNR/TENM4/MMP2/VTN/ADIPOQ/COL4A2/MMP14/INHBA/LEF1/WLS/ITGB3/PHLDB1/ITGA2/DUSP1/NR4A3/ITGB5/COL6A1/CRB2/ITGA5/COL8A1/TGFBR2/ITGA4/BMP4/DUSP4/GDF3/MMP15/DUSP5/MYADM/ITGAV/KIF16B/FOXF1/ITGB1/SMAD3/WNT5A
GOBP_REGULATION_OF_SYSTEMIC_ARTERIAL_BLOOD_PRESSURE_MEDIATED_BY_A_CHEMICAL_SIGNAL	GOBP_REGULATION_OF_SYSTEMIC_ARTERIAL_BLOOD_PRESSURE_MEDIATED_BY_A_CHEMICAL_SIGNAL	48	0.618001774	1.955005868	0.000114518	0.002126536	0.001634445	2917	tags=54%, list=16%, signal=46%	CTSG/CMA1/OXTR/CORIN/CPA3/ADRB3/AVPR2/AVPR1A/EDNRB/F2R/AGTR2/EDN3/REN/ENPEP/AGTR1/ADRA1D/RPS6KA2/HSD11B2/ECE1/OR51E2/AGT/NOS3/ADRB2/TPM1/EDN1/PCSK5
GOBP_COLLAGEN_BIOSYNTHETIC_PROCESS	GOBP_COLLAGEN_BIOSYNTHETIC_PROCESS	43	0.642313207	1.989386222	0.000116347	0.002154744	0.001656127	3654	tags=51%, list=20%, signal=41%	TGFB3/EMILIN1/PDGFRB/COL1A1/COL5A1/F2R/CYGB/CREB3L1/INHBA/PCOLCE/AMELX/TGFB1/ITGA2/ENG/BMP4/NPPC/CYP7A1/RCN3/RUNX1/TRAM2/DDR2/P3H4
GOBP_HEART_VALVE_DEVELOPMENT	GOBP_HEART_VALVE_DEVELOPMENT	64	0.572071682	1.915942956	0.000118641	0.00219139	0.001684292	4331	tags=45%, list=23%, signal=35%	GATA4/HEYL/SLIT3/EMILIN1/TBX5/SLIT2/PDE2A/APLNR/TIE1/DCHS1/ELN/ADAMTS9/SNAI2/DLL4/TGFB1/SMAD6/MEF2C/TGFBR2/BMP4/GATA3/NOS3/OLFM1/HEY1/PRDM1/TNFRSF1B/NOTCH2/BMPR2/SHOX2/HEY2
GOBP_DEVELOPMENTAL_GROWTH_INVOLVED_IN_MORPHOGENESIS	GOBP_DEVELOPMENTAL_GROWTH_INVOLVED_IN_MORPHOGENESIS	228	0.422718147	1.6621283	0.000119041	0.002192948	0.001685489	2908	tags=27%, list=16%, signal=23%	ESR1/LHX1/TNN/CACNG7/SALL1/FGF10/SEMA5A/SEMA6D/MAPT/EDNRA/SFRP2/SLIT3/ST8SIA2/FN1/EMX1/SLIT2/ISLR2/SEMA5B/NRN1L/NDN/CXCL12/DCLK1/FGF1/TNR/KIF26B/LHX2/NRP1/S1PR1/SEMA3G/EDN3/SPRY1/SEMA6B/CPNE6/TBX2/SLIT1/NKD1/NRCAM/RIMS2/NGF/SEMA3E/TGFBR2/SEMA3B/ITGA4/BMP4/LAMB2/SEMA6C/SEMA7A/VCL/TRPC5/SEMA3D/ITGB1/NTN1/WNT7B/WNT5A/FLRT3/ALCAM/FMN1/MAG/EDN1/CPNE5/CDKL5
GOBP_MUSCLE_TISSUE_DEVELOPMENT	GOBP_MUSCLE_TISSUE_DEVELOPMENT	390	0.373043449	1.512776652	0.000120334	0.002210903	0.00169929	4002	tags=34%, list=21%, signal=27%	ACTA1/NOG/MYH11/LRP2/JPH2/GATA4/TNN/HAND1/CACNA1G/PI16/PGM5/ERBB4/HEYL/EDNRA/MYL3/PDGFRB/COL3A1/MEOX2/TFAP2B/IGF2/ITGA8/TBX5/PAX5/GREM1/SMYD1/SGCD/MYLK/HOPX/IGFBP5/PLN/IGF1/MYL7/POPDC2/MSC/COL11A1/TENM4/NOX4/PDGFRA/S1PR1/ALDH1A2/MYOD1/MYOCD/ACTC1/FGF20/CYP26B1/WNT8A/ELN/EFEMP2/LEF1/HOXD9/TBX2/ADAMTS9/HEG1/TBX18/DLL4/HLX/TGFB1/MYOZ1/NR4A1/EGR1/WNT2/LOX/CHRNA1/TGFBR3/MYOZ2/NPPB/AKAP6/MEF2C/PHOX2B/Z…
GOBP_CARDIAC_MUSCLE_CELL_MEMBRANE_REPOLARIZATION	GOBP_CARDIAC_MUSCLE_CELL_MEMBRANE_REPOLARIZATION	36	0.682009483	2.035870648	0.000121051	0.002213664	0.001701412	4391	tags=58%, list=24%, signal=45%	SCN2B/SCN4B/KCNE1/KCNE4/KCND3/KCNJ8/ANK2/KCNA5/SCN1B/CACNA2D1/KCNIP2/KCNJ5/KCNN2/CAV3/KCNJ2/SCN5A/CACNA1D/KCNE3/KCNQ1/WDR1/FLNA
GOBP_REGULATION_OF_NERVOUS_SYSTEM_DEVELOPMENT	GOBP_REGULATION_OF_NERVOUS_SYSTEM_DEVELOPMENT	436	0.372239615	1.522020199	0.000121122	0.002213664	0.001701412	2939	tags=24%, list=16%, signal=21%	ASIC2/NOG/LRP2/CLSTN2/OXTR/CUX2/HGF/NCMAP/CX3CR1/SEMA5A/SEMA6D/ASPA/MAPT/HEYL/NTRK1/PTN/SRPX2/ST8SIA2/PAX6/CBLN2/FN1/SLITRK1/FEZF2/SLITRK3/IL33/SLIT2/THBS2/ISLR2/SEMA5B/SYNDIG1/CXCL12/HES5/TNR/LRRTM3/LHX2/GSX2/NRP1/TENM4/BRINP1/PTPRD/RELN/MAP6/SEMA3G/IL6ST/SEMA6B/THY1/EPHA4/GHRL/NLGN1/FLRT2/NRXN1/DAAM2/LEF1/SERPINF1/LRRC4B/SLIT1/GRM5/GLI3/PLXNC1/DLX1/DLL4/TGFB1/ZNF365/WNT2/AMIGO2/CUL7/NFATC4/LGI4…
GOBP_ACTION_POTENTIAL	GOBP_ACTION_POTENTIAL	140	0.475893826	1.771028895	0.00012277	0.002237897	0.001720038	3853	tags=37%, list=21%, signal=30%	SCN7A/SCN2B/ATP1A2/KCNA1/CACNA1G/CACNA1C/KCNB1/SCN3B/SCN4B/CHRNA4/KCNE1/KCNE4/KCND3/CACNA1H/CNR2/KCNJ8/CACNB4/GNA14/SCN4A/KCNC2/CD36/ANK2/KCND2/TBX18/MTNR1B/KCNA5/NRCAM/CHRNA1/GPR88/GJD2/AKAP6/SCN1B/CACNA2D1/KCNIP2/SCN8A/CNTNAP1/CLCN1/GLRA1/KCNJ5/SCN9A/KCNA2/GJA1/KCNN2/CTNNA3/CAV3/SCN11A/KCNMB2/KCNJ2/TRPM4/CAV1/SLC8A1/SCN5A
GOBP_REGULATION_OF_UBIQUITIN_PROTEIN_LIGASE_ACTIVITY	GOBP_REGULATION_OF_UBIQUITIN_PROTEIN_LIGASE_ACTIVITY	24	-0.699375558	-2.09187493	0.000123574	0.002238267	0.001720322	3482	tags=71%, list=19%, signal=58%	MASTL/MAD2L2/PLK1/DNM1L/RPL23/RPS15/RPL11/RPS20/FBXO5/RPL5/CDC20/MAD2L1/RPL37/UBE2S/RPS7/UBE2C/USP44
GOBP_HETEROPHILIC_CELL_CELL_ADHESION_VIA_PLASMA_MEMBRANE_CELL_ADHESION_MOLECULES	GOBP_HETEROPHILIC_CELL_CELL_ADHESION_VIA_PLASMA_MEMBRANE_CELL_ADHESION_MOLECULES	44	0.62468186	1.933726811	0.000123334	0.002238267	0.001720322	2698	tags=52%, list=14%, signal=45%	CADM3/CEACAM8/FAT4/TENM2/SELP/HMCN1/IGSF21/SCARF2/TENM4/PTPRD/DCHS1/NLGN1/AMIGO2/PSG5/CRB2/ITGA5/CEACAM6/PSG11/CBLN1/SELE/CADM1/TENM3/ALCAM
GOBP_BONE_MORPHOGENESIS	GOBP_BONE_MORPHOGENESIS	95	0.509559769	1.803083324	0.000123801	0.002238267	0.001720322	3229	tags=37%, list=17%, signal=31%	CER1/COL2A1/TGFB3/FGF4/FREM1/SMPD3/COL3A1/COL1A1/DCANP1/PAPPA2/RUNX2/TMEM119/MMP16/SFRP4/HAS2/FGFR3/MMP13/COL13A1/MMP14/CYP26B1/COMP/GLI3/AXIN2/MEF2C/TGFBR2/FGF18/BMP4/OSR2/CDX1/NPPC/RARA/RAB23/LTBP3/FOXN3/GHR
GOMF_CATION_CHANNEL_ACTIVITY	GOMF_CATION_CHANNEL_ACTIVITY	321	0.39451246	1.585544666	0.00012408	0.002238267	0.001720322	3352	tags=33%, list=18%, signal=27%	GRIK3/ASIC2/SCN7A/SCN2B/CACNG5/KCNA1/CACNG7/GRIA1/CACNA1G/KCNK15/SLC24A2/CHRNA9/GRIA3/KCNMA1/CACNA1C/CACNA2D2/RHAG/GRIA2/KCNB1/KCNS2/SCN3B/SCN4B/CHRNA4/KCNH1/KCNE1/KCNJ12/SCNN1A/KCNK3/KCNE4/CACNG8/GRIN2A/KCNK17/SCNN1B/KCND3/CACNG4/CACNA1H/TRPC6/ANO1/GRIN2C/KCNJ8/PIEZO2/OTOP3/CACNB4/KCNMB1/ITPR1/HTR1B/TRPC4/CACNG1/SCN4A/CACNA2D3/KCNC2/ABCC9/CHRNA6/KCND2/TMEM63C/CNGA1/KCNA5/KCNA3/KCNIP3/KCNJ9/GRIA4…
GOBP_CELLULAR_RESPONSE_TO_PEPTIDE	GOBP_CELLULAR_RESPONSE_TO_PEPTIDE	354	0.377621756	1.51985851	0.000125245	0.002253431	0.001731976	3626	tags=28%, list=19%, signal=23%	ADCY8/SERPINA12/RPE65/LEP/PCK1/IGFBP1/EDNRA/NTRK1/NGFR/PDK4/SMPD3/IGF2/FBN1/CPEB1/SCNN1A/GLP2R/GRIN2A/SOCS2/SCNN1B/LRP1/IGF1/KL/ENPP1/AGTR2/ANO1/INSRR/CYP11B1/HMGCS2/SPINK1/PLAT/ADIPOQ/CEACAM1/RARRES2/EPHA4/GHRL/CRHBP/AGTR1/SLC22A12/MGARP/INHBA/CD36/KLF2/GRM5/GPR21/CAMK2A/PLCB1/ITGB3/DNAI1/NR4A1/IRS1/LPL/CRHR2/TNS2/NR4A3/CASR/CACNA2D1/RAB31/SORBS1/SESN3/MAS1/ITGA4/FOS/TLR4/IGF1R/EPHB2/GPR173/TREM…
GOBP_RENAL_SYSTEM_PROCESS_INVOLVED_IN_REGULATION_OF_SYSTEMIC_ARTERIAL_BLOOD_PRESSURE	GOBP_RENAL_SYSTEM_PROCESS_INVOLVED_IN_REGULATION_OF_SYSTEMIC_ARTERIAL_BLOOD_PRESSURE	24	0.729290171	2.033016077	0.000126216	0.002265031	0.001740893	2917	tags=58%, list=16%, signal=49%	CORO2B/EDNRB/F2R/AGTR2/CYP4A11/REN/GAS6/AGTR1/PDGFB/HSD11B2/OR51E2/AGT/CYP4F12/PCSK5
GOMF_VOLTAGE_GATED_CALCIUM_CHANNEL_ACTIVITY	GOMF_VOLTAGE_GATED_CALCIUM_CHANNEL_ACTIVITY	42	0.635245415	1.958561169	0.000127373	0.002274692	0.001748317	2388	tags=40%, list=13%, signal=35%	CACNG5/CACNG7/CACNA1G/CACNA1C/CACNA2D2/CACNG8/CACNG4/CACNA1H/CACNB4/HTR1B/CACNG1/CACNA2D3/CACNG2/CACNA2D1/TRPV1/PKD2/ITGAV
GOCC_ACTOMYOSIN	GOCC_ACTOMYOSIN	73	0.556701477	1.898787778	0.000127409	0.002274692	0.001748317	3780	tags=44%, list=20%, signal=35%	ACTA1/PGM5/ACTA2/TEK/MYLK/FAM107A/SHROOM4/ABLIM3/MYL9/PDLIM4/LIMA1/MYO18A/ROR1/SORBS1/LIMCH1/PALLD/SYNPO2/LPP/ILK/LDB3/TPM1/FERMT2/ACTN1/MYO1C/PDLIM7/MYH9/MYH10/CNN2/FHOD1/SYNPO/PDLIM5/PRICKLE4
GOMF_INSULIN_LIKE_GROWTH_FACTOR_BINDING	GOMF_INSULIN_LIKE_GROWTH_FACTOR_BINDING	18	0.782717348	2.024453532	0.000133955	0.002384282	0.001832548	2388	tags=61%, list=13%, signal=53%	LRP2/IGFBP1/IGFBP4/IGFBP5/ITGB3/IGFBP7/IGFBP3/IGFBP6/IGFBP2/IGF1R/ITGAV
GOBP_CYCLIC_NUCLEOTIDE_MEDIATED_SIGNALING	GOBP_CYCLIC_NUCLEOTIDE_MEDIATED_SIGNALING	78	0.539719336	1.849247758	0.000134234	0.002384282	0.001832548	3465	tags=45%, list=19%, signal=37%	ADCYAP1R1/PRKG1/ADCY1/GUCY1A2/EDNRB/PDE2A/NPR1/APLNR/THBS1/RAPGEF3/KCNC2/CD36/SCTR/HTR2B/GIPR/MTNR1B/GUCY2D/NPPB/EPHA5/AKAP6/POMC/OPRL1/LPAR1/NPR2/PDE7B/DEFB1/OR51E2/SCT/NPPC/RAPGEF2/PDE3B/ADCYAP1/ADCY2/GPR62/FFAR4
GOBP_PRESYNAPSE_ORGANIZATION	GOBP_PRESYNAPSE_ORGANIZATION	51	0.604073043	1.941735522	0.000136637	0.002420783	0.001860603	2808	tags=39%, list=15%, signal=33%	LRFN5/CBLN2/SLITRK1/SLITRK3/LRRTM3/PTPRD/GPC6/NLGN1/LRRC4B/MDGA1/PCDH17/NLGN4X/NLGN4Y/CBLN1/SLITRK4/IL1RAPL2/NTNG2/WNT5A/SLITRK6/BSN
GOBP_HEART_PROCESS	GOBP_HEART_PROCESS	244	0.411852951	1.626706753	0.000137261	0.002425638	0.001864334	3772	tags=36%, list=20%, signal=29%	SCN2B/ATP1A2/APELA/GATA4/CACNA1G/CASQ2/CORIN/CACNA1C/SPX/EDNRA/MYL3/SCN3B/SCN4B/KCNE1/TH/CHRM2/TBX5/KCNJ12/HSPB7/AVPR1A/KCNE4/SPTBN4/EDNRB/KCND3/SGCD/HOPX/CACNA1H/DES/PLN/HRC/MYL7/POPDC2/AGTR2/FXYD1/KCNJ8/NOX4/NOS1/EDN3/ATP2B2/PIK3CG/ACTC1/TBX2/ANK2/ABCC9/ADRA1D/TBX18/RAMP3/KCNA5/RPS6KA2/ATP2A3/IL2/EPAS1/SCN1B/SLC1A1/CACNA2D1/GSTM2/KCNIP2/RGS4/TRPV1/AGT/NOS3/GJD3/FYN/GSN/KCNJ5/TPM1/EDN1/EHD3/AKAP…
GOBP_RNA_EXPORT_FROM_NUCLEUS	GOBP_RNA_EXPORT_FROM_NUCLEUS	84	-0.481799204	-1.867927467	0.000137683	0.002426933	0.001865329	6236	tags=57%, list=33%, signal=38%	AGFG1/RBM8A/AKAP8L/NUP160/IWS1/POM121C/ENY2/UPF2/NSUN2/CHTOP/KHDRBS1/NUP85/SMG7/NUP93/SARNP/NUP153/SRSF3/NUP62CL/NCBP2/HNRNPA2B1/NUP107/RAE1/PCID2/EIF4A3/DDX19B/THOC6/NUP155/SSB/PABPN1/THOC7/THOC1/POLR2D/NCBP1/THOC5/HNRNPA1/XPOT/NXT1/RAN/DDX39A/ALYREF/THOC3/MAGOH/DDX25/MAGOHB/NXF5/NPM1/C12orf50/NPAP1
GOBP_POSITIVE_REGULATION_OF_DEVELOPMENTAL_GROWTH	GOBP_POSITIVE_REGULATION_OF_DEVELOPMENTAL_GROWTH	154	0.464905449	1.753854146	0.00013901	0.002444114	0.001878535	4789	tags=46%, list=26%, signal=35%	GHRH/CACNG7/ERBB4/SEMA5A/AGR2/LEP/MAPT/DIO3/IGF2/FN1/TBX5/ISLR2/SPTBN4/CXCL12/HOPX/CAPN3/IGF1/NRP1/FOXS1/MYOD1/GHRL/CPNE6/TBX2/GPR21/PLCB1/HLX/WNT2/TGFBR3/RIMS2/AKAP6/MEF2C/ZFPM2/GLI1/NGF/TGFBR2/WT1/SEMA7A/TRPC5/NTN1/VIL1/STAT5B/EDN1/CPNE5/CDKL5/DLL1/GHR/DRD2/SYT17/CRABP2/ACACB/TRPV2/FGF2/GHSR/SYT2/SASH3/MEGF8/MUL1/SYT4/BMPR2/BBS4/MACF1/HEY2/NDEL1/PROX1/SRF/YAP1/WNT3/VEGFA/SMAD7/MAP1B/MTM1
GOCC_METHYLTRANSFERASE_COMPLEX	GOCC_METHYLTRANSFERASE_COMPLEX	90	-0.469659797	-1.862947272	0.000139986	0.002455054	0.001886943	6250	tags=61%, list=34%, signal=41%	SETD1A/CXXC1/RBBP5/PRPF31/MEN1/KAT8/PELP1/PRMT5/CBX5/WTAP/PRDM4/WDR5B/RBBP4/RNMT/TRMT61B/SUZ12/RNF2/LAS1L/MCRS1/AEBP2/NCOA6/TRMT61A/CBLL1/TAF9/WDR4/RBM15/EED/INO80C/HSD17B10/ERH/METTL1/HDAC2/WDR5/RUVBL2/SNRPB/SNRPD3/TRMT6/E2F6/PRMT1/RIOK1/TEX10/WDR77/BOD1/EZH2/RUVBL1/DPY30/TRMT10C/SNRPD2/SNRPD1/CLNS1A/SNRPE/SNRPG/SNRPF/DYDC2/DYDC1
GOBP_NEPHRON_EPITHELIUM_DEVELOPMENT	GOBP_NEPHRON_EPITHELIUM_DEVELOPMENT	116	0.494785975	1.801667334	0.000140958	0.002465883	0.001895266	2742	tags=34%, list=15%, signal=29%	PAX2/NOG/LHX1/ADAMTS16/GPC3/SALL1/HEYL/EDNRA/TFAP2B/WNT9B/GREM1/EDNRB/HES5/FGF1/WNK4/KIF26B/TMEM59L/AGTR2/ADIPOQ/DCHS1/NPNT/KLHL3/CD34/GLI3/PECAM1/CITED1/MEF2C/WT1/BMP4/LAMB2/GATA3/PKD2/AGT/WNT7B/LGR4/ILK/TCF21/FMN1/MTSS1
GOBP_DNA_CONFORMATION_CHANGE	GOBP_DNA_CONFORMATION_CHANGE	100	-0.447172539	-1.79568	0.000141966	0.002477271	0.001904019	6883	tags=60%, list=37%, signal=38%	CHD4/DDX1/HELB/GTF2H2/MCM5/WRN/CHTF18/TOP1/MCM8/MNAT1/SMARCAD1/DHX36/RAD51/NBN/HMGB1/ASCC1/ASCC2/G3BP1/RECQL4/MTERF1/GTF2F2/NAV2/ERCC3/GINS4/HNRNPA2B1/RFC3/TOP2A/BRIP1/GINS3/RFC2/RFC4/DNA2/RUVBL2/PIF1/RAD54B/POT1/WRNIP1/GINS1/RFC5/SUPV3L1/DTD1/GINS2/HMGB3/MCM7/ERCC6L/MCM2/CDC45/HMGB2/RAD54L/DDX11/SSBP1/RUVBL1/POLQ/DQX1/BLM/DSCC1/HFM1/TOP1MT/MCMDC2/HMGA1
GOBP_RIBOSOMAL_LARGE_SUBUNIT_ASSEMBLY	GOBP_RIBOSOMAL_LARGE_SUBUNIT_ASSEMBLY	23	-0.710612645	-2.091894206	0.00014993	0.002603154	0.002000772	4213	tags=78%, list=23%, signal=61%	FASTKD2/RPL23A/RPL10/RRS1/MRTO4/RPL11/MRPL20/PPAN/BOP1/RPLP0/RPL6/RPF2/RPL5/BRIX1/RPL38/NOP2/RPL24/RPL10L
GOBP_VASCULAR_ASSOCIATED_SMOOTH_MUSCLE_CELL_PROLIFERATION	GOBP_VASCULAR_ASSOCIATED_SMOOTH_MUSCLE_CELL_PROLIFERATION	61	0.566109601	1.887583782	0.000149601	0.002603154	0.002000772	4163	tags=48%, list=22%, signal=37%	CNN1/TGFB3/PRKG1/IGFBP5/IGF1/HPGD/MMP2/ADIPOQ/HTR1B/MYOCD/EFEMP2/CALCRL/ADAMTS1/NR4A3/PDGFB/MEF2C/JUN/HMOX1/AGT/TPM1/EDN1/GJA1/DBH/DDR2/APLN/FGF2/MAP3K5/GNA12/ERN1
GOBP_MRNA_TRANSPORT	GOBP_MRNA_TRANSPORT	122	-0.426081449	-1.750535613	0.000150921	0.002613833	0.00200898	6340	tags=60%, list=34%, signal=40%	UPF3A/ZC3H3/AGFG1/RBM8A/AKAP8L/NUP160/IWS1/POM121C/ENY2/NUP98/PARP11/CETN3/UPF2/NSUN2/CHTOP/NUP43/NUP35/TNKS/NUP85/NUP210/XPO1/AAAS/SMG7/NUP93/SARNP/NUP153/SRSF3/NCBP2/SRSF1/HNRNPA1L2/HNRNPA2B1/NUP107/RAE1/PCID2/EIF4A3/DDX19B/THOC6/HSF1/CETN2/SRSF7/SLBP/NUP155/PABPN1/THOC7/THOC1/NUP205/POLR2D/KHSRP/NCBP1/THOC5/HNRNPA1/NUP54/RANBP17/NXT1/NUP37/AHCTF1/DDX39A/NUTF2/ALYREF/THOC3/NXT2/MAGOH/EIF5AL1/SE…
GOBP_REGULATION_OF_COLLAGEN_METABOLIC_PROCESS	GOBP_REGULATION_OF_COLLAGEN_METABOLIC_PROCESS	37	0.645002503	1.93911304	0.000152569	0.002635796	0.002025861	3172	tags=49%, list=17%, signal=40%	TGFB3/MFAP4/EMILIN1/PDGFRB/FAP/F2R/CYGB/CREB3L1/INHBA/AMELX/TGFB1/ITGA2/ENG/BMP4/ITGB1/NPPC/CYP7A1/RUNX1
GOMF_VOLTAGE_GATED_CHANNEL_ACTIVITY	GOMF_VOLTAGE_GATED_CHANNEL_ACTIVITY	196	0.440723267	1.701114571	0.000153462	0.002644656	0.00203267	2549	tags=31%, list=14%, signal=27%	SCN7A/CLIC6/SCN2B/CACNG5/KCNA1/CACNG7/CACNA1G/KCNK15/KCNMA1/CACNA1C/CACNA2D2/KCNB1/KCNS2/SCN3B/SCN4B/SLC17A3/KCNH1/KCNE1/KCNJ12/KCNK3/KCNE4/CACNG8/GRIN2A/KCNK17/KCND3/CACNG4/CACNA1H/ANO1/GRIN2C/KCNJ8/CACNB4/HTR1B/CACNG1/SCN4A/CACNA2D3/KCNC2/ABCC9/KCND2/KCNA5/KCNA3/KCNIP3/KCNJ9/CLIC5/KCNK4/KCNK16/SCN1B/CACNG2/CACNA2D1/KCNJ15/KCNIP2/KCNJ13/SCN8A/TRPV1/PKD2/ITGAV/KCNK6/KCNAB3/ABCC8/LRRC38/CLCN1
GOBP_REGULATION_OF_POSITIVE_CHEMOTAXIS	GOBP_REGULATION_OF_POSITIVE_CHEMOTAXIS	25	0.710243081	1.989216678	0.000154068	0.002648516	0.002035637	2610	tags=60%, list=14%, signal=52%	FGF10/CXCL12/SCG2/S1PR1/CDH13/NTF3/KDR/CCR4/ITGA2/IL16/CASR/ANGPT2/VEGFC/F3/SMAD3
GOCC_CYCLIN_DEPENDENT_PROTEIN_KINASE_HOLOENZYME_COMPLEX	GOCC_CYCLIN_DEPENDENT_PROTEIN_KINASE_HOLOENZYME_COMPLEX	47	-0.569509673	-1.960541761	0.000154665	0.002652214	0.002038479	3310	tags=38%, list=18%, signal=32%	PCNA/CDKN2D/CDK6/CCNF/CKS1B/CDK5/CDK7/BCCIP/CCNB2/CDK1/CCNJ/CCNE1/CCNB1/CCNA2/CCNI2/CKS2/CCNB3/CCNA1
GOBP_SPLICEOSOMAL_COMPLEX_ASSEMBLY	GOBP_SPLICEOSOMAL_COMPLEX_ASSEMBLY	73	-0.492122975	-1.866593992	0.000155194	0.002654741	0.002040422	6165	tags=68%, list=33%, signal=46%	SF3B2/SRPK1/DDX1/LUC7L2/PRPF39/SRSF6/SRSF10/PUF60/CRNKL1/SF3A3/NOL3/LUC7L3/PRPF19/SFSWAP/PHF5A/HTATSF1/SF3B3/SNRPA1/CELF2/SRSF1/CELF4/RBMX/SRSF9/GCFC2/SNRPB2/USP39/SF3B4/SF3B5/SMN1/SF3A2/CELF3/ISY1/NCBP1/SNRPB/SNRPD3/SRSF12/GEMIN2/RBMX2/SNRPC/SF3B6/SNRPD2/SNRPD1/GEMIN6/SNRPE/SNRPG/SMN2/TXNL4A/PSIP1/SNRPF/CELF5
GOBP_CARBOXYLIC_ACID_TRANSPORT	GOBP_CARBOXYLIC_ACID_TRANSPORT	282	0.40303224	1.602964923	0.000158435	0.002703519	0.002077912	3298	tags=32%, list=18%, signal=27%	SLC7A13/ABCC11/ATP1A2/SLC26A3/SSTR4/LRP2/PLA2G5/SLC13A2/SLC17A1/LEP/SLCO1B1/SLCO2A1/SLC1A2/PLA2G2C/SLC38A11/SLC5A8/SLC7A2/SLC17A3/CES1/SLC16A12/SLCO1B7/AVPR1A/SLC38A4/TNFSF11/SLCO1C1/ABCG2/SLC6A1/SLC35D3/FGF19/CYP4A11/CACNB4/CEACAM1/SLC22A3/HTR1B/TRPC4/ABCB11/SLC13A5/GRM7/GRM2/CD36/SLC16A11/TSPO2/SLC17A4/SLC16A6/BDKRB2/ABCC3/SLC6A6/PLA2G3/SLC26A10/PDPN/SLC25A18/ABCB4/CASR/SLC16A4/PLA2G2A/SLC6A12/…
GOBP_INTERMEDIATE_FILAMENT_BASED_PROCESS	GOBP_INTERMEDIATE_FILAMENT_BASED_PROCESS	89	-0.475099226	-1.874398983	0.000160119	0.002725556	0.00209485	1778	tags=25%, list=10%, signal=22%	KRT3/KRT39/PKP2/KRT83/PKP1/KRT6B/KRT75/SHH/KRT86/EVPLL/KRT78/KRT1/KRT77/KRT5/KRT4/KRT6C/KRT16/KRT6A/NEFH/NEFL/KRT13/KRT79
GOBP_NEGATIVE_REGULATION_OF_BMP_SIGNALING_PATHWAY	GOBP_NEGATIVE_REGULATION_OF_BMP_SIGNALING_PATHWAY	54	0.601254024	1.951596569	0.000161676	0.002738627	0.002104896	1812	tags=31%, list=10%, signal=29%	CER1/NOG/LRP2/GREM2/CHRDL1/SFRP2/FBN1/GREM1/CHRD/HTRA1/HTRA3/BMPER/VWC2/DLX1/NBL1/TMPRSS6/SMAD6
GOBP_CELL_SUBSTRATE_JUNCTION_ORGANIZATION	GOBP_CELL_SUBSTRATE_JUNCTION_ORGANIZATION	101	0.515941983	1.841018809	0.00016144	0.002738627	0.002104896	4624	tags=43%, list=25%, signal=32%	APOD/MYOC/CORO2B/FN1/GREM1/TEK/FAM107A/ARHGAP6/NRP1/DLC1/THBS1/EPHA3/THY1/MMP14/KDR/ITGB3/ITGA2/THSD1/ACVRL1/COL17A1/ITGA5/IQSEC1/SORBS1/LIMCH1/PEAK1/VCL/SMAD3/DST/FMN1/FERMT2/ACTN1/DUSP3/LAMC1/COL16A1/TLN1/WHAMM/RAB8B/ABL1/PTPRJ/MACF1/PLEC/PTK2B/VEGFA
GOCC_EXCITATORY_SYNAPSE	GOCC_EXCITATORY_SYNAPSE	52	0.595751349	1.923810261	0.000162897	0.002747073	0.002111388	3183	tags=50%, list=17%, signal=42%	ADCY8/SHISA6/GRIA1/CNTN6/GRIA3/GRIA2/NETO1/SHANK1/SRPX2/SYNDIG1/ATP2B2/NLGN1/LRRC4/ELFN1/KCNJ9/NLGN4X/NLGN4Y/UNC13C/SLC17A7/LRRTM2/CBLN1/PALLD/BSN/CALB2/DLG4/SYT11
GOBP_PLATELET_ACTIVATION	GOBP_PLATELET_ACTIVATION	132	0.477572255	1.764729306	0.000162965	0.002747073	0.002111388	3768	tags=39%, list=20%, signal=32%	CTSG/BLK/F2RL2/DGKI/PEAR1/GP5/COL3A1/FN1/PRKG1/MMRN1/P2RY12/SELP/DGKK/F2R/ADRA2A/PDGFRA/VWF/HBB/CEACAM1/IL6ST/PIK3CG/MYL9/TREML1/TSPAN32/COMP/ITGB3/PDPN/THBD/PDGFB/PDGFA/GATA1/TXK/TLR4/ABAT/VCL/AXL/ADAMTS18/NOS3/STXBP1/ILK/ADRA2B/GP1BA/UBASH3B/ACTN1/MYH9/F2RL3/SH2B3/CD40LG/DGKA/CSRP1/VAV3/TLN1
GOBP_ANTIMICROBIAL_HUMORAL_RESPONSE	GOBP_ANTIMICROBIAL_HUMORAL_RESPONSE	96	-0.446482707	-1.798370345	0.000165298	0.002779644	0.002136421	1744	tags=39%, list=9%, signal=35%	COLEC11/S100A12/RNASE2/WFDC2/ROMO1/WFDC5/WFDC10B/GAPDH/RPL30/CCL13/RPS19/TF/RPL39/PGLYRP4/KLK7/PLA2G1B/CXCL3/PF4/SEMG2/CXCL1/DEFB126/HRG/DEFB4A/SFTPD/SPINK5/S100A7/PGLYRP3/CXCL6/IL17F/CXCL10/KRT6A/PRSS3/FGA/REG1A/CXCL5/PI3/SPRR2A
GOBP_DNA_REPLICATION_INITIATION	GOBP_DNA_REPLICATION_INITIATION	38	-0.604552381	-1.98627445	0.000167453	0.002809093	0.002159056	5338	tags=71%, list=29%, signal=51%	NBN/ORC2/POLA2/ORC4/CDC6/PRIM2/TICRR/TOPBP1/ORC5/CDK2/PRIM1/GINS3/ORC3/WRNIP1/MCIDAS/NOC3L/GMNN/MCM7/CDT1/MCM2/CDC45/ORC1/CDC34/ORC6/MCM10/CCNE1/GMNC
GOCC_SPINDLE	GOCC_SPINDLE	396	-0.303308893	-1.425925917	0.000168793	0.002824749	0.002171089	5648	tags=39%, list=30%, signal=28%	CHAMP1/BEX4/NUDC/VPS4B/CSNK1D/CEP170/CEP162/KATNB1/HSPA2/PRPF19/DYNLT1/EML4/NEDD1/NSUN2/WDR62/CBX1/TPT1/CTDP1/TNKS/MAPRE1/ALPK1/POC1B/CHMP1A/NUP85/AAAS/RAD21/POC1A/CDC6/PRC1/SPAST/CDC16/CLTA/PTP4A1/CHMP4B/TOPBP1/KATNBL1/HNRNPU/KATNA1/SKA2/RAE1/WRAP73/GIT1/CKAP2L/CEP95/RACGAP1/SPATA5/JTB/MTCL1/HSF1/BORA/ECT2/SPIN1/HAUS7/CKAP5/AGBL5/BRCC3/UXT/DYNLL1/ANAPC5/KIFC2/RCC2/RGS14/SPAG5/DLGAP5/KIF4A/PSRC1/…
GOBP_PROXIMAL_DISTAL_PATTERN_FORMATION	GOBP_PROXIMAL_DISTAL_PATTERN_FORMATION	34	0.662288207	1.979233094	0.000171793	0.002863566	0.002200923	4347	tags=59%, list=23%, signal=45%	FGF10/GREM1/HES5/GLI2/ALDH1A2/SP8/CYP26B1/HOXD9/GLI3/DLX1/HOXA9/GLI1/DLX2/SIX3/DLL1/IRX2/PBX1/TP63/LRP4/CHSY1
GOBP_ENDODERM_FORMATION	GOBP_ENDODERM_FORMATION	57	0.587542302	1.935711417	0.00017235	0.002863566	0.002200923	2388	tags=40%, list=13%, signal=35%	NOG/LHX1/FN1/COL5A2/COL12A1/COL5A1/SOX17/COL11A1/MMP2/VTN/COL4A2/MMP14/INHBA/DUSP1/ITGB5/COL6A1/ITGA5/COL8A1/ITGA4/DUSP4/MMP15/DUSP5/ITGAV
GOMF_IMMUNE_RECEPTOR_ACTIVITY	GOMF_IMMUNE_RECEPTOR_ACTIVITY	141	0.465268599	1.734852046	0.000172203	0.002863566	0.002200923	4005	tags=43%, list=21%, signal=34%	CRLF1/GFRA1/CX3CR1/ACKR4/XCR1/GPR17/CXCR5/C5AR2/GFRA2/IL6ST/CNTFR/IL3RA/CCR6/CCR7/IL1R1/LEPR/CCR4/CXCR1/LILRA4/ACKR2/IL1RL1/FZD4/CCR10/IL4R/IL12B/LILRA2/CR2/KLRC4-KLRK1/CR1/CRLF2/CCR3/CD160/CCR1/IL11RA/PRLR/F3/IL1RAPL2/CCR8/CSF2RB/IL23R/CD200R1/ACKR3/CSF2RA/IL7R/PIGR/CSF3R/OSMR/GPR33/GHR/CCR9/FPR1/IL13RA1/C5AR1/IL2RB/KLRK1/MR1/KLRF1/IL20RA/EPOR/KLRD1/IFNAR1
GOBP_REGULATION_OF_CHONDROCYTE_DIFFERENTIATION	GOBP_REGULATION_OF_CHONDROCYTE_DIFFERENTIATION	47	0.615964362	1.928272963	0.000175872	0.002915113	0.002240543	2610	tags=43%, list=14%, signal=37%	ZBTB16/ADAMTS12/GDF6/NKX3-2/GREM1/ADAMTS7/RUNX2/PKDCC/GLI3/SNAI2/LOXL2/SOX5/ACVRL1/AXIN2/PTHLH/FGF18/BMP4/MAF/EFEMP1/SMAD3
GOBP_ANION_TRANSPORT	GOBP_ANION_TRANSPORT	495	0.356095771	1.471904217	0.000177583	0.002936468	0.002256956	3351	tags=28%, list=18%, signal=24%	SLC7A13/CA4/ABCC11/CLIC6/ATP1A2/SLC26A3/SSTR4/LRP2/SLC44A4/PLA2G5/SLC13A2/SLC4A4/SLC17A1/LEP/SLC22A11/SLCO1B1/RHAG/SLCO2A1/SLC1A2/PLA2G2C/SLC38A11/SLC22A25/SLC5A8/SLC7A2/SLC17A3/CES1/SLC4A8/SLC16A12/SLC34A2/SLCO1B7/AVPR1A/SLC38A4/TNFSF11/SLCO1C1/ABCG2/GABRR3/WNK4/SFRP4/SLC6A1/ENPP1/FXYD1/ANO1/SLC35D3/FGF19/CYP4A11/PDZK1/CACNB4/ABCB1/CEACAM1/SLC22A3/HTR1B/TRPC4/SLC22A12/SLC4A10/GABRB1/ABCB11/SLC13…
GOCC_CAVEOLA	GOCC_CAVEOLA	76	0.537491371	1.833246538	0.000180307	0.002974425	0.002286129	3913	tags=41%, list=21%, signal=32%	ADCY8/ATP1A2/ADCYAP1R1/KCNMA1/F2R/LIPE/FXYD1/DLC1/PTGIS/TRPC4/CDH13/CD36/EHD2/KCNA5/IRS1/PLVAP/AKAP6/TFPI/SORBS1/TGFBR2/HMOX1/IGF1R/SELE/NOS3/MYOF/MLC1/ATP2B4/CAV3/CAV1/SCN5A/PACSIN2
GOBP_ANIMAL_ORGAN_MATURATION	GOBP_ANIMAL_ORGAN_MATURATION	29	0.686659023	1.979176054	0.000181915	0.002993831	0.002301045	2283	tags=41%, list=12%, signal=36%	ZBTB16/PAX2/LEP/ADAMTS12/GREM1/ADAMTS7/IGF1/FGFR3/ALDH1A2/DCHS1/XYLT1/GATA3
GOCC_REPLICATION_FORK	GOCC_REPLICATION_FORK	60	-0.526167531	-1.883708685	0.000183159	0.003007186	0.002311309	6055	tags=65%, list=32%, signal=44%	RPA2/RPA4/SMARCAD1/BAZ1B/POLD3/DNMT1/NBN/POLA2/WDHD1/RAD18/POLD1/RAD51B/PRIMPOL/XRCC2/PRIM2/TONSL/RAD51D/TIMELESS/RPA3/RAD51C/RFC3/CHEK1/CARM1/PRIM1/RFC2/PCNA/MMS22L/ZMIZ2/RFC4/PIF1/RFC5/POLD2/EME2/EME1/HMCES/UHRF1/BLM/MCM10/TIPIN
GOBP_MITOCHONDRIAL_MEMBRANE_ORGANIZATION	GOBP_MITOCHONDRIAL_MEMBRANE_ORGANIZATION	105	-0.437186943	-1.766114232	0.00018422	0.003010376	0.002313761	6274	tags=55%, list=34%, signal=37%	BAX/TMEM11/ALKBH7/IMMT/OMA1/BCS1L/NOL3/OXA1L/ACAA2/COX18/SLC25A6/GSK3A/BAK1/LETM1/MTX1/HSPA4/HSPA9/ZNF205/ARHGAP11B/TIMM50/TIMM9/GCLC/CHCHD6/AGK/MTX2/TIMM13/GZMB/NDUFA13/AFG3L2/BLOC1S2/THEM4/GHITM/BID/TOMM5/HEBP2/TOMM22/PMAIP1/HSPA1A/SLC25A5/TOMM7/TOMM20/PDCD5/VDAC2/TIMM8B/SLC25A31/TIMM8A/HK2/EYA2/CHCHD3/PPIF/UQCC3/PEX5/ROMO1/TOMM40/BNIP3/TIMM10/FZD9/CHCHD10
GOMF_METALLOPEPTIDASE_ACTIVITY	GOMF_METALLOPEPTIDASE_ACTIVITY	179	0.448631896	1.713252605	0.000184133	0.003010376	0.002313761	2680	tags=33%, list=14%, signal=28%	ADAM33/TRHDE/ADAMTS16/ADAM29/TRABD2B/ADAM7/CPA3/ADAMTS12/ADAMTS14/ADAM12/CPZ/MMP11/MMP10/DPEP1/AEBP1/PAPPA2/ADAMTS7/ADAM23/CPE/CPA1/ADAMTS15/CPXM1/MMP16/MMP2/MMP13/ADAMTS6/XPNPEP2/ADAMTS2/ENPEP/TLL1/AMZ1/MMP14/ADAMTSL1/ADAMTSL3/MMP24/BMP1/ADAMTS9/ADAMTSL2/PAPPA/ADAMTS1/TMPRSS6/DPEP2/MMP19/ANPEP/MMEL1/LNPEP/CPQ/PAPLN/ECE1/ADAM19/MMP15/ADAMTS8/NAALADL1/VASH1/CLCA2/ADAMTS18/MMP21/MMP28/ADAM28
GOBP_VASCULAR_ENDOTHELIAL_GROWTH_FACTOR_RECEPTOR_SIGNALING_PATHWAY	GOBP_VASCULAR_ENDOTHELIAL_GROWTH_FACTOR_RECEPTOR_SIGNALING_PATHWAY	51	0.599318383	1.926452119	0.000184812	0.003012949	0.002315738	2849	tags=41%, list=15%, signal=35%	FGF10/EMILIN1/SULF1/MMRN2/NRP1/VTN/CLEC14A/TMEM204/PRKD1/KDR/ITGB3/FZD4/ITGA5/FGF18/FLT1/VEGFC/AXL/FLT4/PRKCB/FYN/NEDD4
GOBP_GLAND_DEVELOPMENT	GOBP_GLAND_DEVELOPMENT	436	0.367019936	1.50067788	0.000189343	0.003079594	0.002366962	3926	tags=32%, list=21%, signal=26%	CSN3/NOG/ESR1/GHRH/TYR/CYP1A1/TGFB3/OXTR/FGF7/SALL1/HGF/ERBB4/FRZB/FGF10/PGR/PCK1/EDNRA/TNC/CCKBR/PTN/PAX6/IGF2/ALDH1A3/GDF7/TNFSF11/DKK3/SULF1/SOCS2/SOX3/LIMS2/FOXA1/GLI2/IGFBP5/FGF1/PCSK1/AR/NRP1/NTN4/NR5A1/PDGFRA/MMP2/ALDH1A2/CACNB4/HMGCS2/VTN/CEACAM1/ALOX15B/HOXA13/NOTCH4/LEF1/HOXD9/SERPINF1/TBX2/KRT76/ATP7B/HOXD3/DNAAF1/SLC29A1/GLI3/WLS/SNAI2/HLX/TGFB1/UGT1A8/ITGA2/PTF1A/WNT2/TGFBR3/HOXA9/PD…
GOBP_VENTRICULAR_CARDIAC_MUSCLE_CELL_MEMBRANE_REPOLARIZATION	GOBP_VENTRICULAR_CARDIAC_MUSCLE_CELL_MEMBRANE_REPOLARIZATION	26	0.701618371	1.988590983	0.000191021	0.003094704	0.002378575	4188	tags=58%, list=22%, signal=45%	SCN2B/SCN4B/KCNE1/KCNE4/KCND3/KCNJ8/ANK2/SCN1B/CACNA2D1/KCNJ5/CAV3/SCN5A/KCNE3/KCNQ1/WDR1
GOBP_SPLICEOSOMAL_SNRNP_ASSEMBLY	GOBP_SPLICEOSOMAL_SNRNP_ASSEMBLY	38	-0.603888627	-1.984093665	0.000191163	0.003094704	0.002378575	6403	tags=79%, list=34%, signal=52%	AAR2/SRSF10/PRPF31/SART1/PRMT5/PRPF19/GEMIN5/SART3/DDX20/COIL/STRAP/GEMIN7/PRPF3/SMN1/SNRPB/SNRPD3/SRSF12/GEMIN2/LSM2/SNRPC/WDR77/LSM4/SNRPD2/SNRPD1/GEMIN6/CLNS1A/SNRPE/SNRPG/SMN2/SNRPF
GOBP_REGULATION_OF_RHO_PROTEIN_SIGNAL_TRANSDUCTION	GOBP_REGULATION_OF_RHO_PROTEIN_SIGNAL_TRANSDUCTION	84	0.525939919	1.818305979	0.000193464	0.003124675	0.002401611	4471	tags=48%, list=24%, signal=36%	F2RL2/PDGFRB/MYOC/COL3A1/F2R/GPR17/NRP1/DLC1/LPAR4/STARD8/RASGRF2/SYNPO2L/HEG1/KANK2/GPR4/RASIP1/P2RY8/LPAR1/GPR20/STARD13/ITGB1/GPR18/P2RY10/LPAR6/AKAP13/EPS8/ARAP3/GPR174/MCF2L/F2RL3/MET/ARHGEF25/ARHGAP35/ARHGDIB/ARRB1/GPR65/ITGA3/ABL1/ADRA1A/EPS8L1
GOBP_SODIUM_ION_TRANSPORT	GOBP_SODIUM_ION_TRANSPORT	248	0.40544013	1.602600597	0.000196585	0.003167709	0.002434687	3363	tags=32%, list=18%, signal=26%	ASIC2/SCN7A/SCN2B/ATP1A2/SLC13A2/NKAIN1/CACNA1G/GRP/SLC4A4/BPIFA1/SLC24A2/SLC17A1/SLC6A2/EDNRA/NETO1/SLC38A11/SCN3B/SCN4B/SLC5A8/SLC17A3/SLC4A8/SLC34A2/SCNN1A/SLC38A4/SPTBN4/EDNRB/SCNN1B/CACNA1H/WNK4/FXYD7/SLC6A1/FXYD1/NOS1/KLHL3/SLC4A10/SCN4A/TESC/SLC13A5/CNTN1/SLC17A4/SLC6A6/SLC5A7/SCN1B/SLC5A1/SLC6A12/SLC17A7/HECW2/SLC10A6/SLC9A3/SLC6A7/SLC24A3/SCN8A/PKD2/FGF14/SLC5A10/NKAIN3/NOS3/PER1/SLC38A8…
GOBP_VASCULOGENESIS	GOBP_VASCULOGENESIS	79	0.533520445	1.83052274	0.000199285	0.003203789	0.002462418	4033	tags=49%, list=22%, signal=39%	APELA/PDGFRB/TBX5/SOX17/APLNR/NRP1/HAS2/TIE1/CEACAM1/MYOCD/CD34/HOXA13/HEG1/KDR/TGFB1/CITED1/TGFBR3/CUL7/FZD4/RASIP1/ZFPM2/TGFBR2/WT1/ENG/ITGAV/RAMP2/FOXF1/WNT7B/RIN2/SOX18/RAPGEF2/ACKR3/HEY1/RASA1/ZFP36L1/CAV1/WNT7A/CITED2/JUNB
GOBP_POSITIVE_REGULATION_OF_NERVOUS_SYSTEM_DEVELOPMENT	GOBP_POSITIVE_REGULATION_OF_NERVOUS_SYSTEM_DEVELOPMENT	268	0.397391112	1.574430539	0.000204204	0.003270228	0.002513482	2939	tags=26%, list=16%, signal=22%	ASIC2/LRP2/CLSTN2/OXTR/CUX2/CX3CR1/SEMA5A/ASPA/MAPT/NTRK1/PTN/SRPX2/ST8SIA2/PAX6/CBLN2/FN1/SLITRK1/SLITRK3/IL33/SLIT2/THBS2/ISLR2/SYNDIG1/CXCL12/LRRTM3/GSX2/NRP1/TENM4/PTPRD/RELN/MAP6/IL6ST/EPHA4/GHRL/NLGN1/FLRT2/NRXN1/SERPINF1/LRRC4B/GRM5/GLI3/PLXNC1/TGFB1/ZNF365/WNT2/AMIGO2/CUL7/LRRN3/DIXDC1/LRRC24/NGF/LRRTM2/EPHB2/VEGFC/CBLN1/SEMA7A/TRPC5/TPBG/ITGB1/NTN1/LRRTM1/SLITRK4/TTBK1/SLITRK6/FLRT3/MAG/…
GOMF_PASSIVE_TRANSMEMBRANE_TRANSPORTER_ACTIVITY	GOMF_PASSIVE_TRANSMEMBRANE_TRANSPORTER_ACTIVITY	462	0.363771005	1.495893667	0.00020436	0.003270228	0.002513482	3767	tags=34%, list=20%, signal=28%	GRIK3/ASIC2/SCN7A/CLIC6/SCN2B/CACNG5/KCNA1/GJB1/CACNG7/GRIA1/CACNA1G/KCNK15/SLC24A2/CHRNA9/GRIA3/KCNMA1/CACNA1C/CACNA2D2/RHAG/GRIA2/KCNB1/KCNS2/SCN3B/SLC14A1/SCN4B/SLC5A8/CHRNA4/SLC17A3/KCNH1/KCNE1/KCNJ12/SCNN1A/KCNK3/AQP7/KCNE4/CACNG8/GRIN2A/KCNK17/SCNN1B/KCND3/CACNG4/TMC3/CACNA1H/GABRR3/TRPC6/GRID1/FXYD1/ANO1/GRIN2C/KCNJ8/GJA4/PIEZO2/OTOP3/CACNB4/KCNMB1/ITPR1/HTR1B/GJD4/TRPC4/CACNG1/GABRB1/SCN4…
GOBP_ACTIN_FILAMENT_BASED_MOVEMENT	GOBP_ACTIN_FILAMENT_BASED_MOVEMENT	128	0.466486003	1.720574475	0.000206999	0.003304844	0.002540088	4503	tags=45%, list=24%, signal=35%	SCN2B/ATP1A2/GATA4/CACNA1G/MYH4/ACTA2/CACNA1C/SCN3B/MYO7B/SCN4B/KCNE1/MYH8/KCNE4/KCND3/SGCD/PLN/KCNJ8/ACTC1/ANK2/ABCC9/FRMD6/KCNA5/PDPN/MYO1D/SCN1B/CACNA2D1/LIMCH1/VIL1/SUN2/GSN/KCNJ5/TPM1/MYO1C/MYH9/MYH10/MYH2/GJA1/KCNN2/WIPF1/CTNNA3/SYNE2/CAV3/KCNJ2/TRPM4/CAV1/SCN5A/MYH3/CACNA1D/KCNE3/KCNQ1/MYO5C/MYO1A/ACTN4/FLNA/EPDR1/CAMK2D/MYO5A/MYO1G
GOBP_SKIN_DEVELOPMENT	GOBP_SKIN_DEVELOPMENT	280	-0.331590136	-1.51180068	0.000211977	0.003376555	0.002595204	1049	tags=14%, list=6%, signal=14%	SPRR2B/GAL/KRT6B/KRT75/KRT10/LIPK/SHH/TNF/SPRR3/FGFR2/KRT86/WNT10A/KRT78/KRT1/SPRR2F/FERMT1/KRT77/LCE2A/KRT5/KRT4/KRT6C/SPINK5/CSTA/IL1A/LIPM/GJB3/LCE3E/S100A7/KRT16/SPRR1A/SPRR2G/SPRR4/SOX21/KRT6A/SPRR2D/LCE3D/LGR5/SPRR2E/SPRR1B/KRT79
GOBP_NEGATIVE_REGULATION_OF_SMOOTH_MUSCLE_CELL_MIGRATION	GOBP_NEGATIVE_REGULATION_OF_SMOOTH_MUSCLE_CELL_MIGRATION	25	0.703982948	1.971683583	0.000213492	0.003392908	0.002607773	2021	tags=44%, list=11%, signal=39%	SEMA6D/PRKG1/SLIT2/LRP1/IGFBP5/ADIPOQ/MYOCD/ABHD2/IGFBP3/MEF2C/SERPINE1
GOBP_RESPONSE_TO_ESTROGEN	GOBP_RESPONSE_TO_ESTROGEN	69	0.553321851	1.871922346	0.000217836	0.00345404	0.002654759	2283	tags=35%, list=12%, signal=31%	ESR1/OCSTAMP/TGFB3/ZNF366/PDGFRB/DHH/SLC34A2/AR/MMP2/GHRL/MMP14/CRHBP/ABCB11/GSTM3/GLI3/TSHB/CITED1/SMAD6/IGFBP2/IL4R/TGFBR2/ARID5A/HMOX1/GATA3
GOBP_OSTEOBLAST_DIFFERENTIATION	GOBP_OSTEOBLAST_DIFFERENTIATION	217	0.413116752	1.601440072	0.00022159	0.00350557	0.002694365	3065	tags=29%, list=16%, signal=25%	NOG/GDF10/LRRC17/TNN/HGF/ITGA11/HEMGN/RANBP3L/TNC/SFRP2/MYOC/VCAN/COL1A1/IGF2/DHH/PENK/GREM1/GDPD2/CHRD/RUNX2/GLI2/IGFBP5/PTH1R/IGF1/TMEM119/RSPO2/IBSP/IL6ST/NPNT/CREB3L1/LEF1/PRKD1/AMELX/GLI3/SNAI2/MRC2/LOX/IGFBP3/CITED1/SMAD6/COL6A1/AXIN2/FAM20C/PTHLH/BMP3/MEF2C/CTHRC1/GLI1/BMP4/LRP3/VEGFC/SEMA7A/WNT7B/LGR4/SMAD3/ILK/MAPK11/NPPC/CAT/ID3/FERMT2/FHL2/PDLIM7/SP7
GOBP_SODIUM_ION_HOMEOSTASIS	GOBP_SODIUM_ION_HOMEOSTASIS	54	0.594903763	1.930984402	0.000222871	0.00351782	0.00270378	3940	tags=48%, list=21%, signal=38%	SCN7A/ATP1A2/CORIN/SPX/EDNRA/TFAP2B/SCNN1A/AVPR2/AVPR1A/EDNRB/SCNN1B/NPR1/CYP4A11/AGTR1/UPK3A/NPPB/AGT/CYP4F12/SLC12A1/EDN1/DRD2/SLC12A3/SLC12A2/SLC8A1/ADORA2A/ATP4B
GOBP_EMBRYONIC_ORGAN_MORPHOGENESIS	GOBP_EMBRYONIC_ORGAN_MORPHOGENESIS	288	0.396231496	1.577879572	0.000227222	0.003578367	0.002750316	3130	tags=30%, list=17%, signal=26%	LBX1/PAX2/NOG/HOXB1/COL2A1/SLC44A4/LHX1/GATA4/HAND1/TGFB3/CHRNA9/FRZB/FGF10/TBX15/EDNRA/PAX6/FBN1/ITGA8/DCANP1/ALDH1A3/TH/NKX3-2/WNT9B/PAX5/RUNX2/ZEB1/SOX17/MMP16/COL11A1/APLNR/PDGFRA/CDH23/HOXB2/MMP14/PRRX1/HOXD9/TBX2/HOXD3/DNAAF1/GLI3/TBX18/HLX/HOXA9/CRB2/MEF2C/CTHRC1/GLI1/MDFI/HOXD4/TGFBR2/MYO3B/ENG/MICAL2/MFAP5/HOXB3/DSCAML1/BMP4/GATA3/LRIG1/FOXF2/PKD2/EPHB2/HOXA7/GRHL3/DLX2/OSR2/EFEMP1/FOXF1…
GOBP_POSITIVE_REGULATION_OF_CHROMOSOME_ORGANIZATION	GOBP_POSITIVE_REGULATION_OF_CHROMOSOME_ORGANIZATION	100	-0.437007934	-1.754862693	0.000228673	0.003593064	0.002761612	6408	tags=55%, list=34%, signal=36%	GNL3/NSMCE2/ACD/INO80E/ACTL6A/SMC4/YY1/CCT2/DHX36/SMC2/DNMT1/NBN/SETDB1/SMC5/TNKS/RAD21/ATF7IP2/CCT5/SFPQ/ATR/MCRS1/MAP2K7/FEN1/PPHLN1/HNRNPA2B1/CCT3/CDK2/PKIB/CCT8/NCAPH/CCT7/UCHL5/MORC2/SIRT6/TCP1/TRIM28/RUVBL2/MAPKAPK5/CCT4/POT1/HNRNPA1/HNRNPD/NABP2/NEK2/SHCBP1L/NCAPG/CDT1/MAPK15/DDX11/SSBP1/RUVBL1/AURKB/DKC1/NCAPD2/PRAP1
GOBP_ADENYLATE_CYCLASE_INHIBITING_G_PROTEIN_COUPLED_RECEPTOR_SIGNALING_PATHWAY	GOBP_ADENYLATE_CYCLASE_INHIBITING_G_PROTEIN_COUPLED_RECEPTOR_SIGNALING_PATHWAY	76	0.532954329	1.817771842	0.000229932	0.003604685	0.002770544	3234	tags=42%, list=17%, signal=35%	GRIK3/HTR1A/AKAP12/EDNRA/CHRM2/P2RY12/HTR1F/PDE2A/ADCY5/NPY2R/ADRA2A/S1PR1/GRM8/HTR1B/GRM7/GRM2/GRM5/CHRM4/ITGB3/CASR/OPRL1/LPAR1/OXER1/MCHR1/GABBR2/FFAR3/PALM/EDN1/NPR3/CHRM5/S1PR3/DRD2
GOBP_REGULATION_OF_CALCIUM_ION_TRANSPORT	GOBP_REGULATION_OF_CALCIUM_ION_TRANSPORT	247	0.403223068	1.590667526	0.000233508	0.003652508	0.002807301	3858	tags=32%, list=21%, signal=26%	ATP1A2/JPH2/CASQ2/ADCYAP1R1/CACNA1C/MS4A1/PDGFRB/SEMG1/CEMIP/KCNE1/CALCR/CXCL12/F2R/MYLK/CD19/PLN/TRPC6/FCRL3/HRC/CAPN3/ADRA2A/APLNR/JPH4/NOS1/CACNB4/SPINK1/PIK3CG/THY1/CACNG1/RCVRN/RRAD/FFAR1/LACRT/ANK2/CABP1/PRKD1/CAMK2A/ITGB3/RAMP3/JSRP1/GEM/IL16/PDGFB/CASR/AKAP6/OPRL1/CACNA2D1/GSTM2/DHRS7C/LILRA2/RGS4/PKD2/AHNAK/MCHR1/AGT/CCR1/HCRT/CABP4/NOS3/CD84/FYN/UBASH3B/EHD3/LHCGR/RGN/CASQ1/WFS1/DRD2/F2…
GOMF_CALCIUM_CHANNEL_REGULATOR_ACTIVITY	GOMF_CALCIUM_CHANNEL_REGULATOR_ACTIVITY	42	0.622074226	1.917952329	0.000237848	0.003712035	0.002853053	2609	tags=45%, list=14%, signal=39%	NPY/CACNG7/NRXN2/HPCAL4/AMBP/PRKG1/CACNG8/CACNG4/NPY2R/ITPR1/CACNG1/NRXN1/RRAD/GRM2/CABP1/GEM/CRISP1/PRKCB/CABP4
GOBP_SNRNA_METABOLIC_PROCESS	GOBP_SNRNA_METABOLIC_PROCESS	54	-0.538450464	-1.880548576	0.000241007	0.003752902	0.002884463	5235	tags=56%, list=28%, signal=40%	USB1/SNAPC2/LARP7/TOE1/SNAPC1/TUT1/INTS4/EXOSC7/SNAPC4/METTL4/ZC3H8/INTS7/EXOSC3/ZCCHC8/EXOSC8/MEPCE/SNAPC5/NOP10/ZCCHC7/EXOSC4/EXOSC9/INTS10/EXOSC5/NHP2/SNAPC3/CDK7/DKC1/CT45A10/CT45A3/CT45A1
GOBP_AORTIC_VALVE_MORPHOGENESIS	GOBP_AORTIC_VALVE_MORPHOGENESIS	32	0.668939648	1.9760246	0.000243298	0.003780101	0.002905368	2616	tags=44%, list=14%, signal=38%	GATA4/HEYL/SLIT3/EMILIN1/SLIT2/TIE1/ELN/SNAI2/DLL4/TGFB1/SMAD6/BMP4/GATA3/NOS3
GOBP_EMBRYONIC_SKELETAL_SYSTEM_DEVELOPMENT	GOBP_EMBRYONIC_SKELETAL_SYSTEM_DEVELOPMENT	126	0.465494725	1.709576715	0.000243922	0.003781338	0.002906319	2944	tags=36%, list=16%, signal=30%	NOG/HOXB1/COL2A1/LHX1/TGFB3/TBX15/EDNRA/COL1A1/NKX3-2/WNT9B/PAX5/SULF1/HOXD1/RUNX2/ZEB1/MMP16/COL11A1/PDGFRA/HOXB2/MMP14/PRRX1/HOXD9/HOXD3/GLI3/DLX1/XYLT1/HOXA9/MDFI/HOXD4/SLC2A10/TGFBR2/HOXB3/DSCAML1/BMP4/HOXC5/HOXA7/DLX2/OSR2/HYAL1/HOXB6/SMAD3/WNT5A/NDST1/PCSK5/SULF2
GOBP_POSITIVE_REGULATION_OF_SMOOTH_MUSCLE_CELL_PROLIFERATION	GOBP_POSITIVE_REGULATION_OF_SMOOTH_MUSCLE_CELL_PROLIFERATION	81	0.538001292	1.850643413	0.000250172	0.003869593	0.002974152	4163	tags=47%, list=22%, signal=37%	ELANE/PDGFRB/SMPD3/HES5/IGFBP5/IGF1/HPGD/S1PR1/MMP2/THBS1/PDGFD/HTR1B/CDH13/CALCRL/ITGB3/EREG/TGFB1/ADAMTS1/ITGA2/NR4A3/PDGFB/TGFBR2/JUN/BMP4/TLR4/HMOX1/IGF1R/AGT/EDN1/NOTCH3/HBEGF/GJA1/DDR2/FOXP1/FGF2/MAP3K5/SERPINF2/ERN1
GOBP_MYOBLAST_FUSION	GOBP_MYOBLAST_FUSION	45	0.614719297	1.91799518	0.000250748	0.003869874	0.002974367	3955	tags=53%, list=21%, signal=42%	SCGB3A1/ERVFRD-1/ADAM12/KCNH1/ADAMTS15/CACNA1H/NOS1/MYOD1/EHD2/ERVW-1/IL4R/NFATC2/ITGB1/JAM2/FER1L5/CAPN2/MYOF/WNT1/MYH9/GDF15/CAV3/DOCK1/DOCK2/CACNA1S
GOBP_VASOCONSTRICTION	GOBP_VASOCONSTRICTION	82	0.529079127	1.821802644	0.000256343	0.003947461	0.003034	4375	tags=55%, list=23%, signal=42%	ASIC2/ATP1A2/HTR1A/OXTR/LEP/ACTA2/EDNRA/AVPR2/AVPR1A/EDNRB/SCNN1B/F2R/ADRA2A/MMP2/EDN3/HTR1B/AGTR1/HTR2B/CRP/COMP/ADRA1D/MTNR1B/KCNA5/BDKRB2/CASR/TBXA2R/HRH1/ECE1/AGT/CYSLTR1/ADRA2B/EDN1/HRH2/DBH/KCNMB2/TRPM4/CAV1/SLC8A1/HTR7/BMPR2/ATP2B1/ABL1/ADRA1A/ACE/DOCK4
GOCC_RNA_POLYMERASE_II_HOLOENZYME	GOCC_RNA_POLYMERASE_II_HOLOENZYME	78	-0.472371632	-1.807809832	0.000258468	0.003962608	0.003045642	6801	tags=59%, list=36%, signal=38%	CDC73/RPRD1B/TAF6/TAF4/RPAP2/MMS19/GTF2H2/GTF2F1/KAT2A/POLR2C/POLR2E/GTF2H1/MNAT1/WDR61/TAF5L/ENY2/TAF3/TAF13/GTF2H5/TAF12/TBPL1/GTF2F2/GTF2B/ERCC3/TCEA1/TAF11/POLR2G/TAF9/GTF2H3/POLR2J3/GTF2A2/POLR2K/POLR2D/GTF2E1/POLR2H/RPRD1A/GTF2E2/POLR2L/TAF10/TAF1L/CDK7/POLR2I/TAF5/POLR2J/GTF2A1L/TAF4B
GOBP_POSITIVE_REGULATION_OF_ERK1_AND_ERK2_CASCADE	GOBP_POSITIVE_REGULATION_OF_ERK1_AND_ERK2_CASCADE	203	0.419912315	1.623788552	0.000257966	0.003962608	0.003045642	2512	tags=31%, list=13%, signal=27%	NPY/SSTR4/APELA/GATA4/PLA2G5/FGF4/ERBB4/AKAP12/FGF10/ACTA2/NTRK1/CCL16/PDGFRB/CCL14/CXCL17/CALCR/ALOX15/TNFSF11/F2R/TEK/FGF1/BMPER/IGF1/NRP1/NOX4/PDGFRA/FGFR3/FGF19/THPO/C5AR2/NPNT/PDGFD/GAS6/FGF20/INHBA/CD36/HTR2B/KDR/CCR7/ITGB3/RAMP3/TGFB1/PDGFB/PDGFA/CASR/CCL19/ROR1/PLA2G2A/PDGFC/CCL24/JUN/GPNMB/FGF18/CHRNA7/BMP4/TLR4/ROR2/SEMA7A/TREM2/TPBG/FLT4/CCR1
GOBP_POSITIVE_REGULATION_OF_PROTEIN_KINASE_B_SIGNALING	GOBP_POSITIVE_REGULATION_OF_PROTEIN_KINASE_B_SIGNALING	104	0.500372123	1.792370956	0.000259331	0.003967073	0.003049074	3844	tags=44%, list=21%, signal=35%	LRP2/CX3CR1/SEMA5A/LEP/MYOC/IGF2/CALCR/P2RY12/TNFSF11/TEK/IGFBP5/IGF1/NOX4/THPO/THBS1/GAS6/PIK3CG/CSF3/AKR1C3/CCR7/RAMP3/F10/TGFB1/PINK1/PDGFA/CCL19/CD28/ENG/MEIS3/GATA3/IGF1R/AXL/TPBG/ITGB1/F3/FERMT2/FGFR1/HBEGF/CASS4/MET/ANGPT1/GDF15/CCL21/PIK3R5/TGFBR1/FGF2
GOBP_KIDNEY_MORPHOGENESIS	GOBP_KIDNEY_MORPHOGENESIS	98	0.505694075	1.799308031	0.000260051	0.003969349	0.003050824	2736	tags=34%, list=15%, signal=29%	PAX2/NOG/LHX1/ADAMTS16/GPC3/SALL1/ERBB4/FGF10/PDGFRB/WNT9B/GREM1/HES5/FGF1/WNK4/KIF26B/TMEM59L/AGTR2/DCHS1/NPNT/KLHL3/GCNT4/GLI3/CITED1/WT1/BMP4/GATA3/PKD2/AGT/WNT7B/LGR4/ILK/TCF21/FMN1
GOBP_AXON_EXTENSION	GOBP_AXON_EXTENSION	121	0.4790135	1.756347946	0.000261404	0.003981258	0.003059977	4780	tags=45%, list=26%, signal=33%	SEMA5A/SEMA6D/MAPT/EDNRA/SLIT3/FN1/SLIT2/ISLR2/SEMA5B/NDN/CXCL12/DCLK1/TNR/LHX2/NRP1/SEMA3G/EDN3/SEMA6B/SLIT1/NRCAM/SEMA3E/SEMA3B/LAMB2/SEMA6C/SEMA7A/VCL/TRPC5/SEMA3D/ITGB1/NTN1/WNT5A/ALCAM/MAG/EDN1/CDKL5/OLFM1/SEMA6A/SEMA3C/SPG11/TRPV2/MEGF8/BMPR2/POU4F3/ARHGAP4/ABL1/MACF1/NDEL1/ULK2/PLXNA4/SRF/WNT3/VEGFA/MAP2/MAP1B
GOBP_REGULATION_OF_CANONICAL_WNT_SIGNALING_PATHWAY	GOBP_REGULATION_OF_CANONICAL_WNT_SIGNALING_PATHWAY	238	0.405024677	1.596742212	0.000274474	0.004171164	0.003205937	2892	tags=24%, list=16%, signal=21%	RSPO1/SHISA6/NOG/TNN/GPC3/DACT3/FRZB/FGF10/SEMA5A/IGFBP1/SFRP2/COL1A1/GREM1/DKK3/IGFBP4/DACT1/SOX17/SFRP4/RSPO2/RBMS3/SHISA3/DAAM2/CTNND2/NKD1/DAB2/GLI3/DKK4/TBX18/WLS/SNAI2/NKD2/BICC1/TGFB1/EGR1/ZEB2/FZD4/IGFBP6/TPBGL/AXIN2/CTHRC1/IGFBP2/GLI1/RECK/TMEM198/DKK2/TPBG/TMEM88/FOXO1/LGR4/SMAD3/WNT5A/ILK/LGR6/ZNF703/SLC9A3R1/AMER2/ANKRD6/LYPD6
GOBP_THYROID_HORMONE_METABOLIC_PROCESS	GOBP_THYROID_HORMONE_METABOLIC_PROCESS	27	0.688470484	1.965583263	0.000278551	0.004223884	0.003246458	2392	tags=48%, list=13%, signal=42%	IYD/TPO/DIO3/CTSK/SLCO1C1/DIO2/GCNT4/SULT1B1/CRYM/DUOXA2/CPQ/GATA3/SLC16A2
GOBP_REGULATION_OF_SODIUM_ION_TRANSPORT	GOBP_REGULATION_OF_SODIUM_ION_TRANSPORT	88	0.511074117	1.782735408	0.00028168	0.004252752	0.003268646	4553	tags=43%, list=24%, signal=33%	SCN2B/ATP1A2/NKAIN1/GRP/BPIFA1/NETO1/SCN3B/SCN4B/SPTBN4/WNK4/FXYD7/FXYD1/NOS1/TESC/CNTN1/SCN1B/HECW2/FGF14/NKAIN3/NOS3/PER1/SLC9A3R1/ADRB2/NEDD4/NKAIN4/DRD2/UTRN/FXYD6/ATP2B4/CAV3/SLC8A1/SCN5A/KCNQ1/ACTN4/CAMK2D/PRKCE/ATP1B2/FXYD5
GOBP_AXON_DEVELOPMENT	GOBP_AXON_DEVELOPMENT	473	0.356558303	1.469328672	0.000281607	0.004252752	0.003268646	3100	tags=26%, list=17%, signal=22%	PAX2/NOG/APOD/LHX1/TNN/CCKAR/CNTN6/SEMA5A/NPTX1/SEMA6D/LGI1/MAPT/EDNRA/NTRK1/TNC/SLIT3/NGFR/LRRC4C/PTN/CDH11/PAX6/FN1/SLITRK1/CRTAC1/ETV1/FEZF2/EVX1/SLITRK3/MYPN/GDF7/SLIT2/ADCY1/ISLR2/SEMA5B/CHL1/LAMA2/SPTBN4/NDN/CXCL12/DCLK1/GLI2/UNC5C/TNR/LHX2/NRP1/FEZ1/MMP2/MAP1A/RELN/MAP6/SEMA3G/EDN3/SEMA6B/EPHA3/THY1/EPHA4/CNTN4/FLRT2/NRXN1/MGARP/GRM7/SLIT1/LHX9/GLI3/PLXNC1/CNTN1/NRCAM/UNC5B/ROBO4/EPHA5/APB…
GOCC_SPINDLE_POLE	GOCC_SPINDLE_POLE	162	-0.371733342	-1.596866462	0.0002823	0.004252878	0.003268742	6469	tags=50%, list=35%, signal=33%	TOPORS/SMC6/NUBP2/GPSM2/CALM2/DYNC1LI1/NUDCD2/VPS4A/CKAP2/STAG2/RAB11A/BEX4/VPS4B/KATNB1/NEDD1/WDR62/TPT1/CTDP1/TNKS/MAPRE1/ALPK1/POC1B/AAAS/RAD21/POC1A/CDC6/PRC1/SPAST/TOPBP1/KATNBL1/HNRNPU/KATNA1/RAE1/GIT1/CKAP2L/CEP95/MTCL1/HSF1/CKAP5/BRCC3/UXT/RGS14/SPAG5/DLGAP5/PSRC1/CENPF/PLK1/HAUS8/KATNAL2/SMC3/KNTC1/EMD/KNSTRN/SPDL1/FAM83D/AURKA/TACC3/NEK2/ASPM/FBF1/CDC25B/HAUS1/FAM161A/BCCIP/BOD1/DDX11/K…
GOBP_REGULATION_OF_PEPTIDYL_SERINE_PHOSPHORYLATION_OF_STAT_PROTEIN	GOBP_REGULATION_OF_PEPTIDYL_SERINE_PHOSPHORYLATION_OF_STAT_PROTEIN	15	-0.767782616	-2.004545948	0.000283694	0.004264624	0.00327777	1076	tags=47%, list=6%, signal=44%	IFNA5/IFNE/IFNB1/IFNA4/LIF/IFNG/IFNW1
GOCC_SODIUM_CHANNEL_COMPLEX	GOCC_SODIUM_CHANNEL_COMPLEX	26	0.694185373	1.9675237	0.000285584	0.004274522	0.003285377	2962	tags=58%, list=16%, signal=49%	GRIK3/SCN7A/SCN2B/CACNA1G/SCN3B/SCN4B/SCNN1A/SCNN1B/CACNA1H/SCN4A/GRIK5/SCN1B/SCN8A/GRIK4/SCN9A
GOBP_REGIONALIZATION	GOBP_REGIONALIZATION	347	0.379045292	1.528985542	0.000285095	0.004274522	0.003285377	4190	tags=37%, list=22%, signal=29%	ZBTB16/CER1/PAX2/NOG/HOXB1/LRP2/LHX1/GATA4/GREM2/GPC3/FGF10/HEYL/SFRP2/PAX6/MEOX2/MSGN1/DCANP1/EMX1/FEZF2/GREM1/CHRD/FOXA1/HES5/GLI2/FGF1/SOX17/LHX2/TDRD10/GSX2/AR/NRP1/ALDH1A2/RELN/LMX1B/SPRY1/ARC/TLL1/HOXB2/SP8/CYP26B1/WNT8A/LEF1/HOXD9/BMP1/NKD1/HOXD3/DNAAF1/GLI3/TBX18/WLS/DLX1/NBL1/DLL4/ACVRL1/WNT2/PCSK6/HOXA9/SMAD6/AXIN2/CRB2/DBX1/MEF2C/LFNG/GLI1/MDFI/HOXD4/WT1/HOXB3/DSCAML1/BMP4/GDF3/HOXC5/C…
GOBP_EPITHELIAL_CELL_DIFFERENTIATION_INVOLVED_IN_KIDNEY_DEVELOPMENT	GOBP_EPITHELIAL_CELL_DIFFERENTIATION_INVOLVED_IN_KIDNEY_DEVELOPMENT	48	0.603035325	1.907660541	0.000287261	0.004290375	0.003297562	2283	tags=35%, list=12%, signal=31%	PAX2/LHX1/SALL1/ACTA2/EDNRA/WNT9B/GREM1/EDNRB/ADIPOQ/CD34/GPR4/PDGFB/MEF2C/WT1/BMP4/LAMB2/GATA3
GOBP_GLUTAMATE_RECEPTOR_SIGNALING_PATHWAY	GOBP_GLUTAMATE_RECEPTOR_SIGNALING_PATHWAY	51	0.589128469	1.893697606	0.000298805	0.004453217	0.003422722	2856	tags=43%, list=15%, signal=37%	GRIK3/GRIA1/GRIA3/GRIA2/KCNB1/GRIN2A/GRID1/GRIN2C/GRM8/GRM7/GRM2/GRM5/PLCB1/GRIA4/GRIK5/SLC1A1/GRIK1/CPEB4/GRIK4/FYN/TRPM1/FRRS1L
GOBP_RESPIRATORY_SYSTEM_DEVELOPMENT	GOBP_RESPIRATORY_SYSTEM_DEVELOPMENT	205	0.42306541	1.637902973	0.000301286	0.004480579	0.003443752	3084	tags=31%, list=17%, signal=26%	NOG/TGFB3/GPC3/FGF7/FGF10/PGR/AGR2/PDGFRB/SMPD3/COL3A1/ALDH1A3/TBX5/CRISPLD2/FOXA1/HOPX/GLI2/IGFBP5/FGF1/MSC/RSPO2/PDGFRA/ALDH1A2/HMGCS2/SPRY1/SPDEF/PKDCC/ADAMTS2/MYOCD/MMP14/LEF1/TBX2/KLF2/HEG1/DNAAF1/ADAMTSL2/GLI3/KDR/WNT2/LOX/PDPN/PDGFA/EPAS1/DPPA4/PHOX2B/ZFPM2/GLI1/RXFP1/TGFBR2/WT1/ITGB6/FGF18/BMP4/FOXF1/FLT4/WNT7B/NOS3/CELSR1/WNT5A/TCF21/RARA/CCDC39/LTBP3/RCN3/PTK7
GOBP_MITOCHONDRIAL_TRANSMEMBRANE_TRANSPORT	GOBP_MITOCHONDRIAL_TRANSMEMBRANE_TRANSPORT	87	-0.455064281	-1.774445688	0.000302259	0.004485439	0.003447488	4923	tags=54%, list=26%, signal=40%	CHCHD4/DNAJC15/AIFM1/MCU/TIMM50/VDAC1/TST/MRS2/SLC25A32/PAM16/SLC25A36/TIMM23/TIMM17A/PMPCB/SLC25A3/SFXN1/SLC25A21/SLC25A13/TIMM17B/GRPEL2/GRPEL1/AFG3L2/MCUR1/DNAJC19/SLC25A5/TOMM7/SLC39A8/TOMM20/UCP2/SLC25A39/STOML2/SLC25A28/TIMM21/SLC25A31/SLC25A23/MRPL18/SLC25A37/TIMM44/HSPD1/PNPT1/SFXN4/ROMO1/TOMM40/DNLZ/SLC25A33/SLC25A22/SLC25A41
GOBP_POSITIVE_REGULATION_OF_CHEMOTAXIS	GOBP_POSITIVE_REGULATION_OF_CHEMOTAXIS	141	0.456680058	1.702827862	0.00031061	0.004599542	0.003535187	2957	tags=33%, list=16%, signal=28%	SMOC2/CX3CR1/FGF10/SEMA5A/PTN/PDGFRB/CXCL17/THBS4/P2RY12/SLIT2/CXCL12/SCG2/NRP1/S1PR1/THBS1/EDN3/PDGFD/GAS6/RARRES2/CDH13/NTF3/CCR6/PRKD1/KDR/CCR7/TGFB1/CCR4/ITGA2/IL16/PDGFB/CASR/CCL19/LPAR1/SERPINE1/FGF18/NEDD9/VEGFC/TREM2/TPBG/CCR1/F3/SMAD3/WNT5A/EDN1/FGF16/FGFR1
GOCC_CONTRACTILE_FIBER	GOCC_CONTRACTILE_FIBER	235	0.402990847	1.582574948	0.000312774	0.004621735	0.003552244	3980	tags=37%, list=21%, signal=30%	ACTA1/MYH11/JPH2/LMOD1/FLNC/PGM5/MYH4/CASQ2/IGFN1/ACTA2/CACNA1C/MYL3/SCN3B/MYH13/CMYA5/KCNE1/MYH8/MYPN/SYNC/DES/HRC/CAPN3/MYL7/FHL5/KCNJ8/MMP2/MYOM3/NPNT/MYOZ3/MYOD1/ACTC1/MYL9/ANK2/ABCC9/SYNPO2L/UNC45B/CALD1/KCNA5/TRIM63/PDLIM4/MYOZ1/TIMP4/MYH1/SYNE1/TPM2/MYOZ2/MYOT/NEXN/SCN8A/AHNAK/MYOM1/VCL/FBXL22/PALLD/SYNPO2/DST/ILK/LDB3/SVIL/TPM1/FERMT2/FHL2/ACTN1/PDLIM7/CASQ1/MYH2/MYL4/RTN2/KCNN2/ATP2B4/RY…
GOBP_RESPONSE_TO_ALCOHOL	GOBP_RESPONSE_TO_ALCOHOL	244	0.402289481	1.588933657	0.000314116	0.004631716	0.003559915	3683	tags=34%, list=20%, signal=27%	CSN1S1/ADCY8/NPAS4/ADCYAP1R1/LEP/SLIT3/CTSK/CLDN5/CES1/TH/SCNN1A/PENK/SLIT2/AVPR1A/ADCY1/PTGDR/CLDN18/GRIN2A/SCNN1B/ADCY5/HPGD/FGF19/HMGCS2/SPINK1/ADIPOQ/CYP8B1/KCNMB1/HTR1B/CRHBP/MAOB/INHBA/ABCB11/KCNC2/CSF3/AKR1C3/KLF2/UCP1/TNFSF4/CCR7/TGFB1/GNG2/IGFBP7/FOSB/KLF9/TGFBR3/IL2/CCL19/TBXA2R/TGFBR2/ST6GAL1/A2M/RGS4/FOS/CDO1/GATA3/IGF1R/ABAT/GLRA1/CCND1/FBP1/FYN/H6PD/RGS7/NPPC/CAT/RARA/CYP7A1/INHBB/E…
GOBP_NEPHRON_MORPHOGENESIS	GOBP_NEPHRON_MORPHOGENESIS	80	0.532742287	1.829838824	0.000315122	0.004636701	0.003563747	2736	tags=38%, list=15%, signal=32%	PAX2/NOG/LHX1/ADAMTS16/GPC3/SALL1/ERBB4/PDGFRB/WNT9B/GREM1/HES5/FGF1/WNK4/KIF26B/TMEM59L/AGTR2/DCHS1/NPNT/KLHL3/GLI3/CITED1/WT1/BMP4/GATA3/PKD2/AGT/LGR4/ILK/TCF21/FMN1
GOBP_TISSUE_REMODELING	GOBP_TISSUE_REMODELING	161	0.445508846	1.689131381	0.000318847	0.004681588	0.003598247	4170	tags=42%, list=22%, signal=33%	TGFB3/SIGLEC15/FGF10/LEP/EDNRA/PTN/CSPG4/PDK4/CTSK/THBS4/GREM1/TNFSF11/CLDN18/F2R/IGFBP5/PTH1R/TMEM119/AGTR2/DCSTAMP/NOX4/S1PR1/MMP2/TIE1/CEACAM1/INPP5D/HTR1B/MMP14/SPP2/ITGB3/LEPR/DLL4/TGFB1/ACVRL1/IL2/EPAS1/MEF2C/CTHRC1/IL12B/GPNMB/MITF/AXL/AGT/FLT4/LGR4/NOS3/ADRB2/UBASH3B/LTBP3/RUNX1/GJA1/SPP1/LRRK1/SEMA3C/PLEKHM1/DBH/DDR2/P3H4/ATP7A/CAV1/LRP5/CST3/IL20RA/TRAF6/TMBIM1/NOTCH2/BMPR2/TCIRG1
GOBP_MICROTUBULE_ORGANIZING_CENTER_ORGANIZATION	GOBP_MICROTUBULE_ORGANIZING_CENTER_ORGANIZATION	144	-0.388818169	-1.646406486	0.000320851	0.004701075	0.003613224	5604	tags=44%, list=30%, signal=31%	VPS4B/PARD6A/PCM1/CNTLN/CCNL1/CETN3/WDR62/FBXW5/CENPJ/TRIM37/NUBP1/POC1B/CHMP1A/C10orf90/XPO1/XRCC2/ARL2/CHMP4B/TMEM67/TUBE1/E2F4/CDK2/MCPH1/CEP72/CEP250/GEN1/HAUS7/CHEK1/CETN2/CKAP5/CEP192/UXT/SSX2IP/NAT10/CEP76/CCNF/PLK1/HAUS8/STIL/MCIDAS/CHORDC1/AURKA/DZIP1/CEP131/NEK2/RANBP1/HAUS1/SAC3D1/PPP1R35/SASS6/FOXJ1/RTTN/CDK1/CCDC78/KIF11/KIF25/NDC80/ATF5/PLK4/HAUS6/NPM1/SLC16A1/BCL2L10/HEPACAM2
GOBP_MAMMARY_GLAND_DEVELOPMENT	GOBP_MAMMARY_GLAND_DEVELOPMENT	134	0.464577087	1.720435469	0.00032153	0.004701113	0.003613253	3844	tags=36%, list=21%, signal=29%	CSN3/ESR1/TGFB3/OXTR/ERBB4/FGF10/PGR/TNFSF11/SOCS2/GLI2/IGFBP5/AR/NOTCH4/LEF1/HOXD9/TBX2/ATP7B/SLC29A1/GLI3/ITGA2/WNT2/HOXA9/RXFP1/TGFBR2/BMP4/CDO1/LBH/GATA3/FOXF1/NTN1/PRLR/WNT7B/CCND1/WNT5A/STAT5B/ZNF703/NEURL1/CYP19A1/NR3C1/TBX3/MSX2/APLN/CAV3/ATP7A/CAV1/LRP5/ARHGAP35/FGF2
GOMF_TRNA_BINDING	GOMF_TRNA_BINDING	59	-0.517361848	-1.852262735	0.000326174	0.004758982	0.003657731	5658	tags=54%, list=30%, signal=38%	IARS2/AIMP1/RPUSD4/NSUN2/THG1L/EIF2S3/SARS2/EEF1A1/NSUN3/TRMT10A/DTD2/CTU1/FARSA/HSD17B10/NAT10/SSB/PSTK/EIF2A/METTL1/PTCD1/DARS2/TRMT11/DTD1/NSUN6/YRDC/CTU2/XPOT/TRMT10C/TRMT1/YARS2/RPL35A/PUS1
GOBP_ORGANIC_ANION_TRANSPORT	GOBP_ORGANIC_ANION_TRANSPORT	361	0.37772853	1.526212518	0.00033112	0.004821021	0.003705415	2977	tags=27%, list=16%, signal=23%	SLC7A13/CA4/ABCC11/ATP1A2/SLC26A3/SSTR4/LRP2/SLC44A4/PLA2G5/SLC13A2/SLC4A4/SLC17A1/LEP/SLC22A11/SLCO1B1/RHAG/SLCO2A1/SLC1A2/PLA2G2C/SLC38A11/SLC22A25/SLC5A8/SLC7A2/SLC17A3/CES1/SLC4A8/SLC16A12/SLCO1B7/AVPR1A/SLC38A4/TNFSF11/SLCO1C1/ABCG2/SLC6A1/SLC35D3/FGF19/CYP4A11/CACNB4/CEACAM1/SLC22A3/HTR1B/TRPC4/SLC22A12/SLC4A10/ABCB11/SLC13A5/GRM7/GRM2/CD36/SLC16A11/TSPO2/SLC17A4/SLC16A6/BDKRB2/ABCC3/SLC6A6…
GOBP_CELLULAR_RESPONSE_TO_CARBOHYDRATE_STIMULUS	GOBP_CELLULAR_RESPONSE_TO_CARBOHYDRATE_STIMULUS	133	0.45592178	1.686413002	0.00033355	0.004846242	0.003724799	3524	tags=29%, list=19%, signal=24%	ADCY8/PAX2/GATA4/CMA1/LEP/NPTX1/PCK1/KCNB1/TH/ADCY5/ADRA2A/ANO1/NOX4/GAS6/GHRL/SERPINF1/CALCRL/PTPRN2/SLC29A1/PLCB1/RPS6KA2/GRIK5/CASR/EPHA5/GPR68/IGF1R/TREM2/ZBTB20/PRKCB/FBP1/CPB2/SIDT2/CYP7A1/COLEC12/BAIAP3/ABCA12/RAB11FIP5/FOXA2/ZFP36L1
GOBP_PROTEIN_LOCALIZATION_TO_CHROMOSOME_CENTROMERIC_REGION	GOBP_PROTEIN_LOCALIZATION_TO_CHROMOSOME_CENTROMERIC_REGION	24	-0.676926464	-2.024728321	0.000335522	0.004864718	0.003739	3423	tags=58%, list=18%, signal=48%	RCC2/KNTC1/ZWILCH/SPDL1/CDT1/BUB3/BUB1B/MTBP/BOD1/CDK1/AURKB/NDC80/TTK/CENPA
GOBP_CANONICAL_WNT_SIGNALING_PATHWAY	GOBP_CANONICAL_WNT_SIGNALING_PATHWAY	287	0.395281702	1.575681735	0.00033739	0.004881605	0.003751979	3862	tags=31%, list=21%, signal=25%	RSPO1/SHISA6/NOG/TNN/GPC3/DACT3/FRZB/FGF10/SEMA5A/IGFBP1/EDNRA/SFRP2/COL1A1/WNT9B/GREM1/DKK3/EDNRB/IGFBP4/DACT1/SOX17/SFRP4/RSPO2/RBMS3/SHISA3/DAAM2/CTNND2/WNT8A/LEF1/NKD1/DAB2/GLI3/DKK4/TBX18/WLS/SNAI2/NKD2/BICC1/TGFB1/EGR1/WNT2/ZEB2/FZD4/IGFBP6/TPBGL/AXIN2/DIXDC1/CTHRC1/IGFBP2/GLI1/RECK/TMEM198/GATA3/TCF7/DKK2/TPBG/TMEM88/FOXO1/WNT7B/LGR4/SMAD3/WNT5A/ILK/LGR6/ZNF703/SLC9A3R1/AMER2/ANKRD6/EDN1/L…
GOMF_CYTOKINE_RECEPTOR_ACTIVITY	GOMF_CYTOKINE_RECEPTOR_ACTIVITY	97	0.496091711	1.75812596	0.000341317	0.004928162	0.003787762	3396	tags=43%, list=18%, signal=36%	CRLF1/GFRA1/CX3CR1/ACKR4/XCR1/GPR17/CXCR5/GFRA2/IL6ST/CNTFR/IL3RA/CCR6/CCR7/IL1R1/LEPR/CCR4/CXCR1/ACKR2/IL1RL1/FZD4/CCR10/IL4R/IL12B/CRLF2/CCR3/CCR1/IL11RA/PRLR/F3/IL1RAPL2/CCR8/CSF2RB/IL23R/ACKR3/CSF2RA/IL7R/CSF3R/OSMR/GHR/CCR9/IL13RA1/IL2RB
GOBP_METANEPHROS_DEVELOPMENT	GOBP_METANEPHROS_DEVELOPMENT	92	0.508515854	1.786737727	0.000342755	0.004938659	0.00379583	2854	tags=39%, list=15%, signal=33%	PAX2/LHX1/GPC3/SALL1/FGF10/GDF6/PDGFRB/TFAP2B/FBN1/ITGA8/WNT9B/GREM1/HES5/SOX17/KIF26B/AGTR2/PDGFRA/ADIPOQ/SPRY1/CD34/GLI3/EGR1/CITED1/PDGFB/PDGFA/WT1/BMP4/LAMB2/GATA3/PKD2/OSR2/WNT7B/LGR4/TCF21/FMN1/ID3
GOCC_INTRINSIC_COMPONENT_OF_MITOCHONDRIAL_INNER_MEMBRANE	GOCC_INTRINSIC_COMPONENT_OF_MITOCHONDRIAL_INNER_MEMBRANE	55	-0.521519928	-1.813079724	0.000348109	0.005005419	0.003847142	6215	tags=62%, list=33%, signal=41%	TMEM11/COA1/SFXN2/IMMT/OXA1L/SMIM4/COX18/MTX1/L2HGDH/HSPA9/MCU/TIMM23/SCO2/TIMM17A/CHCHD6/AGK/SLC25A3/MTX2/SFXN1/TIMM17B/AFG3L2/GHITM/MCUR1/COQ2/SLC25A19/TMEM177/TMEM223/CHCHD3/UQCC3/C12orf73/SFXN4/PET100/MT-CYB/CHCHD10
GOBP_VASCULAR_TRANSPORT	GOBP_VASCULAR_TRANSPORT	87	0.504235085	1.756628287	0.000359098	0.005148834	0.00395737	3496	tags=46%, list=19%, signal=38%	ATP1A2/LRP2/SLC4A4/SLC1A2/SLC7A2/SLC4A8/SLC16A12/AVPR1A/SLCO1C1/LRP1/ABCG2/SLC6A1/KCNJ8/ABCB1/SLC22A3/CD36/ABCC9/SLC29A1/LEPR/ABCC3/SLC6A6/ATP2A3/SLC5A1/SLC1A1/SLC2A10/SLC24A3/LRP3/SLC16A2/SLC38A5/ATP8A1/SLC9A3R1/SLC5A3/SLC22A5/SLCO2B1/SLC16A7/SLC6A17/SLC12A2/ATP2B4/SLC1A4/SLC2A4
GOBP_LEUKOCYTE_MIGRATION	GOBP_LEUKOCYTE_MIGRATION	378	0.368913223	1.494370822	0.000359566	0.005148834	0.00395737	4297	tags=37%, list=23%, signal=29%	GP2/APOD/CTSG/CX3CR1/LEP/ELANE/CCL16/PTN/EMILIN1/SMPD3/CCL14/CXCL17/THBS4/P2RY12/SELP/GREM1/IL33/SPNS2/SLIT2/TNFSF11/EDNRB/CXCL12/PRTN3/PREX1/CNR2/CH25H/CXCR5/SCG2/S1PR1/ITGA1/MMP2/THBS1/C5AR2/EDN3/DPP4/LYVE1/PDGFD/GAS6/JAM3/RARRES2/PIK3CG/THY1/CD34/MMP14/PPBP/CCR6/CCR7/PLCB1/ITGB3/NBL1/IL1R1/NLRP12/ITGA2/CXCR1/SELL/TRIM55/PLVAP/PECAM1/DUSP1/IL16/PDGFB/GPR15/CD200/BST1/CCL19/SERPINE1/ECM1/HRH1/CC…
GOBP_SMOOTH_MUSCLE_CELL_DIFFERENTIATION	GOBP_SMOOTH_MUSCLE_CELL_DIFFERENTIATION	58	0.571385918	1.88142078	0.000369201	0.005275921	0.004055049	2487	tags=40%, list=13%, signal=34%	FGF10/PRDM6/EDNRA/ITGA8/EDNRB/ZEB1/APLNR/NPNT/MYOCD/EFEMP2/TMEM204/TBX2/COMP/TBX18/EREG/PDGFB/NFATC4/MEF2C/ENG/NFATC2/BMP4/RAMP2/FOXF1
GOBP_HEART_VALVE_MORPHOGENESIS	GOBP_HEART_VALVE_MORPHOGENESIS	54	0.58418554	1.896194368	0.000372718	0.005315251	0.004085277	2616	tags=35%, list=14%, signal=30%	GATA4/HEYL/SLIT3/EMILIN1/TBX5/SLIT2/TIE1/DCHS1/ELN/ADAMTS9/SNAI2/DLL4/TGFB1/SMAD6/MEF2C/TGFBR2/BMP4/GATA3/NOS3
GOBP_VOCALIZATION_BEHAVIOR	GOBP_VOCALIZATION_BEHAVIOR	17	0.785861853	2.019969538	0.000375606	0.005345453	0.00410849	2019	tags=53%, list=11%, signal=47%	NRXN2/SHANK1/SRPX2/DCANP1/BRINP1/NRXN1/GLI3/NLGN4X/NLGN4Y
GOBP_BASEMENT_MEMBRANE_ORGANIZATION	GOBP_BASEMENT_MEMBRANE_ORGANIZATION	36	0.657022246	1.961281098	0.000377017	0.005347187	0.004109823	3446	tags=56%, list=18%, signal=45%	CMA1/NID2/COL3A1/MMP11/LAMA2/HMCN1/NID1/NTN4/FLRT2/COL4A1/PXDN/PHLDB1/LAMB2/RAMP2/ITGB1/NTNG2/LAMB1/NTNG1/HPN/LAMC1
GOMF_CYCLIN_DEPENDENT_PROTEIN_SERINE_THREONINE_KINASE_REGULATOR_ACTIVITY	GOMF_CYCLIN_DEPENDENT_PROTEIN_SERINE_THREONINE_KINASE_REGULATOR_ACTIVITY	46	-0.556986514	-1.909885099	0.000377267	0.005347187	0.004109823	3132	tags=33%, list=17%, signal=27%	CDKN2D/CDKN2C/CCNF/CKS1B/CCNB2/CCNJ/CCNE1/CCNB1/CCNA2/CDKN2A/CCNI2/CDK5R2/CKS2/CCNB3/CCNA1
GOBP_SEMAPHORIN_PLEXIN_SIGNALING_PATHWAY	GOBP_SEMAPHORIN_PLEXIN_SIGNALING_PATHWAY	44	0.59985411	1.856871553	0.000380127	0.005376752	0.004132547	4415	tags=59%, list=24%, signal=45%	SEMA5A/SEMA6D/EDNRA/SEMA5B/NRP1/SEMA3G/SEMA6B/KDR/PLXNC1/SEMA3E/SEMA3B/ECE1/SEMA6C/SEMA7A/SEMA3D/EDN1/NCAM1/GDNF/PLXNA2/MET/SEMA6A/SEMA3C/PLXNB2/PLXND1/FLNA/PLXNA4
GOBP_MITOTIC_METAPHASE_PLATE_CONGRESSION	GOBP_MITOTIC_METAPHASE_PLATE_CONGRESSION	58	-0.523361218	-1.862347437	0.000382695	0.005402073	0.004152008	5833	tags=55%, list=31%, signal=38%	RAB11A/CHMP2A/KPNB1/CHAMP1/NUDC/VPS4B/EML4/MAPRE1/CHMP1A/CHMP4B/HNRNPU/PSRC1/KIF22/KIFC1/PINX1/CDCA8/CDCA5/RRS1/SPDL1/CDT1/BOD1/KIF14/AURKB/CEP55/CENPE/BIRC5/NDC80/KIF18A/SEH1L/KIF2C/NUF2/CCNB1
GOBP_MESONEPHRIC_TUBULE_MORPHOGENESIS	GOBP_MESONEPHRIC_TUBULE_MORPHOGENESIS	67	0.544445399	1.833899822	0.00038352	0.005402738	0.004152519	3094	tags=40%, list=17%, signal=34%	PAX2/NOG/LHX1/ADAMTS16/GPC3/SALL1/WNT9B/GREM1/FGF1/KIF26B/TMEM59L/AGTR2/DCHS1/NPNT/GLI3/CITED1/WT1/BMP4/GATA3/PKD2/AGT/LGR4/ILK/TCF21/FMN1/GDNF/WNT1
GOMF_ATP_DEPENDENT_ACTIVITY_ACTING_ON_DNA	GOMF_ATP_DEPENDENT_ACTIVITY_ACTING_ON_DNA	111	-0.422920995	-1.708533141	0.000384645	0.005407608	0.004156263	4928	tags=41%, list=26%, signal=30%	CECR2/RAD51B/XRCC2/G3BP1/RECQL4/DMC1/GTF2F2/NAV2/RAD51D/MSH6/HLTF/ERCC3/PMS1/ATAD5/RAD51C/RFC3/SMARCA4/MSH2/TOP2A/BRIP1/RFC2/RFC4/DNA2/RUVBL2/PIF1/RAD54B/WRNIP1/SMC3/RFC5/SUPV3L1/MCM7/ERCC6L/CDK7/MCM2/TTF2/RAD54L/DDX11/RUVBL1/POLQ/DQX1/HELLS/BLM/DSCC1/HFM1/MSH4
GOBP_GLAND_MORPHOGENESIS	GOBP_GLAND_MORPHOGENESIS	122	0.476767988	1.746699316	0.000393865	0.005526042	0.004247291	2822	tags=30%, list=15%, signal=26%	NOG/ESR1/TGFB3/FGF7/HGF/FGF10/PGR/TNC/PTN/PAX6/GDF7/SULF1/LIMS2/FOXA1/IGFBP5/FGF1/AR/NRP1/NTN4/MMP2/CEACAM1/HOXA13/TBX2/GLI3/SNAI2/TGFB1/PDGFA/CRIP1/GLI1/RXFP1/TGFBR2/BMP4/FGL1/NTN1/WNT5A/SLC9A3R1/CPB2
GOMF_EXTRACELLULAR_MATRIX_STRUCTURAL_CONSTITUENT_CONFERRING_COMPRESSION_RESISTANCE	GOMF_EXTRACELLULAR_MATRIX_STRUCTURAL_CONSTITUENT_CONFERRING_COMPRESSION_RESISTANCE	20	0.73830329	1.952223372	0.000396869	0.005556964	0.004271057	2661	tags=75%, list=14%, signal=64%	OGN/ACAN/PODN/VCAN/DCN/ASPN/FMOD/PRG4/HSPG2/LUM/HAPLN1/AMELX/ENAM/BGN/STATH
GOBP_MEIOSIS_I_CELL_CYCLE_PROCESS	GOBP_MEIOSIS_I_CELL_CYCLE_PROCESS	120	-0.426039665	-1.752745393	0.000399187	0.00557817	0.004287355	3687	tags=40%, list=20%, signal=32%	TOP2A/BRIP1/M1AP/SIRT7/PSMC3IP/C11orf80/DDX4/MYBL1/PLK1/RAD54B/SYCP2/CDC25C/RMI1/PSMD13/AURKA/EME2/SLC25A31/TEX19/EME1/CDC25B/MND1/CDC25A/ESPL1/SYCE2/MAPK15/RAD54L/CCNB2/SYCE3/FBXO5/TRIP13/HFM1/NDC80/CCNE1/NDC1/RAD51AP1/RNF212/CCNB1IP1/HORMAD1/MSH4/PTTG1/CKS2/PRDM9/MEIOB/MEI4/RPL10L/SYCP1/CCNA1/DMRT1
GOCC_NUCLEAR_PORE	GOCC_NUCLEAR_PORE	95	-0.432089026	-1.731347296	0.000400744	0.005579842	0.004288641	6085	tags=55%, list=33%, signal=37%	VPS4A/NUP160/RANBP3/POM121C/UBE2I/ENY2/CHMP2A/KPNB1/NUP98/VPS4B/PARP11/CETN3/NUP43/NUP35/TNKS/CHMP1A/NUP85/NUP210/XPO7/AAAS/NUP93/NUP153/NUP62CL/CHMP4B/IPO7/NUP107/RAE1/PCID2/DDX19B/CETN2/EIF5A/RGPD1/NUP155/NUP205/IPO5/SUMO1/SNUPN/NUP54/RANBP17/RANBP1/XPOT/NXT1/NUP37/RAN/AHCTF1/NUTF2/NXT2/MAD2L1/EIF5AL1/SEH1L/NDC1/NPAP1
GOCC_I_BAND	GOCC_I_BAND	140	0.460931549	1.715347098	0.000400913	0.005579842	0.004288641	4816	tags=49%, list=26%, signal=36%	JPH2/FLNC/PGM5/CASQ2/IGFN1/CACNA1C/MYL3/SCN3B/KCNE1/MYPN/SYNC/DES/HRC/CAPN3/FHL5/MYOZ3/ACTC1/MYL9/ANK2/SYNPO2L/UNC45B/KCNA5/TRIM63/PDLIM4/MYOZ1/MYOZ2/MYOT/NEXN/SCN8A/FBXL22/PALLD/SYNPO2/DST/LDB3/FERMT2/FHL2/ACTN1/PDLIM7/CASQ1/RTN2/KCNN2/ATP2B4/RYR1/SYNPO/PPP1R12B/KLHL40/SYNE2/CAV3/CRYAB/CSRP1/PDLIM5/SLC8A1/PRICKLE4/SCN5A/MYZAP/CACNA1S/OBSL1/CACNA1D/ITGB1BP2/ACTN4/ADRA1A/FLNA/FKBP1B/PLEC/PDLIM2/CA…
GOCC_SPLICEOSOMAL_TRI_SNRNP_COMPLEX	GOCC_SPLICEOSOMAL_TRI_SNRNP_COMPLEX	35	-0.593828572	-1.919389714	0.000407131	0.005655055	0.004346449	6289	tags=71%, list=34%, signal=47%	PRPF4/PRPF31/LSM3/LSM6/SART1/SNRNP40/SNRPN/TXNL4B/PRPF3/USP39/LSM8/SNRPB/SNRPD3/LSM7/LSM2/SNRPA/LSM4/LSM5/PPIH/SNRPD2/SNRPD1/SNRPE/SNRPG/TXNL4A/SNRPF
GOBP_SENSORY_PERCEPTION_OF_PAIN	GOBP_SENSORY_PERCEPTION_OF_PAIN	94	0.495203034	1.750483727	0.000410918	0.005696253	0.004378114	2995	tags=34%, list=16%, signal=29%	SMR3B/SMR3A/TAC1/KCNA1/SPX/NTRK1/SCN3B/MRGPRX2/CHRNA4/PENK/IL33/GRIN2A/EDNRB/HOXD1/NDN/CXCL12/F2R/CNR2/ANO1/MMP24/KCND2/VIP/ITGA2/KCNK4/OPRL1/IL12B/TRPV1/MGLL/FYN/EDN1/SCN9A/BACE1
GOBP_NEURON_RECOGNITION	GOBP_NEURON_RECOGNITION	48	0.595589346	1.884105704	0.000412401	0.005705431	0.004385168	2539	tags=42%, list=14%, signal=36%	TNN/CNTN6/OPCML/SEMA5A/CRTAC1/FEZF2/MYPN/NDN/NTM/NRP1/EPHA3/PCDH12/EPHA4/CNTN4/NRCAM/ROBO4/DSCAML1/NEXN/EPHB2/PALLD
GOBP_STRIATED_MUSCLE_CELL_DIFFERENTIATION	GOBP_STRIATED_MUSCLE_CELL_DIFFERENTIATION	261	0.394171996	1.561713075	0.000413933	0.005715244	0.00439271	4002	tags=35%, list=21%, signal=28%	ACTA1/MYH11/GATA4/LMOD1/FLNC/SCGB3A1/PI16/PGM5/ERVFRD-1/ADAM12/PDGFRB/IGF2/KCNH1/TBX5/MYPN/GREM1/AVPR1A/SMYD1/SGCD/ADAMTS15/HOPX/CACNA1H/IGFBP5/CAPN3/IGF1/TMEM119/POPDC2/NOX4/PDGFRA/NOS1/MYOD1/MYOCD/ACTC1/MMP14/MYL9/CYP26B1/WNT8A/SYNPO2L/EHD2/TBX18/BHLHA15/TGFB1/MYOZ1/MYOZ2/AKAP6/MEF2C/ERVW-1/IL4R/WT1/NFATC2/RGS4/BMP4/CNTNAP1/AGT/ITGB1/JAM2/FER1L5/MYLK3/LDB3/RARA/TPM1/EDN1/AKAP13/CAPN2/FHL2/MYOF/…
GOBP_CYCLIC_NUCLEOTIDE_BIOSYNTHETIC_PROCESS	GOBP_CYCLIC_NUCLEOTIDE_BIOSYNTHETIC_PROCESS	20	0.736324279	1.946990467	0.000420879	0.005799613	0.004457556	3268	tags=60%, list=18%, signal=50%	ADCY8/ADCY1/GUCY1A2/ADCY5/NPR1/ADCY4/GUCY2D/NPPB/NPR2/NPPC/ADCY9/ADCY2
GOBP_FEMALE_SEX_DIFFERENTIATION	GOBP_FEMALE_SEX_DIFFERENTIATION	120	0.478943388	1.747999182	0.00043108	0.005928414	0.004556551	2983	tags=33%, list=16%, signal=28%	ESR1/LRP2/LHX1/ADCYAP1R1/COL9A3/FGF10/PGR/LEP/SLIT3/SRD5A2/SLIT2/RETN/DACH1/NR5A1/PDGFRA/MMP2/MMP14/INHBA/LHX9/KDR/EREG/ADAMTS1/NRIP1/FZD4/MMP19/ZFPM2/AMHR2/FST/LFNG/WT1/A2M/AXL/ARID5B/NOS3/WNT5A/STAT5B/DACH2/INHBB/LHCGR/CYP19A1
GOBP_POSITIVE_REGULATION_OF_SYNCYTIUM_FORMATION_BY_PLASMA_MEMBRANE_FUSION	GOBP_POSITIVE_REGULATION_OF_SYNCYTIUM_FORMATION_BY_PLASMA_MEMBRANE_FUSION	22	0.722548774	1.955394405	0.000433862	0.005954885	0.004576897	2932	tags=50%, list=16%, signal=42%	OCSTAMP/SCGB3A1/DCSTAMP/RAPGEF3/MYOD1/EHD2/IL4R/NFATC2/TREM2/CAMK1/CAPN2
GOBP_ENDODERM_DEVELOPMENT	GOBP_ENDODERM_DEVELOPMENT	82	0.52044987	1.792089127	0.00043646	0.00597873	0.004595224	2968	tags=39%, list=16%, signal=33%	NOG/APELA/LHX1/GATA4/FN1/COL5A2/COL12A1/COL5A1/SOX17/COL11A1/MMP2/VTN/ARC/COL4A2/MMP14/INHBA/DUSP1/ITGB5/COL6A1/ITGA5/COL8A1/ITGA4/BMP4/DUSP4/GDF3/MMP15/DUSP5/ITGAV/KIF16B/SMAD3/LAMB1/PAX9
GOBP_MRNA_EXPORT_FROM_NUCLEUS	GOBP_MRNA_EXPORT_FROM_NUCLEUS	63	-0.480845978	-1.746557094	0.000446412	0.006101043	0.004689234	6236	tags=60%, list=33%, signal=40%	AGFG1/RBM8A/AKAP8L/NUP160/IWS1/ENY2/UPF2/NSUN2/CHTOP/NUP85/SMG7/NUP93/SARNP/SRSF3/NCBP2/HNRNPA2B1/NUP107/RAE1/PCID2/EIF4A3/DDX19B/THOC6/NUP155/PABPN1/THOC7/THOC1/POLR2D/NCBP1/THOC5/NXT1/DDX39A/ALYREF/THOC3/MAGOH/DDX25/MAGOHB/NXF5/C12orf50
GOBP_CELLULAR_HORMONE_METABOLIC_PROCESS	GOBP_CELLULAR_HORMONE_METABOLIC_PROCESS	139	0.453366885	1.6817988	0.000447146	0.006101043	0.004689234	2234	tags=27%, list=12%, signal=24%	UGT2B28/UGT2B11/UGT2B15/ADH1C/ESR1/AKR1D1/CYP1A1/UGT2B4/UGT2B10/RPE65/UGT2B17/HSD17B2/ADH1B/SRD5A2/ALDH1A3/DKK3/EDNRB/SCNN1B/CACNA1H/LIPE/SDR16C5/PDGFRA/ALDH1A2/CYP11B1/CYP26B1/AKR1C3/CYP3A4/DAB2/ALDH1A1/UGT1A8/CYP46A1/EGR1/ADH1A/SULT1E1/CYP26A1/RDH5/DHRS9/ECE1
GOBP_CHROMOSOME_CONDENSATION	GOBP_CHROMOSOME_CONDENSATION	30	-0.629281077	-1.951197184	0.000455605	0.006180035	0.004749946	6066	tags=80%, list=33%, signal=54%	AKAP8L/SMC4/BAZ1B/SMC2/DFFB/SMC5/CHMP1A/NCAPD3/AIFM1/GPER1/NCAPG2/MCPH1/NCAPH/BANF2/TOP2A/PLK1/ERN2/NUSAP1/CDCA5/BANF1/NCAPG/CDK1/NCAPD2/HMGA2
GOBP_NEGATIVE_REGULATION_OF_LEUKOCYTE_MIGRATION	GOBP_NEGATIVE_REGULATION_OF_LEUKOCYTE_MIGRATION	48	0.592814985	1.875329203	0.000455433	0.006180035	0.004749946	4027	tags=54%, list=22%, signal=43%	APOD/EMILIN1/GREM1/IL33/SLIT2/CXCL12/C5AR2/DPP4/PLCB1/NBL1/DUSP1/CD200/KLRC4-KLRK1/HMOX1/HOXA7/GPR18/MMP28/STAP1/CD200R1/CYP19A1/CNN2/LRCH1/KLRK1/CCL21/TNFAIP6/PTGER4
GOBP_CELL_CHEMOTAXIS	GOBP_CELL_CHEMOTAXIS	293	0.38840966	1.548098306	0.000455071	0.006180035	0.004749946	2983	tags=29%, list=16%, signal=24%	CTSG/SMOC2/FGF4/HGF/CX3CR1/SEMA5A/CCL16/PTN/PDGFRB/CCL14/EGR3/CXCL17/CXCL14/THBS4/GREM1/SLIT2/ACKR4/TNFSF11/EDNRB/XCR1/CXCL12/FGF1/PREX1/CNR2/CH25H/CXCR5/SCG2/NRP1/PDGFRA/S1PR1/ITGA1/MMP2/THBS1/C5AR2/EDN3/DPP4/PDGFD/GAS6/JAM3/RARRES2/PIK3CG/AGTR1/LEF1/PPBP/CCR6/PRKD1/KDR/CCR7/NBL1/NR4A1/CCR4/CXCR1/LOX/DUSP1/ACKR2/IL16/PDGFB/CCR10/BST1/CCL19/LPAR1/SERPINE1/HRH1/CCL24/FGF18/FOLR2/KLRC4-KLRK1/NEDD9/…
GOBP_POSITIVE_REGULATION_OF_NEURON_PROJECTION_DEVELOPMENT	GOBP_POSITIVE_REGULATION_OF_NEURON_PROJECTION_DEVELOPMENT	147	0.444476297	1.661624524	0.000464432	0.006287483	0.00483253	4666	tags=39%, list=25%, signal=29%	TNN/STMN2/CUX2/HGF/NTRK1/PTN/NEGR1/NRP1/FEZ1/NDNF/RELN/ALK/EPHA3/NLGN1/SERPINF1/PRKD1/CNTN1/TRIM67/PLA2G3/ROR1/SCN1B/DPYSL3/SCARF1/IGF1R/ROR2/EPHB2/AGT/TENM3/WNT5A/FYN/CAMK1/RAPGEF2/PTK7/FES/ARSB/PLXNB2/ARHGAP35/DAB2IP/P3H1/SETX/SERPINI1/TOX/LRRC7/ITGA3/ABL1/NDEL1/ZNF804A/FLNA/FBXO38/AMIGO1/TUBB2B/ATP1B2/FKBP1B/PTK2B/NPTN/VEGFA/EP300
GOBP_REGULATION_OF_NEUROTRANSMITTER_RECEPTOR_ACTIVITY	GOBP_REGULATION_OF_NEUROTRANSMITTER_RECEPTOR_ACTIVITY	58	0.567508693	1.868654118	0.000465811	0.00629389	0.004837454	2807	tags=36%, list=15%, signal=31%	SHISA6/CACNG5/CACNG7/NPTX1/NETO1/SHANK1/CACNG8/CACNG4/RELN/ARC/NLGN1/CRHBP/RASGRF2/SHISA9/PINK1/MEF2C/CACNG2/CNIH3/EPHB2/GSG1L/ADRB2
GOBP_DEVELOPMENTAL_CELL_GROWTH	GOBP_DEVELOPMENTAL_CELL_GROWTH	216	0.412887952	1.600645724	0.000467481	0.006304192	0.004845373	4415	tags=37%, list=24%, signal=29%	GATA4/TNN/CACNG7/PI16/SEMA5A/SEMA6D/MAPT/EDNRA/SLIT3/ST8SIA2/FN1/EMX1/SLIT2/ISLR2/SEMA5B/NRN1L/NDN/CXCL12/DCLK1/TNR/IGF1/LHX2/NRP1/SEMA3G/EDN3/SEMA6B/CPNE6/SLIT1/NRCAM/RIMS2/AKAP6/NGF/SEMA3E/TGFBR2/SEMA3B/ITGA4/RGS4/LAMB2/SEMA6C/SEMA7A/VCL/TRPC5/SEMA3D/AGT/ITGB1/NTN1/WNT5A/FLRT3/ALCAM/MAG/EDN1/CPNE5/CDKL5/AKAP13/OLFM1/SPP1/SYT17/CRABP2/SEMA6A/SEMA3C/SPG11/CAV3/TRPV2/PDLIM5/FOXP1/SYT2/APP/MEGF8/MU…
GOCC_PROTEIN_ACETYLTRANSFERASE_COMPLEX	GOCC_PROTEIN_ACETYLTRANSFERASE_COMPLEX	95	-0.428110864	-1.715407106	0.000495967	0.006675373	0.005130661	7631	tags=61%, list=41%, signal=36%	NAA16/PHF20/TAF6/TAF4/DMAP1/OGT/EP400/NAA38/YEATS4/KANSL1L/MAP3K7/ING5/YEATS2/MSL2/KAT2A/TADA2A/MLLT1/KAT7/NAA15/MEAF6/ACTL6A/ACTL6B/TADA1/TAF5L/KAT8/ENY2/ZZZ3/JADE3/TAF12/MORF4L2/POLE3/SF3B3/SUPT7L/MCRS1/KANSL2/VPS72/JADE1/PHF14/ING3/TAF9/NAA50/POLE4/MBTD1/SF3B5/NAA35/MRGBP/WDR5/RUVBL2/ACTBL2/TAF10/NAA25/ING4/NAA20/NAA10/RUVBL1/TAF5/MLLT3/NAA11
GOBP_METANEPHRIC_GLOMERULUS_DEVELOPMENT	GOBP_METANEPHRIC_GLOMERULUS_DEVELOPMENT	17	0.778438228	2.000887943	0.000499289	0.00670013	0.005149689	2727	tags=76%, list=15%, signal=65%	PAX2/LHX1/PDGFRB/AGTR2/PDGFRA/ADIPOQ/CD34/EGR1/PDGFB/WT1/LAMB2/LGR4/TCF21
GOMF_GLUTAMATE_RECEPTOR_ACTIVITY	GOMF_GLUTAMATE_RECEPTOR_ACTIVITY	27	0.675182428	1.927645863	0.000499736	0.00670013	0.005149689	2251	tags=52%, list=12%, signal=46%	GRIK3/GRIA1/GRIA3/GRIA2/GRIN2A/GRID1/GRIN2C/GRM8/GRM7/GRM2/GRM5/GRIA4/GRIK5/GRIK1
GOBP_EMBRYONIC_SKELETAL_SYSTEM_MORPHOGENESIS	GOBP_EMBRYONIC_SKELETAL_SYSTEM_MORPHOGENESIS	92	0.501690088	1.762754496	0.000502917	0.006729785	0.005172481	2610	tags=35%, list=14%, signal=30%	NOG/HOXB1/COL2A1/LHX1/TGFB3/TBX15/WNT9B/PAX5/RUNX2/ZEB1/MMP16/COL11A1/PDGFRA/HOXB2/MMP14/PRRX1/HOXD9/HOXD3/GLI3/HOXA9/MDFI/HOXD4/TGFBR2/HOXB3/DSCAML1/BMP4/HOXA7/DLX2/OSR2/HYAL1/HOXB6/SMAD3
GOBP_RESPONSE_TO_ESTRADIOL	GOBP_RESPONSE_TO_ESTRADIOL	119	0.480857625	1.756939547	0.000509885	0.006809905	0.005234062	2983	tags=32%, list=16%, signal=27%	CSN1S1/ESR1/OXTR/ADCYAP1R1/FGF10/LEP/PDGFRB/COL1A1/DHH/TH/PENK/SOCS2/FOXA1/SLC6A1/HPGD/MMP2/ALDH1A2/MYOD1/CRHBP/APOB/RAMP3/TGFB1/ITGA2/NRIP1/PDGFA/OPRL1/IGFBP2/TXNIP/MMP15/IGF1R/AGT/CCND1/STXBP1/STAT5B/ZNF703/CAT/RARA/CYP19A1
GOBP_NEGATIVE_REGULATION_OF_TRANSMEMBRANE_RECEPTOR_PROTEIN_SERINE_THREONINE_KINASE_SIGNALING_PATHWAY	GOBP_NEGATIVE_REGULATION_OF_TRANSMEMBRANE_RECEPTOR_PROTEIN_SERINE_THREONINE_KINASE_SIGNALING_PATHWAY	139	0.450847953	1.672454628	0.000519169	0.006920591	0.005319134	2109	tags=24%, list=11%, signal=21%	CER1/CIDEA/NOG/LRP2/GREM2/TGFB3/CHRDL1/SFRP2/EMILIN1/FBN1/CILP/GREM1/CHRD/ASPN/PRDM16/TGFB1I1/LRP1/HTRA1/HTRA3/BMPER/SPRY1/VWC2/IGSF1/ADAMTSL2/DLX1/NBL1/RASL11B/TMPRSS6/TGFBR3/WFIKKN2/SMAD6/FST/SLC2A10
GOBP_STEROID_METABOLIC_PROCESS	GOBP_STEROID_METABOLIC_PROCESS	305	0.386815128	1.548957961	0.000525504	0.006991614	0.005373722	2983	tags=24%, list=16%, signal=20%	UGT2B28/UGT2B11/UGT2B15/ESR1/AKR1D1/LRP2/SERPINA12/CYP1A1/UGT2B4/UGT2B10/UGT2B17/SOAT2/APOF/HSD17B2/LEP/SRD5A2/DHH/CES1/DKK3/EDNRB/SCNN1B/CACNA1H/LIPE/FGF1/CH25H/NR5A1/PDGFRA/FGF19/CYP11B1/HMGCS2/CYP8B1/CETP/CUBN/CYP26B1/ABCB11/AKR1C3/CYP3A4/CYP2A6/DAB2/APOB/SNAI2/LEPR/UGT1A8/CYP46A1/IGFBP7/EGR1/NR5A2/SULT1E1/ABCG4/CYP26A1/LIMA1/HSD11B2/FMO5/RDH5/SCARF1/DHRS9/STS/NPC1L1/IGF1R/CYP26C1/MALRD1/PRLR/…
GOBP_REGULATION_OF_ENDOCYTOSIS	GOBP_REGULATION_OF_ENDOCYTOSIS	204	0.417397354	1.616581818	0.000530209	0.007040728	0.005411471	4624	tags=35%, list=25%, signal=27%	RSPO1/APELA/GPC3/CD22/GREM1/ALOX15/LRP1/SFRP4/VTN/ADIPOQ/ARC/EPHA3/NLGN1/CDH13/CD36/NTF3/PRKD1/DAB2/ITGB3/ITGA2/CCL19/SERPINE1/SLC17A7/RAB31/CALY/MCTP1/LRRTM2/CLU/ITGAV/TREM2/AXL/SELE/LRRTM1/CLIP3/PROM2/WNT5A/STAP1/GSG1L/STX1B/HFE/DLG4/SMPD1/DLL1/SYT11/DRD2/SGIP1/ABCA13/ANGPT1/STON2/APLN/CAV3/CCL21/CAV1/ANKFY1/PACSIN2/DGKD/APP/ARRB1/RAB5C/NCKAP1L/SYT4/SYNJ1/ABL1/EHD4/UBQLN2/CD177/SYNJ2BP/ZFYVE16/…
GOBP_ARTERY_MORPHOGENESIS	GOBP_ARTERY_MORPHOGENESIS	69	0.535865897	1.812867766	0.000546428	0.007242259	0.005566367	2487	tags=35%, list=13%, signal=30%	NOG/LRP2/EDNRA/PDGFRB/COL3A1/TFAP2B/LRP1/MYLK/NRP1/HPGD/MYOCD/HOXA13/EFEMP2/PRRX1/TBX2/ADAMTS9/COMP/APOB/DLL4/ACVRL1/ENG/BMP4/PKD2/FOXF1
GOBP_REGULATION_OF_HEART_RATE	GOBP_REGULATION_OF_HEART_RATE	103	0.478581815	1.708005911	0.000561462	0.007427341	0.005708619	4361	tags=49%, list=23%, signal=37%	SCN2B/CACNA1G/CASQ2/CACNA1C/SPX/EDNRA/SCN3B/SCN4B/KCNE1/AVPR1A/KCNE4/SPTBN4/EDNRB/KCND3/PLN/HRC/POPDC2/AGTR2/EDN3/ANK2/ADRA1D/KCNA5/EPAS1/SCN1B/SLC1A1/CACNA2D1/RGS4/TRPV1/AGT/GJD3/KCNJ5/TPM1/EDN1/TACR3/DRD2/SREBF1/CTNNA3/CAV3/KCNJ2/TRPM4/CAV1/SLC8A1/SCN5A/CACNA1D/KCNE3/KCNQ1/SHOX2/HEY2/HCN1/ADRA1A
GOBP_BASE_EXCISION_REPAIR	GOBP_BASE_EXCISION_REPAIR	42	-0.559161973	-1.865968899	0.000574908	0.007583676	0.005828778	5589	tags=57%, list=30%, signal=40%	ERCC5/POLL/POLD1/SMUG1/FEN1/RPA3/APEX2/PARP2/NTHL1/APEX1/SIRT6/PCNA/TDG/DNA2/POLE/MBD4/NEIL2/MUTYH/POLQ/RPS3/POLB/NEIL3/UNG/HMGA2
GOMF_RNA_METHYLTRANSFERASE_ACTIVITY	GOMF_RNA_METHYLTRANSFERASE_ACTIVITY	58	-0.512985753	-1.82542701	0.000575703	0.007583676	0.005828778	5752	tags=57%, list=31%, signal=39%	TRMT13/RNMT/TRMT61B/TRDMT1/TRMT2A/TRMT5/TYW3/NSUN2/DIMT1/METTL8/HENMT1/THUMPD2/NSUN3/TRMT10A/METTL2A/TFB1M/TRMT61A/METTL4/WDR4/MEPCE/METTL1/TRMT11/NSUN6/METTL2B/TFB2M/TARBP1/FBL/NSUN5/TRMT10C/METTL5/TRMT1/NOP2/EMG1
GOCC_LYSOSOMAL_LUMEN	GOCC_LYSOSOMAL_LUMEN	94	0.489232601	1.729378959	0.000576556	0.007583676	0.005828778	3301	tags=30%, list=18%, signal=25%	KERA/OGN/ACAN/GPC3/PDGFRB/CSPG4/CTSK/VCAN/DCN/FMOD/HSPG2/LUM/OMD/GPC6/CUBN/CSF3/APOB/BGN/SDC2/CSPG5/HYAL1/GPC1/TXNDC5/NCAN/NAGLU/SMPD1/SDC1/ARSB
GOBP_NEGATIVE_REGULATION_OF_UBIQUITIN_PROTEIN_TRANSFERASE_ACTIVITY	GOBP_NEGATIVE_REGULATION_OF_UBIQUITIN_PROTEIN_TRANSFERASE_ACTIVITY	22	-0.682565308	-1.988085763	0.000579494	0.007607914	0.005847407	3093	tags=64%, list=17%, signal=53%	MAD2L2/RPL23/RPS15/RPL11/BUB3/BUB1B/RPS20/FBXO5/RPL5/CDC20/MAD2L1/RPL37/RPS7/USP44
GOBP_POSITIVE_REGULATION_OF_SECRETION	GOBP_POSITIVE_REGULATION_OF_SECRETION	298	0.385009085	1.539825172	0.000586457	0.007684797	0.005906499	3465	tags=29%, list=19%, signal=24%	ADCY8/GHRH/SSTR4/CACNA1G/GRP/TGFB3/OXTR/BLK/LEP/SLC30A8/KCNB1/SMPD3/CADPS/SLC4A8/C1QTNF3/AVPR1A/TNFSF11/EDNRB/SYT9/RETN/CXCL12/CACNA1H/IGF1/PCSK1/NPR1/SLC6A1/ANO1/CYP4A11/CACNB4/SPINK1/EDN3/GHRL/NLGN1/INHBA/ABCB11/FFAR1/LACRT/RPH3AL/P2RY2/DAB2/GIPR/SYTL4/WLS/NNAT/TGFB1/VIP/PLA2G3/PINK1/NPPB/CASR/APBB1/MYO18A/OPRL1/GPR68/PLA2R1/IL4R/GATA1/TLR4/GALR1/TRPV1/OR51E2/VEGFC/ABAT/MYOM1/TREM2/SCT/AGT/STXB…
GOBP_KINETOCHORE_ORGANIZATION	GOBP_KINETOCHORE_ORGANIZATION	21	-0.681678104	-1.949230578	0.000590127	0.007703816	0.005921117	3353	tags=57%, list=18%, signal=47%	CENPK/DLGAP5/CENPH/CENPF/KNTC1/CDT1/CENPN/CENPE/NDC80/NUF2/CENPA/CENPW
GOMF_UNFOLDED_PROTEIN_BINDING	GOMF_UNFOLDED_PROTEIN_BINDING	110	-0.413643492	-1.668130578	0.000589901	0.007703816	0.005921117	6165	tags=58%, list=33%, signal=39%	SRSF10/NUDCD2/DNAJB6/CCT2/HSPA1L/DNAJA3/DNAJA2/TAPBP/CDC37L1/NUDC/DNAJB11/HSPA2/NAP1L4/DNAJB1/HSPA9/PFDN5/HSP90B1/HEATR3/CCT5/CALR/MKKS/TTC1/TMEM67/CDC37/TRAP1/DNAJC4/CCT3/DNAJA1/CCT8/PTGES3/CCT7/GRPEL2/GRPEL1/CCDC115/AFG3L2/CHAF1B/TCP1/PDRG1/HSPA1A/HSPB1/TOMM20/RUVBL2/ERN2/CCT4/SRSF12/HSPA1B/PPIA/CHAF1A/DNAJB13/PFDN4/NACA/HSPA14/VBP1/PFDN2/HSPD1/PFDN6/TUBB4B/PET100/HSPE1/CALR3/NPM1/CLGN/NACA2/AI…
GOBP_MITOTIC_SPINDLE_ASSEMBLY	GOBP_MITOTIC_SPINDLE_ASSEMBLY	70	-0.475233106	-1.787203877	0.000598521	0.007798734	0.005994071	5857	tags=53%, list=31%, signal=36%	STAG2/RAB11A/CHMP2A/KPNB1/VPS4B/CEP97/CHMP1A/AAAS/PRC1/CHMP4B/HNRNPU/WRAP73/RACGAP1/DRG1/CEP192/KIFC2/KIF4A/MZT1/HSPA1A/KIFC1/PLK1/KIF15/CDCA8/SMC3/HSPA1B/MYBL2/KIF23/NEK2/CHEK2/BCCIP/KIF4B/AURKB/TPX2/KIF11/CDC20/BIRC5/MISP
GOMF_SNRNA_BINDING	GOMF_SNRNA_BINDING	44	-0.539637897	-1.83719956	0.000599889	0.007801928	0.005996526	7221	tags=70%, list=39%, signal=43%	DDX21/RBM22/CCNT1/RBM41/PRPF4/PRPF31/RNPC3/LSM10/LSM3/LARP7/GEMIN5/TOE1/SNRNP35/SART3/SF3B3/TUT1/COIL/SNRPA1/NCBP2/HNRNPU/SNRPB2/EIF5A/MEPCE/CELF3/LSM8/SNRPD3/LSM7/LSM2/SNRPC/SNRPA/LSM4
GOCC_RESPIRATORY_CHAIN_COMPLEX_IV	GOCC_RESPIRATORY_CHAIN_COMPLEX_IV	26	-0.650084196	-1.974573744	0.000629762	0.008175136	0.006283371	3750	tags=77%, list=20%, signal=62%	COX8A/C15orf48/COX7A2/COX6B2/COX7C/COX8C/COX6A2/NDUFA4/COX7A2L/COX6B1/COX5A/COX7B/COX5B/COX4I1/COX6A1/COA6/MT-CO1/MT-CO3/MT-CO2/COX7B2
GOBP_GENITALIA_DEVELOPMENT	GOBP_GENITALIA_DEVELOPMENT	45	0.595318753	1.857463243	0.000636401	0.008245899	0.006337759	2983	tags=42%, list=16%, signal=36%	ESR1/LRP2/LHX1/FGF10/SRD5A2/DCANP1/WNT9B/AR/PDGFRA/HOXA13/WT1/KLHL10/FOXF2/ROR2/AXL/LGR4/WNT5A/LHCGR/CYP19A1
GOCC_LAMELLIPODIUM	GOCC_LAMELLIPODIUM	196	0.425253072	1.641402332	0.000642676	0.008311704	0.006388337	4647	tags=34%, list=25%, signal=26%	ACTA1/ACTG2/STMN2/ACTA2/CSPG4/FAP/GDPD2/MYLK/UNC5C/PLEKHH2/ANTXR1/DPP4/RAPGEF3/ABLIM3/ACTC1/IQGAP2/TESC/ITGB3/FGD5/PDLIM4/PDPN/IGF2BP1/APBB1/DPYSL3/APBB2/SLC39A6/NEDD9/PKD2/ITGAV/ITGB1/PALLD/ARHGAP31/VIL1/PTPRM/ILK/GSN/DOCK8/FERMT2/ARAP3/KCNA2/MYH10/EVL/CTNNA3/CORO1A/MCC/ARHGEF6/SYNE2/ITSN1/FGD3/KLHL2/PSTPIP1/PLCE1/PDXP/APBB1IP/APP/SPATA13/BCAR1/APC/FGD2/PLXND1/PPP1R9B/CD177/MYO1G/CDC42BPB/PTK2B/…
GOBP_NEUROTRANSMITTER_RECEPTOR_TRANSPORT	GOBP_NEUROTRANSMITTER_RECEPTOR_TRANSPORT	22	0.708975194	1.918660965	0.000656758	0.008462315	0.006504096	3888	tags=50%, list=21%, signal=40%	CACNG5/CACNG7/CACNG8/CACNG4/ARHGAP44/SLC1A1/CACNG2/STX1B/SNAP25/CPLX1/GRIP1
GOBP_REGULATION_OF_ACTIN_FILAMENT_BASED_PROCESS	GOBP_REGULATION_OF_ACTIN_FILAMENT_BASED_PROCESS	372	0.363329895	1.471661477	0.000656362	0.008462315	0.006504096	4199	tags=32%, list=23%, signal=25%	ODAM/ATP1A2/GATA4/LMOD1/TGFB3/SIGLEC15/SEMA5A/ACTA2/CACNA1C/PDGFRB/SHANK1/MYOC/KANK3/CORO2B/MAGEL2/ARHGAP40/SLIT2/ALOX15/SPTBN4/CXCL12/LRP1/TEK/FAM107A/ARHGAP6/PLN/ARHGEF15/RND1/PLEKHH2/NRP1/DLC1/PDGFRA/S1PR1/RAPGEF3/JAM3/EPHA3/DAAM2/IQGAP2/ELN/ESAM/CSF3/ANK2/NTF3/SYNPO2L/FRMD6/ARHGAP44/CCR7/ITGB3/ARHGAP28/PDPN/PDGFA/TMSB4Y/EPHA5/LIMA1/BST1/DIXDC1/CDC42EP5/LPAR1/SEMA3E/MYO3B/CCL24/LIMCH1/RGS4/PLE…
GOBP_MUCOPOLYSACCHARIDE_METABOLIC_PROCESS	GOBP_MUCOPOLYSACCHARIDE_METABOLIC_PROCESS	93	0.500861216	1.765642866	0.000658518	0.008469278	0.006509448	3921	tags=39%, list=21%, signal=31%	HAS1/EDNRA/ITIH6/EGFLAM/SMPD3/HAS3/CEMIP/DCN/EDNRB/CHSY3/ITIH3/STAB2/HAS2/NDNF/CHST1/ITIH5/LYVE1/TGFB1/XYLT1/PDGFB/CHST13/BGN/HYAL1/CHPF/NDST1/SPOCK2/CHST15/B3GNT7/CHST7/ST3GAL2/ITIH1/ANGPT1/XYLT2/TNFAIP6/FGF2/DSEL
GOBP_NEGATIVE_REGULATION_OF_UBIQUITIN_PROTEIN_LIGASE_ACTIVITY	GOBP_NEGATIVE_REGULATION_OF_UBIQUITIN_PROTEIN_LIGASE_ACTIVITY	12	-0.792106339	-1.949957637	0.000663952	0.008523377	0.006551028	3093	tags=92%, list=17%, signal=77%	MAD2L2/RPL23/RPS15/RPL11/RPS20/FBXO5/RPL5/MAD2L1/RPL37/RPS7/USP44
GOBP_REGULATION_OF_ANATOMICAL_STRUCTURE_SIZE	GOBP_REGULATION_OF_ANATOMICAL_STRUCTURE_SIZE	482	0.349763628	1.442786838	0.000677417	0.00868019	0.006671553	4415	tags=33%, list=24%, signal=26%	ASIC2/PAX2/ATP1A2/LMOD1/HTR1A/VSTM4/OXTR/KCNMA1/SEMA5A/LEP/SEMA6D/ACTA2/MAPT/EDNRA/ADRB3/KANK3/FN1/PRKG1/ARHGAP40/AVPR2/WNT9B/SLIT2/AVPR1A/ALOX15/ISLR2/SEMA5B/SPTBN4/EDNRB/SCNN1B/CXCL12/F2R/TNR/PLEKHH2/NPR1/ADRA2A/AGTR2/NRP1/ITGA1/NOS1/MMP2/HBB/SEMA3G/EDN3/KCNMB1/SEMA6B/HTR1B/AGTR1/DAAM2/ELN/ESAM/CSF3/SCTR/KLF2/SLIT1/P2RY2/HTR2B/CRP/COMP/ADRA1D/CCR7/MTNR1B/KCNA5/BDKRB2/NRCAM/ARHGAP28/UTS2R/NPPB/T…
GOBP_NITRIC_OXIDE_MEDIATED_SIGNAL_TRANSDUCTION	GOBP_NITRIC_OXIDE_MEDIATED_SIGNAL_TRANSDUCTION	24	0.695941321	1.940050682	0.000681109	0.008711419	0.006695556	3424	tags=62%, list=18%, signal=51%	RASD1/GUCY1A2/AGTR2/NDNF/NOS1/THBS1/SPINK1/KCNC2/CD36/AGT/NOS3/NOS2/PDE5A/FPR1/ATP2B4
GOCC_METHYLOSOME	GOCC_METHYLOSOME	12	-0.791743206	-1.949063698	0.000684225	0.008735188	0.006713825	3266	tags=92%, list=18%, signal=76%	ERH/SNRPB/SNRPD3/PRMT1/WDR77/SNRPD2/SNRPD1/CLNS1A/SNRPE/SNRPG/SNRPF
GOBP_METAPHASE_PLATE_CONGRESSION	GOBP_METAPHASE_PLATE_CONGRESSION	70	-0.473988889	-1.782524763	0.00069539	0.008861437	0.006810859	6121	tags=54%, list=33%, signal=37%	TTL/VPS4A/CENPQ/RAB11A/CHMP2A/KPNB1/CHAMP1/NUDC/VPS4B/EML4/MAPRE1/CHMP1A/CHMP4B/HNRNPU/SPAG5/PSRC1/KIF22/CENPF/KIFC1/PINX1/CDCA8/CDCA5/RRS1/SPDL1/FAM83D/CDT1/BOD1/KIF14/AURKB/CEP55/CENPE/BIRC5/NDC80/KIF18A/SEH1L/KIF2C/NUF2/CCNB1
GOBP_NEURON_PROJECTION_EXTENSION	GOBP_NEURON_PROJECTION_EXTENSION	169	0.431892958	1.642686897	0.000698575	0.008869472	0.006817035	2993	tags=27%, list=16%, signal=23%	TNN/CACNG7/SEMA5A/SEMA6D/MAPT/EDNRA/SLIT3/ST8SIA2/FN1/EMX1/SLIT2/ISLR2/SEMA5B/NRN1L/NDN/CXCL12/DCLK1/TNR/LHX2/NRP1/SEMA3G/EDN3/SEMA6B/CPNE6/SLIT1/NRCAM/RIMS2/SEMA3E/SEMA3B/ITGA4/LAMB2/SEMA6C/SEMA7A/VCL/TRPC5/SEMA3D/ITGB1/NTN1/WNT5A/FLRT3/ALCAM/MAG/EDN1/CPNE5/CDKL5/OLFM1
GOBP_RESPONSE_TO_PEPTIDE_HORMONE	GOBP_RESPONSE_TO_PEPTIDE_HORMONE	399	0.363599328	1.478095513	0.000697569	0.008869472	0.006817035	3233	tags=25%, list=17%, signal=21%	ADCY8/SERPINA12/PRLH/TFF1/RPE65/OXTR/LEP/PCK1/IGFBP1/EDNRA/PDK4/CTSK/SRD5A2/COL3A1/COL1A1/IGF2/FBN1/TH/CPEB1/SCNN1A/GLP2R/EDNRB/SOCS2/RETN/SCNN1B/CXCL12/IGFBP5/PCSK1/KL/ENPP1/AGTR2/INSRR/NR5A1/CYP11B1/HMGCS2/SPINK1/PLAT/ADIPOQ/CEACAM1/RARRES2/GHRL/CRHBP/AGTR1/SLC22A12/MGARP/INHBA/GPR21/CAMK2A/PLCB1/ITGB3/EREG/DNAI1/NR4A1/IRS1/EGR1/LPL/CRHR2/TIMP4/CITED1/TGFBR3/TNS2/NR4A3/HSD11B2/POMC/RAB31/SORBS1…
GOBP_POSITIVE_REGULATION_OF_RESPONSE_TO_EXTERNAL_STIMULUS	GOBP_POSITIVE_REGULATION_OF_RESPONSE_TO_EXTERNAL_STIMULUS	430	0.35789636	1.463100588	0.000712031	0.009023823	0.006935668	4130	tags=34%, list=22%, signal=27%	KLK3/NPY/PLA2G5/FCN2/SMOC2/CX3CR1/FGF10/PTGER3/SEMA5A/FABP4/PTN/EMILIN1/PDGFRB/CAMK2N1/CXCL17/THBS4/P2RY12/IL33/SLIT2/TNFSF11/PDE2A/CXCL12/MMRN2/SCG2/NRP1/S1PR1/THBS1/TLR7/VTN/EDN3/C2CD4B/PLAT/IL6ST/PDGFD/GAS6/RARRES2/PIK3CG/GHRL/AGTR1/CDH13/NTF3/CCR6/PRKD1/TNFSF4/KDR/RAET1E/HPX/CCR7/EREG/TGFB1/NLRP12/CCR4/PLA2G3/ITGA2/LPL/TLR10/USP17L2/THBD/KLRC3/GPR4/IL16/PDGFB/IL1RL1/IL2/CASR/CCL19/LPAR1/CD28/…
GOBP_SMOOTH_MUSCLE_CONTRACTION	GOBP_SMOOTH_MUSCLE_CONTRACTION	107	0.471499796	1.693153863	0.000715465	0.009050832	0.006956427	3234	tags=39%, list=17%, signal=33%	ATP1A2/MYH11/CNN1/OXTR/KCNMA1/PTGER3/ACTA2/SPX/EDNRA/PRKG1/DCANP1/CHRM2/SULF1/EDNRB/SCNN1B/F2R/MYLK/ADRA2A/EDN3/NPNT/GHRL/MYOCD/TBX2/CALCRL/HTR2B/COMP/BDKRB2/ITGA2/NMUR1/APBB1/TBXA2R/APBB2/TRPV1/ABAT/AGT/ADRA2B/ADRB2/EDN1/SULF2/GDNF/TACR3/DRD2
GOCC_ACTIN_CYTOSKELETON	GOCC_ACTIN_CYTOSKELETON	478	0.347227767	1.432609331	0.000717366	0.00905838	0.006962229	3392	tags=24%, list=18%, signal=21%	ACTA1/ADCY8/KLHL14/MYH11/LMOD1/BPIFB4/ACTG2/PGM5/MYH4/RGS22/CORIN/ACTA2/FMN2/MYL3/MYO7B/MYH13/CORO2B/CLDN5/MYH8/HSPB7/GDPD2/MLPH/SPTBN4/PKNOX2/TEK/MYLK/CTTNBP2/FAM107A/AMPH/ARHGAP6/SAMD14/RND1/MYL7/PLEKHH2/DLC1/RAPGEF3/SHROOM4/ABLIM3/JAM3/MYOZ3/ARC/EPHA3/ACTC1/MYL9/IQGAP2/GAS7/SYNPO2L/FILIP1/CALD1/PDLIM4/MYOZ1/CLIC5/MYH1/ACKR2/TPM2/DENND2A/MYOZ2/ABCB4/MYO1D/LIMA1/MYO18A/ROR1/DPYSL3/SORBS1/LSP1/MY…
GOMF_ENDOPEPTIDASE_ACTIVITY	GOMF_ENDOPEPTIDASE_ACTIVITY	389	0.359985341	1.460793285	0.000731549	0.009220704	0.00708699	3124	tags=25%, list=17%, signal=22%	KLK2/CAPN8/KLK3/ADAM33/PCSK2/ADAMTS16/ADAM29/TRABD2B/PGA5/CTSG/CMA1/CORIN/ADAM7/HGF/RHBDL3/HABP2/MASP1/ADAMTS12/ELANE/CAPN11/ADAMTS14/ADAM12/CTSK/FAP/HPR/MMP11/MMP10/OVCH2/PAPPA2/ADAMTS7/ADAM23/ADAMTS15/HTRA1/HTRA3/PRTN3/CAPN3/MMP16/PCSK1/PRSS23/PRSS58/MMP2/MMP13/ADAMTS6/PLAT/DPP4/REN/CFD/ADAMTS2/PIP/TLL1/TPSAB1/MMP14/ADAMTSL1/KLK11/ADAMTSL3/TPSB2/USP17L7/MMP24/CAPN13/BMP1/ADAMTS9/USP9Y/ADAMTSL2/…
GOBP_REGULATION_OF_POTASSIUM_ION_TRANSMEMBRANE_TRANSPORTER_ACTIVITY	GOBP_REGULATION_OF_POTASSIUM_ION_TRANSMEMBRANE_TRANSPORTER_ACTIVITY	61	0.534053885	1.780700149	0.000734271	0.009238253	0.007100478	4745	tags=52%, list=25%, signal=39%	KCNA1/GRP/CASQ2/NETO1/KCNS2/KCNE1/KCNK3/KCNE4/FHL1/KCNC2/ANK2/ABCC9/MTNR1B/AKAP6/KCNIP2/TREM2/ITGB1/ABCC8/LRRC38/KCNG1/NEDD4/WWP2/KCNC1/VAMP2/CAV3/CAV1/CACNA1D/KCNE3/AMIGO1/ATP1B2/CAB39/KCNS1
GOCC_CHAPERONE_COMPLEX	GOCC_CHAPERONE_COMPLEX	41	-0.557488734	-1.851643125	0.000744119	0.009345217	0.00718269	5944	tags=66%, list=32%, signal=45%	CCT2/PIH1D2/DNAJB11/DNAJC9/CCT5/RPAP3/BAG2/CDC37/CCT3/DNAAF2/CCT8/PTGES3/HSF1/CCT7/UXT/TCP1/PDRG1/SPAG1/RUVBL2/CCT4/WDR83OS/STIP1/PSMG1/PSMG2/PFDN2/RUVBL1/PFDN6
GOBP_NEURON_PROJECTION_EXTENSION_INVOLVED_IN_NEURON_PROJECTION_GUIDANCE	GOBP_NEURON_PROJECTION_EXTENSION_INVOLVED_IN_NEURON_PROJECTION_GUIDANCE	37	0.613466212	1.844303435	0.000749175	0.009374806	0.007205432	4624	tags=65%, list=25%, signal=49%	SEMA5A/SEMA6D/SLIT3/SLIT2/SEMA5B/CXCL12/NRP1/SEMA3G/SEMA6B/SLIT1/SEMA3E/SEMA3B/SEMA6C/SEMA7A/SEMA3D/WNT5A/ALCAM/SEMA6A/SEMA3C/MEGF8/BMPR2/PLXNA4/WNT3/VEGFA
GOBP_DEVELOPMENTAL_MATURATION	GOBP_DEVELOPMENTAL_MATURATION	283	0.386971477	1.540067309	0.000748524	0.009374806	0.007205432	3094	tags=28%, list=17%, signal=23%	ZBTB16/PAX2/SLC26A3/SEZ6L/CX3CR1/PGR/LEP/ADAMTS12/EDNRA/CHRDL1/KCNB1/SHANK1/MYOC/SEMG1/KCNE1/GREM1/ADAMTS7/SPTBN4/EDNRB/RUNX2/IGSF21/FOXA1/HES5/PTH1R/ARHGEF15/RND1/IGF1/TDRD10/NTN4/S1PR1/FGFR3/MMP2/ALDH1A2/RELN/SPINK1/REN/DCHS1/NLGN1/NRXN1/KLF2/CCR6/ABHD2/CDH5/KDR/BHLHA15/EREG/RPS6KA2/NRCAM/PLA2G3/ACVRL1/XYLT1/NFATC4/LGI4/EPAS1/FAM20C/CCL19/SLFN14/LYL1/UNC13C/FEV/RECK/NPR2/SCARF1/KCNIP2/GATA3/DEF…
GOBP_DNA_STRAND_ELONGATION	GOBP_DNA_STRAND_ELONGATION	36	-0.592468251	-1.929987446	0.000752473	0.009399147	0.007224141	6229	tags=67%, list=33%, signal=44%	INO80E/ACTL6A/YY1/DCLRE1B/POLD3/NBN/POLE3/ACTR5/MCRS1/RFC3/NUCKS1/UCHL5/INO80C/PCNA/RFC4/DNA2/RUVBL2/POLE/POT1/GINS1/POLD2/MCM7/RUVBL1/INO80B
GOBP_VENTRICULAR_SEPTUM_DEVELOPMENT	GOBP_VENTRICULAR_SEPTUM_DEVELOPMENT	70	0.523541331	1.772627711	0.000754939	0.009413021	0.007234804	4360	tags=44%, list=23%, signal=34%	NOG/LRP2/GATA4/SALL1/HEYL/SLIT3/TBX5/SLIT2/PDE2A/APLNR/HOXA13/HEG1/TGFBR3/SMAD6/ZFPM2/TGFBR2/BMP4/GATA3/SALL4/NOS3/WNT5A/PTK7/HEY1/PRDM1/TBX3/TGFBR1/CITED2/TRIP11/BMPR2/HEY2/PROX1
GOBP_RESPONSE_TO_CALCIUM_ION	GOBP_RESPONSE_TO_CALCIUM_ION	145	0.442935353	1.653050699	0.000759025	0.009447	0.00726092	4111	tags=39%, list=22%, signal=30%	ADCY8/CASQ2/KCNMA1/KCNB1/KCNH1/DPEP1/PENK/RASGRP2/ALOX15/ADCY1/SYT9/CAPN3/PCSK1/SLC6A1/THBS1/KCNMB1/NLGN1/CPNE6/CRHBP/AKR1C3/GIPR/AMELX/SYT8/TSHB/FOSB/AQP3/CASR/MEF2C/CACNG2/KCNIP2/JUN/TXNIP/FOS/PKD2/CPNE4/CCND1/WNT5A/NEDD4/EDN1/CPNE5/INHBB/SMPD1/SYT11/SDC1/RASA4B/SYT17/RYR1/GUCA1A/KCNMB2/CAV1/SCN5A/LGMN/SYT2/RASA4/JUNB/SYT4
GOBP_REGULATION_OF_MITOTIC_NUCLEAR_DIVISION	GOBP_REGULATION_OF_MITOTIC_NUCLEAR_DIVISION	116	-0.409791833	-1.685951571	0.000769555	0.009560925	0.007348482	3093	tags=43%, list=17%, signal=36%	MAD2L2/CENPF/PLK1/LCMT1/CDCA8/CDC25C/KNTC1/NUSAP1/IL1B/MKI67/ZWILCH/ANAPC11/SPDL1/AURKA/BTC/NEK2/AURKAIP1/CDT1/BUB3/PSMG2/BUB1B/ESPL1/RCC1/TGFA/SPC25/BUB1/MTBP/ANAPC7/FGF8/FBXO5/KIF20B/TRIP13/SPC24/AURKB/FBXO43/CDC20/BIRC5/CDCA2/NDC80/MAD2L1/TTK/EGF/NUF2/CCNB1/PRAP1/TNF/BMP7/USP44/IL1A/DMRT1
GOBP_NUCLEOSIDE_TRIPHOSPHATE_METABOLIC_PROCESS	GOBP_NUCLEOSIDE_TRIPHOSPHATE_METABOLIC_PROCESS	232	-0.332688559	-1.483684691	0.000771647	0.009569795	0.0073553	4568	tags=39%, list=25%, signal=30%	DDIT4/TBPL1/ARL2/NDUFB11/NDUFS8/GPI/ALDOA/MLST8/IMPDH1/GIT1/PRKAG3/NDUFAB1/NDUFC2/DNAJC30/PFKM/BEND3/ALDOC/NDUFC1/NDUFA2/SLC25A13/PGAM4/FIGNL1/NDUFB6/NDUFA13/NDUFS6/NDUFB2/NDUFB3/SIRT6/SMPDL3A/NDUFB9/NUDT15/NDUFS3/HSPA1A/ENO1/SDHB/NDUFB10/LDHA/DNM1L/STOML2/AK7/NDUFA8/HSPA1B/CTPS1/NDUFB1/FOXK2/UCK2/SLC2A6/DTYMK/NME4/NME3/AK2/HK2/NDUFA5/DGUOK/NDUFV2/GCK/ENPP3/NDUFB4/RAN/NDUFA12/OLA1/PFKP/UQCC3/EIF6…
GOCC_PROTEIN_COMPLEX_INVOLVED_IN_CELL_MATRIX_ADHESION	GOCC_PROTEIN_COMPLEX_INVOLVED_IN_CELL_MATRIX_ADHESION	14	0.783904599	1.921597786	0.000783491	0.009699373	0.007454893	2790	tags=79%, list=15%, signal=67%	TNN/TNC/EMILIN1/MMRN1/LAMA2/TNR/NID1/VTN/PLAU/LAMB2/LAMB1
GOBP_NEGATIVE_REGULATION_OF_CARTILAGE_DEVELOPMENT	GOBP_NEGATIVE_REGULATION_OF_CARTILAGE_DEVELOPMENT	26	0.672103939	1.904938478	0.000786929	0.0097246	0.007474283	2991	tags=58%, list=16%, signal=49%	NOG/FRZB/LEP/ADAMTS12/CTSK/NKX3-2/GREM1/ADAMTS7/GLI3/SNAI2/PTHLH/BMP4/EFEMP1/RARA/LTBP3
GOBP_REPLACEMENT_OSSIFICATION	GOBP_REPLACEMENT_OSSIFICATION	27	0.666468654	1.902768037	0.000792958	0.009781694	0.007518164	2237	tags=48%, list=12%, signal=42%	COL2A1/SMPD3/COL1A1/RUNX2/TMEM119/MMP16/FGFR3/MMP13/COL13A1/MMP14/MEF2C/FGF18/BMP4
GOBP_REGULATION_OF_CELL_SUBSTRATE_JUNCTION_ORGANIZATION	GOBP_REGULATION_OF_CELL_SUBSTRATE_JUNCTION_ORGANIZATION	69	0.528462185	1.787820545	0.000798114	0.009827839	0.007553632	2879	tags=30%, list=15%, signal=26%	APOD/MYOC/GREM1/TEK/FAM107A/ARHGAP6/NRP1/DLC1/THBS1/EPHA3/THY1/MMP14/KDR/ACVRL1/IQSEC1/LIMCH1/PEAK1/VCL/SMAD3/FMN1/FERMT2
GOBP_REGULATION_OF_SODIUM_ION_TRANSMEMBRANE_TRANSPORT	GOBP_REGULATION_OF_SODIUM_ION_TRANSMEMBRANE_TRANSPORT	65	0.523642803	1.755342373	0.000801693	0.009837027	0.007560694	4553	tags=43%, list=24%, signal=33%	SCN2B/ATP1A2/GRP/BPIFA1/NETO1/SCN3B/SCN4B/WNK4/FXYD7/FXYD1/NOS1/TESC/SCN1B/HECW2/FGF14/SLC9A3R1/NEDD4/UTRN/FXYD6/ATP2B4/CAV3/SCN5A/KCNQ1/ACTN4/CAMK2D/PRKCE/ATP1B2/FXYD5
GOBP_MEIOTIC_CHROMOSOME_SEGREGATION	GOBP_MEIOTIC_CHROMOSOME_SEGREGATION	85	-0.44825197	-1.741075421	0.000800937	0.009837027	0.007560694	4189	tags=44%, list=22%, signal=34%	RAD51C/EHMT2/NCAPH/TOP2A/BRIP1/M1AP/SIRT7/PSMC3IP/PLK1/SYCP2/SMC3/RMI1/EME2/EME1/HORMAD2/MND1/BUB1B/ESPL1/BUB1/SYCE2/MAPK15/SYCE3/TRIP13/HFM1/TTK/CCNE1/NDC1/NUF2/RNF212/CCNB1IP1/HORMAD1/MSH4/PTTG1/PRDM9/MEIOB/MEI4/SYCP1
GOMF_GROWTH_FACTOR_RECEPTOR_BINDING	GOMF_GROWTH_FACTOR_RECEPTOR_BINDING	137	0.451277299	1.676851115	0.000803693	0.009844173	0.007566186	3862	tags=39%, list=21%, signal=31%	FGF4/FGF7/ERBB4/FGF10/IL36A/AGR2/MS4A1/PDGFRB/GREM1/IL36RN/GRAP/FGF1/KL/PDGFRA/FGF19/IL6ST/PDGFD/FGF20/FLRT2/CSF3/CDH5/LINGO1/ITGB3/IL1R1/EREG/FGF22/PDGFB/PDGFA/IL2/ITGA5/PDGFC/ECM1/IL12B/FGF3/FGF18/GATA3/IL1F10/VEGFC/EFEMP1/FLRT3/FYN/IL23R/SLC9A3R1/FGF16/GDNF/HBEGF/FGF17/ESM1/KLB/VAV3/PGF/TLR9/FGF2/DAB2IP
GOBP_RENAL_TUBULE_DEVELOPMENT	GOBP_RENAL_TUBULE_DEVELOPMENT	99	0.47752442	1.699078947	0.000807451	0.00987279	0.00758818	3130	tags=37%, list=17%, signal=31%	PAX2/NOG/LHX1/ADAMTS16/GPC3/SALL1/HEYL/TFAP2B/WNT9B/GREM1/HES5/FGF1/WNK4/KIF26B/TMEM59L/AGTR2/DCHS1/NPNT/KLHL3/COL4A1/GLI3/CITED1/MEF2C/WT1/BMP4/GATA3/PKD2/AGT/WNT7B/LGR4/ILK/TCF21/FMN1/MTSS1/GDNF/WNT1/DLL1
GOBP_POSITIVE_REGULATION_OF_SYNAPTIC_TRANSMISSION_GLUTAMATERGIC	GOBP_POSITIVE_REGULATION_OF_SYNAPTIC_TRANSMISSION_GLUTAMATERGIC	31	0.650568124	1.911523449	0.000820462	0.010014247	0.007696904	2684	tags=48%, list=14%, signal=41%	CACNG5/CACNG7/OXTR/NTRK1/CACNG8/GRIN2A/CACNG4/TNR/TSHZ3/RELN/NLGN1/NRXN1/CACNG2/ROR2/STXBP1
GOBP_CELL_GROWTH	GOBP_CELL_GROWTH	465	0.352098738	1.447563677	0.000826457	0.010069726	0.007739544	2993	tags=22%, list=16%, signal=19%	SLC44A4/GATA4/TNN/CACNG7/SCGB3A1/PI16/DACT3/FRZB/SEMA5A/SEMA6D/LGI1/MAPT/IGFBP1/EDNRA/TNC/SFRP2/SLIT3/ST8SIA2/FN1/EMX1/RASGRP2/PAPPA2/GREM1/SLIT2/AVPR1A/ISLR2/SEMA5B/KIF26A/SOCS2/IGFBP4/NRN1L/NDN/CXCL12/DCLK1/IGFBP5/FAM107A/TNR/SOX17/IGF1/LHX2/NPR1/ENPP1/AGTR2/NRP1/DCSTAMP/SEMA3G/EDN3/CEACAM1/SEMA6B/MYOCD/FHL1/CPNE6/MMP14/AGTR1/INHBA/SLIT1/DAB2/TGFB1/SPOCK1/IGFBP7/NRCAM/ACVRL1/IGFBP3/IL2/NPPB/RIM…
GOBP_LYMPH_VESSEL_DEVELOPMENT	GOBP_LYMPH_VESSEL_DEVELOPMENT	30	0.666373075	1.931050871	0.000846637	0.010297542	0.007914643	4624	tags=73%, list=25%, signal=55%	SVEP1/LGALS12/TIE1/CLEC14A/TMEM204/HEG1/KDR/ACVRL1/PDPN/VEGFC/VASH1/FLT4/SOX18/NR2F2/PTPN14/PKD1/FGF2/TBX1/CCBE1/BMPR2/PROX1/VEGFA
GOBP_RENAL_TUBULAR_SECRETION	GOBP_RENAL_TUBULAR_SECRETION	29	0.653088448	1.882414668	0.000849464	0.010313861	0.007927186	3234	tags=48%, list=17%, signal=40%	CORIN/SPX/AVPR2/AVPR1A/EDNRB/ABCG2/NPR1/AGTR1/SLC22A12/NPPB/AGT/SLC9A3R1/EDN1/DRD2
GOBP_REGULATION_OF_NEURON_PROJECTION_DEVELOPMENT	GOBP_REGULATION_OF_NEURON_PROJECTION_DEVELOPMENT	426	0.353833113	1.446160897	0.000857553	0.010393903	0.007988706	4808	tags=36%, list=26%, signal=28%	TNN/NR2F1/STMN2/CUX2/HGF/SEMA5A/SEMA6D/MAPT/NTRK1/SFRP2/LRRC4C/PTN/FN1/SLITRK1/FEZF2/NEGR1/PPFIA2/SLIT2/ISLR2/SEMA5B/CXCL12/TNR/NRP1/FEZ1/NDNF/PTPRD/RELN/MAP6/ALK/SEMA3G/SEMA6B/ARC/EPHA3/THY1/EPHA4/NLGN1/MGARP/PRRX1/SERPINF1/SLIT1/PRKD1/ARHGAP44/DAB2/PLXNC1/CNTN1/TRIM67/SPOCK1/NRCAM/PLA2G3/ZNF365/DNM3/PMP22/CUL7/PTPRG/NFATC4/DIXDC1/ROR1/SCN1B/LPAR1/LZTS1/DPYSL3/HECW2/NGF/SCARF1/SEMA3E/SEMA3B/GATA…
GOBP_SIGNALING_RECEPTOR_LIGAND_PRECURSOR_PROCESSING	GOBP_SIGNALING_RECEPTOR_LIGAND_PRECURSOR_PROCESSING	37	0.609354022	1.831940691	0.000867852	0.010482144	0.008056527	2917	tags=43%, list=16%, signal=37%	PCSK2/CTSG/CMA1/CORIN/SLC30A8/CPA3/CPE/PCSK1/DPP4/REN/ENPEP/PCSK6/PCSK7/ECE1/SCG5/PCSK5
GOBP_ENDOCHONDRAL_BONE_MORPHOGENESIS	GOBP_ENDOCHONDRAL_BONE_MORPHOGENESIS	56	0.553596071	1.820682071	0.000867618	0.010482144	0.008056527	2237	tags=32%, list=12%, signal=28%	CER1/COL2A1/SMPD3/COL3A1/COL1A1/RUNX2/TMEM119/MMP16/FGFR3/MMP13/COL13A1/MMP14/COMP/AXIN2/MEF2C/TGFBR2/FGF18/BMP4
GOBP_LEARNING	GOBP_LEARNING	144	0.434532516	1.624670825	0.000869485	0.010483632	0.008057671	3538	tags=33%, list=19%, signal=27%	TTC36/SORCS3/NPAS4/NOG/ATP1A2/NRXN2/PTN/NETO1/SHANK1/CLDN5/TH/GRIN2A/TNR/PDE1B/SLC6A1/JPH4/MAP1A/RELN/RAPGEF3/ARC/NRXN1/GRM5/PLCB1/NLGN4X/GPR88/PPP1R1B/OPRL1/MEIS2/NLGN4Y/SLC1A1/HRH1/FOS/EPHB2/TPBG/AGT/ATXN1/ITGB1/ABCC8/ATP8A1/FYN/BTG2/DLG4/SYT11/DRD2/SNAP25/CIC/DBH/CTNS
GOMF_ABC_TYPE_XENOBIOTIC_TRANSPORTER_ACTIVITY	GOMF_ABC_TYPE_XENOBIOTIC_TRANSPORTER_ACTIVITY	14	0.781654843	1.916082923	0.000882182	0.010618295	0.008161172	1580	tags=50%, list=8%, signal=46%	ABCC11/ABCA8/ABCG2/ABCB1/ABCB5/ABCB11/ABCC3
GOBP_TISSUE_REGENERATION	GOBP_TISSUE_REGENERATION	63	0.523673765	1.746747019	0.000883916	0.010620755	0.008163063	2261	tags=25%, list=12%, signal=22%	APOD/GATA4/SGCA/ERBB4/FGF10/IGFBP1/PTN/HOPX/CAPN3/IGF1/GJD4/MYOD1/MYOZ1/TGFBR2/CPQ/TXK
GOMF_AMIDE_BINDING	GOMF_AMIDE_BINDING	381	0.359944444	1.461405783	0.000894824	0.010733249	0.008249525	3297	tags=25%, list=18%, signal=21%	GRPR/SSTR4/TRHDE/CCKAR/GRIA1/CLSTN2/CMA1/OXTR/SOAT2/ADCYAP1R1/GRIA3/NGFR/CCKBR/GRIA2/CLEC4M/MRGPRX2/ITM2A/SRD5A2/CEMIP/CALCR/AVPR2/GLP2R/AVPR1A/SLC40A1/GRIN2A/EDNRB/HSPG2/LRP1/PTH1R/NPY2R/NPR1/ENPEP/EPHA4/NLGN1/CRHBP/INHBA/NPBWR1/CD36/CALCRL/SCTR/CABP1/GIPR/GSTM3/RAMP3/LEPR/ITGA2/GRIA4/GNMT/CRHR2/FZD4/VIPR2/NMUR1/CRIP1/ACOT12/APBB1/CD1C/OPRL1/APBB2/ANPEP/OMP/NPR2/LNPEP/GSTM2/VIPR1/KCNIP2/MAS1/CHR…
GOBP_CARDIAC_MUSCLE_CELL_CONTRACTION	GOBP_CARDIAC_MUSCLE_CELL_CONTRACTION	71	0.514651486	1.751507205	0.000900555	0.010783366	0.008288045	4156	tags=44%, list=22%, signal=34%	SCN2B/ATP1A2/GATA4/CACNA1G/CACNA1C/SCN3B/SCN4B/KCNE1/KCNE4/KCND3/SGCD/PLN/KCNJ8/ANK2/ABCC9/KCNA5/SCN1B/CACNA2D1/GSN/KCNJ5/GJA1/KCNN2/CTNNA3/CAV3/KCNJ2/TRPM4/CAV1/SCN5A/CACNA1D/KCNE3/KCNQ1
GOBP_POSITIVE_REGULATION_OF_CELLULAR_COMPONENT_BIOGENESIS	GOBP_POSITIVE_REGULATION_OF_CELLULAR_COMPONENT_BIOGENESIS	473	0.344177371	1.418308523	0.000912722	0.010910251	0.008385568	4072	tags=26%, list=22%, signal=21%	ASIC2/ESR1/LMOD1/TRABD2B/TGFB3/CLSTN2/OXTR/CUX2/TCL1A/MAPT/NTRK1/EMILIN1/MYOC/SMPD3/HAS3/SRPX2/ST8SIA2/CBLN2/CLDN5/SLITRK1/TENM2/TBX5/P2RY12/SLITRK3/ALOX15/THBS2/SYNDIG1/TPPP3/TEK/HOPX/ARHGEF15/LRRTM3/NRP1/PTPRD/RAPGEF3/LDB2/THY1/GHRL/NLGN1/FLRT2/NRXN1/LRRC4B/CD36/CSF3/SYNPO2L/ZMYND10/CDH5/KDR/CCR7/PHLDB1/TGFB1/MPP7/DNM3/PINK1/AMIGO2/FNIP2/RASIP1/LRRN3/CCL19/CDC42EP5/LRRC24/LPAR1/DPYSL3/MYO3B/CCL…
GOBP_CYTOCHROME_COMPLEX_ASSEMBLY	GOBP_CYTOCHROME_COMPLEX_ASSEMBLY	37	-0.57457928	-1.875752283	0.000932492	0.01110833	0.008537811	6387	tags=65%, list=34%, signal=43%	COX14/COA1/BCS1L/SMIM4/COX18/COA5/COX15/SCO2/UQCC1/CYBA/TACO1/COX20/TIMM21/TMEM223/UQCC2/COA4/UQCC3/C12orf73/PET117/PET100/COX17/COA6/SLC25A33/MT-CO3
GOMF_GENERAL_TRANSCRIPTION_INITIATION_FACTOR_ACTIVITY	GOMF_GENERAL_TRANSCRIPTION_INITIATION_FACTOR_ACTIVITY	50	-0.524338032	-1.824593326	0.000931573	0.01110833	0.008537811	5713	tags=58%, list=31%, signal=40%	TAF3/TAF13/TAF12/SNAPC2/SNAPC1/TBPL1/GTF2F2/GTF2B/RRN3/SNAPC4/TAF11/GTF3C5/TAF9/GTF3C3/GTF2H3/GTF3C4/GTF2A2/GTF3C2/SNAPC5/GTF2E1/GTF2E2/TAF10/GTF3C6/DRAP1/SNAPC3/TAF1L/TAF5/TBPL2/TAF4B
GOBP_CELL_DIFFERENTIATION_INVOLVED_IN_KIDNEY_DEVELOPMENT	GOBP_CELL_DIFFERENTIATION_INVOLVED_IN_KIDNEY_DEVELOPMENT	58	0.548936159	1.807499738	0.000936223	0.011133679	0.008557294	2742	tags=38%, list=15%, signal=32%	PAX2/LHX1/SALL1/ACTA2/EDNRA/WNT9B/GREM1/EDNRB/ADIPOQ/CD34/GLI3/GPR4/GLIS2/PDGFB/MEF2C/WT1/BMP4/LAMB2/GATA3/LGR4/TCF21/MTSS1
GOBP_LONG_TERM_SYNAPTIC_POTENTIATION	GOBP_LONG_TERM_SYNAPTIC_POTENTIATION	84	0.50139206	1.733437884	0.000939133	0.011149196	0.008569221	4365	tags=44%, list=23%, signal=34%	ADCY8/NOG/SLC24A2/CX3CR1/PTN/ADCY1/GRIN2A/FAM107A/TNR/TSHZ3/GRIN2C/RELN/ARC/EPHA4/RASGRF2/CYP46A1/CRHR2/NFATC4/SLC1A1/CHRNA7/LRRTM2/EPHB2/LRRTM1/SCGN/CALB2/MPP2/GFAP/DRD2/SNAP25/VAMP2/ADORA2A/LGMN/APP/NRGN/ABL1/SHISA7/SLC8A3
GOBP_NEGATIVE_REGULATION_OF_EPITHELIAL_CELL_MIGRATION	GOBP_NEGATIVE_REGULATION_OF_EPITHELIAL_CELL_MIGRATION	63	0.522935212	1.744283529	0.000952435	0.011269378	0.008661591	3862	tags=44%, list=21%, signal=35%	MEOX2/DCN/SLIT2/ANGPT4/MMRN2/AGTR2/THBS1/SERPINF1/ADAMTS9/DLL4/TGFB1/ACVRL1/PTPRG/MEF2C/TBXA2R/ANGPT2/STARD13/VASH1/PTPRM/EVL/KLF4/ATP2B4/NR2F2/EPPK1/MCC/FGF2/CARD10/DAB2IP
GOBP_TRANSLATIONAL_INITIATION	GOBP_TRANSLATIONAL_INITIATION	116	-0.404998953	-1.666232866	0.000952502	0.011269378	0.008661591	6057	tags=53%, list=32%, signal=36%	ABCE1/EIF1AD/TMED2/AGO2/LARP1/PAIP2B/EIF1/EIF4E/PPP1CA/EIF4A2/CCL5/EIF4E2/KHDRBS1/EIF2S3/BZW1/MTIF3/ATF4/EIF3D/COPS5/EIF2B5/EIF3G/NCBP2/EIF3A/EIF2AK1/EIF3CL/PAIP1/EIF3F/POLR2G/YTHDF2/EIF3E/MCTS1/RPS5/EIF2S1/RPS3A/EIF5B/SLBP/NCK1/RPL13A/EIF3H/EIF2A/IMPACT/POLR2D/BZW2/HSPB1/EIF3M/EIF2S2/DENR/NCBP1/EIF2B1/EIF3I/CDC123/EIF2D/RPS17/EIF6/RPS3/EIF4EBP1/MTIF2/NPM1/TNF/EIF4E1B/BOLL
GOBP_MATURATION_OF_SSU_RRNA_FROM_TRICISTRONIC_RRNA_TRANSCRIPT_SSU_RRNA_5_8S_RRNA_LSU_RRNA	GOBP_MATURATION_OF_SSU_RRNA_FROM_TRICISTRONIC_RRNA_TRANSCRIPT_SSU_RRNA_5_8S_RRNA_LSU_RRNA	35	-0.57160759	-1.847566422	0.000957564	0.011310002	0.008692815	6359	tags=71%, list=34%, signal=47%	BMS1/UTP23/BYSL/UTP20/UTP6/GTF2H5/TBL3/TSR2/UTP3/NGDN/ABT1/HEATR1/KRI1/DCAF13/DHX37/RRS1/RPS14/WDR43/RPS16/NOL10/RCL1/RPP40/RPS21/RPS8/RPS19
GOBP_NEGATIVE_REGULATION_OF_AXON_EXTENSION_INVOLVED_IN_AXON_GUIDANCE	GOBP_NEGATIVE_REGULATION_OF_AXON_EXTENSION_INVOLVED_IN_AXON_GUIDANCE	27	0.660715156	1.8863418	0.001019511	0.012012574	0.009232809	3457	tags=56%, list=19%, signal=45%	SEMA5A/SEMA6D/SEMA5B/NRP1/SEMA3G/SEMA6B/SLIT1/SEMA3E/SEMA3B/SEMA6C/SEMA7A/SEMA3D/WNT5A/SEMA6A/SEMA3C
GOCC_BASAL_PART_OF_CELL	GOCC_BASAL_PART_OF_CELL	269	0.386196217	1.531542187	0.001020507	0.012012574	0.009232809	4363	tags=36%, list=23%, signal=28%	ADCY8/CA4/ABCA8/CD300LG/GPIHBP1/SLC4A4/ERBB4/SLCO1B1/S100G/SLC14A1/FAP/SLC16A12/AQP7/SLC40A1/SLCO1C1/LRP1/TEK/PTH1R/ADRA2A/ENPP1/LIN7A/HPGD/FRMPD2/ITGA1/C5AR2/SHROOM4/CEACAM1/AJAP1/ATP2B2/TRPC4/CD34/SLC4A10/ABCB11/KCNC2/ANK2/ATP7B/CLDN11/SLC29A1/PHLDB1/LEPR/ABCC3/NKD2/SLC6A6/ITGA2/SLC26A10/AQP3/PDPN/HEPH/PDGFB/AQP10/CASR/MYO1D/SLC22A7/PKD2/CDH16/CLDN8/CLCA2/CADM1/PROM2/DST/NAIP/PALM/EDN1/RHCG/MYO…
GOBP_POSITIVE_REGULATION_OF_TRANSMEMBRANE_TRANSPORT	GOBP_POSITIVE_REGULATION_OF_TRANSMEMBRANE_TRANSPORT	222	0.405684015	1.582426249	0.001030557	0.012110349	0.009307958	3321	tags=30%, list=18%, signal=25%	KCNA1/JPH2/GPC3/ADCYAP1R1/EDNRA/MS4A1/SLC1A2/CEMIP/KCNE1/CALCR/KCNK3/F2R/CACNG4/CD19/WNK4/TRPC6/CAPN3/IGF1/FXYD1/APLNR/FGF19/NOS1/PDZK1/CACNB4/RELN/ABCB1/EDN3/ADIPOQ/KCNMB1/ARC/THY1/TESC/KCNC2/LACRT/ANK2/RAMP3/IRS1/PINK1/NR4A3/AKAP6/CACNG2/CACNA2D1/SORBS1/GSTM2/KCNIP2/PKD2/EPHB2/TREM2/AGT/ITGB1/ABCC8/LRRC38/CLIP3/RGS7/SLC9A3R1/ADRB2/EDN1/EHD3/CLTCL1/LHCGR/RGN/RNASEL/CASQ1/F2RL3/PPP3R2/AZIN2
GOBP_METANEPHRIC_NEPHRON_MORPHOGENESIS	GOBP_METANEPHRIC_NEPHRON_MORPHOGENESIS	25	0.671744423	1.881391381	0.001033348	0.012122642	0.009317407	3077	tags=56%, list=17%, signal=47%	PAX2/LHX1/SALL1/PDGFRB/WNT9B/GREM1/HES5/KIF26B/WT1/BMP4/PKD2/LGR4/FMN1/GDNF
GOMF_RIBONUCLEOPROTEIN_COMPLEX_BINDING	GOMF_RIBONUCLEOPROTEIN_COMPLEX_BINDING	148	-0.369373252	-1.57757482	0.001044083	0.012227926	0.009398327	6812	tags=55%, list=37%, signal=35%	IFIH1/CINP/EEFSEC/PRMT7/EIF4B/SND1/TMCO1/SRP68/NAA15/DHX33/PRPF31/ABCE1/NMD3/EEF2/LARP1/PRMT5/OXA1L/ZC3H12A/SMIM4/CBX5/GUF1/EIF1/PPP1CA/MRRF/LETM1/MTIF3/PES1/GEMIN5/STAU2/C1QBP/MALSU1/TIMM50/ZNF598/LETMD1/SECISBP2/SEC61B/HNRNPU/NCLN/STRAP/SERBP1/TMEM147/SRP9/EIF4A3/SPATA5/PHF6/CKAP5/EIF5A/EIF2S1/PTCD3/PQBP1/EIF2A/IMPACT/TACO1/SEC61A2/SNRPB/TMEM223/RPSA/RPLP1/BOP1/SNRPA/ERI1/YBX3/OLA1/NOLC1/DNAJC2…
GOBP_FEMALE_GAMETE_GENERATION	GOBP_FEMALE_GAMETE_GENERATION	139	-0.37380727	-1.57906776	0.001046134	0.012231311	0.009400929	2335	tags=29%, list=13%, signal=26%	GPR149/AURKA/ASPM/FIGLA/CDC25B/PTX3/WDR77/CCNB2/FBXO5/SPIRE2/TRIP13/IHH/AMH/PAQR5/ZP3/NDC80/CGB7/TTK/PTGS2/FOXL2/RPS6/GAS2/TDRD15/BCL2L10/HORMAD1/AFP/TDRD1/TDRD5/MSH4/NANOS3/TAF4B/NANOS2/PRDM9/STRA8/MEIOB/FOSL1/BNC1/MEI4/SOHLH2/LGR5/DMRT1
GOBP_POSITIVE_REGULATION_OF_PROTEIN_TYROSINE_KINASE_ACTIVITY	GOBP_POSITIVE_REGULATION_OF_PROTEIN_TYROSINE_KINASE_ACTIVITY	57	0.55451975	1.826915625	0.001054668	0.012306136	0.009458439	3173	tags=37%, list=17%, signal=31%	ERBB4/GREM1/ADRA2A/NOX4/RELN/ALK/GAS6/EPHA4/GHRL/GRM5/AFAP1L2/EREG/PDGFB/NEDD9/AGT/STAP1/NEURL1/DLG4/GPRC5B/HBEGF/CASS4
GOBP_MEMBRANE_DEPOLARIZATION	GOBP_MEMBRANE_DEPOLARIZATION	79	0.506270034	1.737025861	0.001057849	0.012306136	0.009458439	2078	tags=28%, list=11%, signal=25%	SCN7A/SCN2B/ATP1A2/CACNA1G/CHRNA9/CACNA1C/MYOC/SCN3B/SCN4B/CHRNA4/TBX5/DCN/CACNA1H/FHL1/SCN4A/ANK2/CHRNA6/KDR/PHOX2B/SCN1B/CACNG2/CACNA2D1
GOBP_MONOVALENT_INORGANIC_CATION_HOMEOSTASIS	GOBP_MONOVALENT_INORGANIC_CATION_HOMEOSTASIS	161	0.426282601	1.616235736	0.001056515	0.012306136	0.009458439	1559	tags=16%, list=8%, signal=15%	SCN7A/ATP1A2/SLC26A3/SLC4A4/CORIN/KCNMA1/SPX/EDNRA/CCKBR/RHAG/PDK4/ATP6V0D2/TFAP2B/SLC4A8/SCNN1A/AVPR2/AVPR1A/EDNRB/SCNN1B/NPR1/CYP4A11/KLHL3/AGTR1/SLC4A10/UPK3A/KCNA5
GOBP_RENAL_SODIUM_EXCRETION	GOBP_RENAL_SODIUM_EXCRETION	21	0.711784668	1.910464702	0.001064006	0.012357061	0.00949758	3234	tags=52%, list=17%, signal=43%	CORIN/SPX/AVPR2/AVPR1A/EDNRB/NPR1/AGTR1/NPPB/AGT/EDN1/DRD2
GOBP_CENTROMERE_COMPLEX_ASSEMBLY	GOBP_CENTROMERE_COMPLEX_ASSEMBLY	28	-0.630816901	-1.93584745	0.001069627	0.012397644	0.009528772	3449	tags=54%, list=19%, signal=44%	SIRT6/CENPK/DLGAP5/HJURP/CENPH/CENPF/KNTC1/ITGB3BP/NASP/OIP5/CENPN/HELLS/CENPE/CENPA/CENPW
GOBP_REGULATION_OF_MEMBRANE_REPOLARIZATION	GOBP_REGULATION_OF_MEMBRANE_REPOLARIZATION	32	0.639358896	1.888644083	0.001072856	0.012397644	0.009528772	4391	tags=56%, list=24%, signal=43%	CASQ2/SCN4B/KCNE1/KCNE4/ANK2/KCNA5/AKAP6/SCN1B/CACNA2D1/CAV3/KCNJ2/CAV1/SCN5A/CACNA1D/KCNE3/KCNQ1/WDR1/FLNA
GOBP_PROTEOGLYCAN_METABOLIC_PROCESS	GOBP_PROTEOGLYCAN_METABOLIC_PROCESS	88	0.486580545	1.697296607	0.001072854	0.012397644	0.009528772	4470	tags=42%, list=24%, signal=32%	CHST8/COL2A1/ADAMTS12/EGFLAM/GAL3ST3/DCN/ADAMTS7/SULF1/CHSY3/IGF1/COL11A1/NDNF/CYTL1/XYLT1/CHST13/SLC2A10/BGN/HYAL1/HS6ST3/GPC1/CHPF/NDST1/SULF2/SPOCK2/NAGLU/CHST15/HS3ST1/CHST7/XYLT2/HS3ST5/BTK/DSEL/IDS/BMPR2/CHSY1/DSE/HS3ST2
GOBP_NEGATIVE_CHEMOTAXIS	GOBP_NEGATIVE_CHEMOTAXIS	47	0.584987265	1.831299334	0.001091084	0.01256723	0.009659115	2865	tags=51%, list=15%, signal=43%	SEMA5A/SEMA6D/SLIT3/SLIT2/SEMA5B/UNC5C/SEMA3G/DPP4/SEMA6B/FLRT2/SLIT1/ITGB3/PDGFA/SEMA3E/SEMA3B/SEMA6C/ITGAV/SEMA7A/SEMA3D/NTN1/WNT5A/FLRT3/LGR6/LRTM1
GOMF_NUCLEOTIDYLTRANSFERASE_ACTIVITY	GOMF_NUCLEOTIDYLTRANSFERASE_ACTIVITY	106	-0.401550309	-1.620323419	0.00109115	0.01256723	0.009659115	5668	tags=49%, list=30%, signal=34%	GDPGP1/POLR1A/POLD3/POLL/THG1L/POLD1/POLE3/FHIT/PRIMPOL/POLR3C/TUT1/PCYT1B/PAPOLG/POLR3A/PAPSS1/CTU1/PTGES3/UAP1/POLG2/POLR2J3/POLR1B/PRIM1/POLE4/NMNAT3/POLR3B/PCYT2/POLRMT/MTPAP/POLR3F/POLR2K/POLR1D/OASL/POLE/ZCCHC7/POLR2L/MED21/YRDC/CTU2/POLR3K/POLE2/CMAS/POLR2I/FLAD1/CHRAC1/POLQ/PNPT1/NUDT5/POLB/POLR2J/DKC1/NMNAT2/POLR3G
GOMF_UDP_GLYCOSYLTRANSFERASE_ACTIVITY	GOMF_UDP_GLYCOSYLTRANSFERASE_ACTIVITY	133	0.437156043	1.617000257	0.001093156	0.012569481	0.009660845	3200	tags=29%, list=17%, signal=24%	UGT2B28/UGT2B11/UGT2B15/HAS1/UGT2B4/UGT2B10/UGT2B17/GALNT16/HAS3/EXTL1/B3GNT6/CHSY3/GALNT5/HAS2/GALNT10/CERCAM/COLGALT2/GCNT4/UGT1A8/XYLT1/GALNT15/LFNG/MGAT4A/MGAT2/GALNT6/MFNG/B4GALNT2/B3GALT1/B3GNT9/UGT2A3/HYAL1/MGAT5B/CHPF/MGAT3/UGCG/B3GNT7/A4GNT/GYG2
GOBP_CELLULAR_RESPONSE_TO_CALCIUM_ION	GOBP_CELLULAR_RESPONSE_TO_CALCIUM_ION	84	0.49795696	1.721561882	0.001096748	0.012589937	0.009676567	4199	tags=44%, list=23%, signal=34%	ADCY8/KCNB1/KCNH1/DPEP1/RASGRP2/ALOX15/ADCY1/SYT9/CAPN3/NLGN1/CPNE6/CRHBP/AKR1C3/SYT8/FOSB/MEF2C/JUN/FOS/PKD2/CPNE4/WNT5A/EDN1/CPNE5/INHBB/SMPD1/SYT11/RASA4B/SYT17/RYR1/GUCA1A/SCN5A/LGMN/SYT2/RASA4/JUNB/SYT4/ADD1
GOBP_TELOMERE_MAINTENANCE	GOBP_TELOMERE_MAINTENANCE	143	-0.377031547	-1.595858205	0.00111037	0.01272528	0.009780591	7094	tags=54%, list=38%, signal=34%	EID3/TELO2/SMG5/ERCC1/USP7/PARP1/WRN/GNL3/BRCA2/SMC6/NSMCE2/ACD/TNKS1BP1/TEN1/INO80E/NSMCE4A/RPA2/ACTL6A/YY1/DCLRE1B/CCT2/DHX36/RAD51/NBN/SMC5/TNKS/HNRNPC/CCT5/RECQL4/ATR/MCRS1/MAP2K7/RAD51D/HNRNPU/FEN1/HNRNPA2B1/RPA3/CCT3/RAD51C/PKIB/HUS1/CCT8/DCLRE1C/PTGES3/CCT7/UCHL5/HDAC8/APEX1/NAT10/SIRT6/TCP1/PCNA/MAD2L2/NOP10/DNA2/RUVBL2/MAPKAPK5/PIF1/CCT4/PINX1/POT1/HNRNPA1/NHP2/HNRNPD/NABP2/NEK2/DCLRE1A/…
GOBP_POSITIVE_CHEMOTAXIS	GOBP_POSITIVE_CHEMOTAXIS	56	0.547685756	1.801244063	0.001113553	0.012740732	0.009792468	3844	tags=54%, list=21%, signal=43%	FGF7/HGF/FGF10/SEMA5A/CCL16/CXCL12/SCG2/NRP1/S1PR1/CDH13/NTF3/KDR/CCR4/ITGA2/IL16/PDGFB/CASR/ANGPT2/GPNMB/BMP4/VEGFC/F3/SMAD3/WNT5A/GDNF/MET/ANGPT1/CORO1A/PGF/FGF2
GOCC_U2_SNRNP	GOCC_U2_SNRNP	25	-0.643676581	-1.943532529	0.001123762	0.012815314	0.009849791	5230	tags=72%, list=28%, signal=52%	SNRPN/PHF5A/HTATSF1/SF3B3/SNRPA1/SNRPB2/SF3B4/SF3B5/SF3A2/SNRPB/SNRPD3/RBMX2/SF3B6/SNRPD2/SNRPD1/SNRPE/SNRPG/SNRPF
GOBP_RESPONSE_TO_AMYLOID_BETA	GOBP_RESPONSE_TO_AMYLOID_BETA	51	0.560517992	1.80173194	0.001123327	0.012815314	0.009849791	3283	tags=47%, list=18%, signal=39%	NTRK1/NGFR/CALCR/GRIN2A/LRP1/IGF1/MMP2/MMP13/EPHA4/CD36/GRM5/RAMP3/CACNA2D1/ITGA4/CHRNA7/TLR4/IGF1R/EPHB2/TREM2/FYN/ADRB2/BACE1/MMP3/GJA1
GOMF_SMAD_BINDING	GOMF_SMAD_BINDING	77	0.505493121	1.730315809	0.001144349	0.013028689	0.01001379	2879	tags=29%, list=15%, signal=24%	GATA4/RANBP3L/COL3A1/COL1A2/PAX6/COL5A2/TGFB1I1/CREB3L1/MYOCD/USP9Y/DAB2/ACVRL1/CITED1/TGFBR3/SMAD6/AXIN2/TGFBR2/JUN/FOS/LDLRAD4/SMAD3/FERMT2
GOBP_U2_TYPE_PRESPLICEOSOME_ASSEMBLY	GOBP_U2_TYPE_PRESPLICEOSOME_ASSEMBLY	24	-0.644400392	-1.927440855	0.001157033	0.01315154	0.010108212	5174	tags=71%, list=28%, signal=51%	PHF5A/HTATSF1/SF3B3/SNRPA1/SNRPB2/SF3B4/SF3B5/SF3A2/SNRPB/SNRPD3/RBMX2/SF3B6/SNRPD2/SNRPD1/SNRPE/SNRPG/SNRPF
GOBP_BONE_MATURATION	GOBP_BONE_MATURATION	25	0.668264142	1.871643968	0.001173198	0.013313492	0.010232688	1735	tags=36%, list=9%, signal=33%	ZBTB16/LEP/ADAMTS12/GREM1/ADAMTS7/IGF1/FGFR3/DCHS1/XYLT1
GOBP_REGULATION_OF_CELL_MATRIX_ADHESION	GOBP_REGULATION_OF_CELL_MATRIX_ADHESION	118	0.453387323	1.652704947	0.001183169	0.013404741	0.010302822	3768	tags=33%, list=20%, signal=27%	APOD/MYOC/GREM1/TEK/FAM107A/ARHGAP6/NRP1/DLC1/THBS1/AJAP1/EPHA3/THY1/MMP14/EFEMP2/CDH13/CD36/KDR/CCR7/ITGB3/ACVRL1/BST1/SERPINE1/PLAU/CEACAM6/SEMA3E/LIMCH1/PEAK1/HOXA7/VCL/SMAD3/FMN1/RIN2/FERMT2/DUSP3/UTRN/RASA1/COL16A1/CCL21/TLN1
GOBP_OVULATION_CYCLE_PROCESS	GOBP_OVULATION_CYCLE_PROCESS	49	0.571373067	1.818341141	0.00119056	0.013466508	0.010350296	2967	tags=41%, list=16%, signal=34%	ESR1/TGFB3/PGR/LEP/SLIT3/SLIT2/RETN/NR5A1/PDGFRA/MMP2/INHBA/EREG/ADAMTS1/NRIP1/FZD4/MMP19/A2M/NOS3/STAT5B/LHCGR
GOBP_RESPONSE_TO_METAL_ION	GOBP_RESPONSE_TO_METAL_ION	349	0.362669823	1.461487581	0.001194724	0.013491635	0.010369608	4327	tags=34%, list=23%, signal=26%	ACTA1/ADCY8/CER1/KCNA1/CYP1A1/TFF1/CACNA1G/CASQ2/KCNMA1/NPTX1/SLC30A8/MAPT/FABP4/KCNB1/SMPD3/KCNH1/TAT/TH/DPEP1/PENK/RASGRP2/KCNK3/ALOX15/ADCY1/SLC40A1/SYT9/CPA1/CACNA1H/CAPN3/PCSK1/SLC6A1/THBS1/CYP11B1/HMGCS2/KCNMB1/NLGN1/CPNE6/CRHBP/MAOB/KCNC2/SLC13A5/SERPINF1/AKR1C3/ATP7B/GIPR/AMELX/SYT8/LOXL2/TSHB/FOSB/AQP3/CYBRD1/FIBIN/CRIP1/CASR/NFATC4/MEF2C/SLFN14/IGFBP2/SLC1A1/CACNG2/KCNIP2/JUN/TXNIP/FOS/…
GOBP_HEART_GROWTH	GOBP_HEART_GROWTH	81	0.506086116	1.740860017	0.001208751	0.013627881	0.010474326	4805	tags=52%, list=26%, signal=39%	NOG/GATA4/PI16/ERBB4/TBX5/IGF1/TENM4/S1PR1/FGF20/TBX2/HEG1/WNT2/TGFBR3/AKAP6/MEF2C/ZFPM2/GLI1/TGFBR2/WT1/RGS4/AGT/MAPK11/EDN1/AKAP13/RUNX1/FES/ACACB/CAV3/PDLIM5/TGFBR1/FOXP1/FGF2/CITED2/ABL1/MAP2K4/HEY2/PROX1/ADRA1A/YAP1/TP73/CXADR/RBP4
GOBP_ANTIMICROBIAL_HUMORAL_IMMUNE_RESPONSE_MEDIATED_BY_ANTIMICROBIAL_PEPTIDE	GOBP_ANTIMICROBIAL_HUMORAL_IMMUNE_RESPONSE_MEDIATED_BY_ANTIMICROBIAL_PEPTIDE	61	-0.47435454	-1.701112744	0.001222313	0.013758453	0.010574683	1681	tags=46%, list=9%, signal=42%	FAU/IL17A/GALP/S100A12/ROMO1/GAPDH/RPL30/CCL13/RPS19/RPL39/PGLYRP4/KLK7/PLA2G1B/CXCL3/PF4/CXCL1/DEFB126/HRG/DEFB4A/SPINK5/S100A7/PGLYRP3/CXCL6/IL17F/CXCL10/KRT6A/REG1A/CXCL5
GOBP_SEX_DIFFERENTIATION	GOBP_SEX_DIFFERENTIATION	267	0.379094014	1.503982008	0.001229187	0.013791118	0.010599789	2983	tags=27%, list=16%, signal=23%	ESR1/GFRA1/LRP2/LHX1/GATA4/ADAM29/SALL1/ADCYAP1R1/COL9A3/FGF10/PGR/LEP/NTRK1/SFRP2/SLIT3/PDGFRB/SRD5A2/KCNE1/DHH/DCANP1/WNT9B/SLIT2/RETN/DACH1/AR/NR5A1/PDGFRA/MMP2/REN/NHLH2/CNTFR/MMP14/HOXA13/INHBA/TESC/AKR1C3/LHX9/KDR/EREG/ADAMTS1/NRIP1/HOXA9/RXFP2/PDGFA/FZD4/MMP19/ZFPM2/AMHR2/FST/LFNG/WT1/MAS1/A2M/KLHL10/GATA1/GATA3/FOXF2/ROR2/DMRTC2/AXL/LGR4/CCND1/ARID5B/NOS3/WNT5A/STAT5B/DACH2/TCF21/RARA/INH…
GOCC_DISTAL_AXON	GOCC_DISTAL_AXON	267	0.379085655	1.503948846	0.001229187	0.013791118	0.010599789	2993	tags=25%, list=16%, signal=21%	GRIK3/NPY/GHRH/KCNA1/TNN/STMN2/LAMP5/MAPT/NGFR/NRSN1/SLC4A8/TENM2/TH/CHRM2/PENK/UNC5C/PCSK1/ADRA2A/TSHZ3/FEZ1/PCDH9/HTR1B/THY1/EPHA4/CRHBP/SLC4A10/KCNC2/KCNA3/ITGA2/CRHR2/PINK1/SNCB/GRIK5/CASR/IGF2BP1/APBB1/DIXDC1/ROR1/DPYSL3/APBB2/UNC13C/STMN3/SLC1A1/SLC18A2/ITGA4/PNOC/KIF21B/TRPC5/GDPD5/TPBG/LRRTM1/PRKCB/PALLD/CPEB4/CABP4/SCGN/CPLX2/FLRT3/INPP5J/PCDHGB1/ATCAY/CALB2/BOC/CDKL5/MAP3K12/EPS8/OLFM1
GOBP_PROTEIN_IMPORT_INTO_MITOCHONDRIAL_MATRIX	GOBP_PROTEIN_IMPORT_INTO_MITOCHONDRIAL_MATRIX	19	-0.673915552	-1.869239998	0.001235789	0.013842834	0.010639538	4896	tags=84%, list=26%, signal=62%	DNAJC15/TIMM50/PAM16/TIMM23/TIMM17A/TIMM17B/GRPEL2/GRPEL1/DNAJC19/TOMM7/TOMM20/TIMM21/TIMM44/ROMO1/TOMM40/DNLZ
GOCC_PLATELET_ALPHA_GRANULE_MEMBRANE	GOCC_PLATELET_ALPHA_GRANULE_MEMBRANE	17	0.756373902	1.944174074	0.001244347	0.013916252	0.010695967	1756	tags=47%, list=9%, signal=43%	LY6G6F/SELP/SPARC/PCDH7/CD36/SYTL4/ITGB3/PECAM1
GOBP_POSTSYNAPSE_ORGANIZATION	GOBP_POSTSYNAPSE_ORGANIZATION	160	0.414787524	1.574396061	0.001255321	0.014005577	0.010764621	3127	tags=28%, list=17%, signal=24%	SHISA6/CUX2/NRXN2/NPTX1/CHRDL1/SHANK1/PPFIA2/SLITRK3/NRP1/PTPRD/RELN/LRFN2/ARC/EPHA4/GHRL/NLGN1/NRXN1/LHFPL4/CTNND2/LRRC4B/ARHGAP44/LRRC4/NLGN4X/NRCAM/ZNF365/DNM3/NLGN4Y/DOCK10/CHRNA7/LRRTM2/IGF1R/NEDD9/EPHB2/CNTNAP1/CBLN1/TREM2/NTNG2/WNT5A/FYN/FRRS1L/CDKL5/ACTN1/GDNF/DLG4/COLQ
GOBP_REGULATION_OF_LEUKOCYTE_MIGRATION	GOBP_REGULATION_OF_LEUKOCYTE_MIGRATION	222	0.401324502	1.56542137	0.001256368	0.014005577	0.010764621	4072	tags=37%, list=22%, signal=30%	APOD/CX3CR1/ELANE/PTN/EMILIN1/SMPD3/CXCL17/THBS4/P2RY12/SELP/GREM1/IL33/SPNS2/SLIT2/CXCL12/THBS1/C5AR2/EDN3/DPP4/LYVE1/PDGFD/GAS6/JAM3/RARRES2/THY1/MMP14/CCR6/CCR7/PLCB1/ITGB3/NBL1/IL1R1/ITGA2/PLVAP/DUSP1/CD200/BST1/CCL19/SERPINE1/ECM1/CCL24/RIPK3/ITGA4/KLRC4-KLRK1/HMOX1/RHOH/NEDD9/VEGFC/HOXA7/TREM2/SELE/CCR1/GCSAML/GPR18/JAM2/CD99/MMP28/WNT5A/STAP1/DOCK8/GP1BA/CD200R1/EDN1/CYP19A1/CNN2/SPN/C5AR1…
GOMF_FIBROBLAST_GROWTH_FACTOR_RECEPTOR_BINDING	GOMF_FIBROBLAST_GROWTH_FACTOR_RECEPTOR_BINDING	24	0.680815774	1.897885736	0.00125943	0.014014114	0.010771183	3844	tags=67%, list=21%, signal=53%	FGF4/FGF7/FGF10/FGF1/KL/FGF19/FGF20/FLRT2/FGF22/FGF3/FGF18/FLRT3/FGF16/FGF17/KLB/FGF2
GOBP_ENDOTHELIAL_CELL_CHEMOTAXIS	GOBP_ENDOTHELIAL_CELL_CHEMOTAXIS	27	0.655102707	1.870318258	0.001261169	0.014014114	0.010771183	3892	tags=59%, list=21%, signal=47%	SMOC2/FGF4/SEMA5A/EGR3/FGF1/NRP1/THBS1/PRKD1/KDR/NR4A1/FGF18/FGF16/FGFR1/MET/FGF2/LGMN
GOBP_REGULATION_OF_PLATELET_ACTIVATION	GOBP_REGULATION_OF_PLATELET_ACTIVATION	50	0.5726895	1.826776905	0.001268218	0.014069931	0.010814083	2867	tags=40%, list=15%, signal=34%	CTSG/BLK/GP5/PRKG1/MMRN1/SELP/PDGFRA/CEACAM1/IL6ST/PDPN/THBD/PDGFB/PDGFA/TXK/TLR4/ABAT/ADAMTS18/NOS3/GP1BA/UBASH3B
GOBP_LUTEINIZATION	GOBP_LUTEINIZATION	12	0.805039931	1.918085028	0.00127057	0.014073535	0.010816853	2691	tags=67%, list=14%, signal=57%	RETN/NR5A1/PDGFRA/MMP2/INHBA/FZD4/A2M/STAT5B
GOBP_CELLULAR_RESPONSE_TO_KETONE	GOBP_CELLULAR_RESPONSE_TO_KETONE	99	0.469710743	1.671277114	0.001277926	0.014117886	0.010850942	2317	tags=22%, list=12%, signal=20%	ADCY8/NPAS4/POSTN/PCK1/SCNN1A/ADCY1/PTGDR/SCNN1B/ADCY5/AR/PLAT/GAS6/SERPINF1/AKR1C3/KLF2/UCP1/TNFSF4/GNG2/KLF9/AXIN2/FOS/IGF1R
GOBP_APPENDAGE_MORPHOGENESIS	GOBP_APPENDAGE_MORPHOGENESIS	138	0.441586744	1.642030733	0.001278639	0.014117886	0.010850942	4310	tags=41%, list=23%, signal=32%	ZBTB16/NOG/COL2A1/FGF4/GPC3/SALL1/FGF10/CACNA1C/SFRP2/COL3A1/TFAP2B/TBX5/GREM1/RUNX2/RSPO2/ALDH1A2/PKDCC/HOXA13/SP8/CYP26B1/LEF1/PRRX1/HOXD9/TBX2/GLI3/SP9/HOXA9/RECK/AFF3/ECE1/BMP4/OSR2/SALL4/WNT5A/HOXD12/FMN1/PCSK5/PLXNA2/CRABP2/ASPH/SEMA3C/TBX3/ALX4/MSX2/PBX1/WNT7A/LRP5/MYH3/TP63/MEGF8/NOTCH2/GNA12/FRAS1/LRP4/SHOX2/ALX3/TMEM107
GOBP_NEURON_PROJECTION_GUIDANCE	GOBP_NEURON_PROJECTION_GUIDANCE	232	0.389904951	1.532401067	0.001303461	0.014369104	0.011044027	3457	tags=34%, list=19%, signal=28%	NOG/LHX1/CNTN6/SEMA5A/SEMA6D/LGI1/EDNRA/NTRK1/SLIT3/NGFR/PAX6/ETV1/FEZF2/EVX1/MYPN/GDF7/SLIT2/SEMA5B/CHL1/LAMA2/CXCL12/GLI2/UNC5C/TNR/LHX2/NRP1/FEZ1/RELN/SEMA3G/EDN3/SEMA6B/EPHA3/EPHA4/CNTN4/FLRT2/NRXN1/SLIT1/LHX9/GLI3/PLXNC1/CNTN1/NRCAM/UNC5B/ROBO4/EPHA5/SCN1B/SEMA3E/SEMA3B/MYOT/ECE1/DSCAML1/LAMB2/NEXN/GATA3/RHOH/SEMA6C/EPHB2/SEMA7A/SEMA3D/NTN1/PALLD/WNT5A/FLRT3/ALCAM/PTPRM/LGR6/FYN/BOC/LRTM1/ED…
GOBP_ENDOTHELIAL_CELL_DEVELOPMENT	GOBP_ENDOTHELIAL_CELL_DEVELOPMENT	69	0.518787096	1.755089116	0.001316537	0.014467323	0.011119517	3348	tags=33%, list=18%, signal=27%	EDNRA/TNMD/CLDN5/EDNRB/COL18A1/PDE2A/RAPGEF3/COL15A1/HOXA13/NOTCH4/HEG1/CDH5/GSTM3/PLCB1/ROBO4/PECAM1/MYADM/VCL/PPP1R16B/SOX18/RAPGEF2/S1PR3/MET
GOBP_RNA_CATABOLIC_PROCESS	GOBP_RNA_CATABOLIC_PROCESS	266	-0.31233251	-1.43396515	0.001316328	0.014467323	0.011119517	6024	tags=43%, list=32%, signal=30%	PATL1/EXOSC6/AGO2/LARP1/CNOT11/LSM6/DHX36/RNASET2/ZC3H12A/PCBP4/EXOSC2/CNOT6/SYNCRIP/TRDMT1/CNOT4/FXR1/UPF2/NSUN2/CNOT10/ZPR1/ZCCHC17/MYEF2/SMG7/HNRNPC/TUT1/FASTK/PPP1R8/NCBP2/FUS/EXOSC7/PABPC1/SECISBP2/HNRNPU/PAIP1/FEN1/LSM1/SERBP1/DXO/FASTKD2/TARDBP/POLR2G/RNASEH2B/PCID2/EIF4A3/YTHDF2/EIF3E/RNASEH1/EXOSC3/MOV10/ZCCHC8/APEX1/RNPS1/HNRNPAB/TRAF2/SSB/EXOSC8/MTPAP/HSPA1A/ELAVL1/POLR2D/PABPC4/KHSRP/…
GOMF_NEUREXIN_FAMILY_PROTEIN_BINDING	GOMF_NEUREXIN_FAMILY_PROTEIN_BINDING	14	0.769376305	1.885984348	0.001327385	0.014500462	0.011144988	2279	tags=57%, list=12%, signal=50%	SYTL5/CPE/SYTL2/NLGN1/SYTL4/NLGN4X/NLGN4Y/LRRTM2
GOBP_POSITIVE_REGULATION_OF_BEHAVIOR	GOBP_POSITIVE_REGULATION_OF_BEHAVIOR	26	0.662323378	1.877217519	0.001321723	0.014500462	0.011144988	1971	tags=38%, list=11%, signal=34%	GRPR/NPY/GHRH/GRP/PENK/GHRL/NLGN1/MTNR1B/NR4A3/MEF2C
GOCC_MITOCHONDRIAL_SMALL_RIBOSOMAL_SUBUNIT	GOCC_MITOCHONDRIAL_SMALL_RIBOSOMAL_SUBUNIT	32	-0.596863491	-1.868336936	0.0013248	0.014500462	0.011144988	4190	tags=69%, list=22%, signal=53%	MRPS24/MRPS5/MRPS16/MRPS31/MRPS7/MRPS21/MRPS26/MRPS23/PTCD3/MRPS12/CHCHD1/MRPS22/MRPS34/DAP3/MRPS2/MRPS18C/AURKAIP1/MRPS35/MRPL42/MRPS9/MRPS33/MRPS15
GOBP_TELOMERE_ORGANIZATION	GOBP_TELOMERE_ORGANIZATION	148	-0.364570902	-1.557064219	0.001327904	0.014500462	0.011144988	6681	tags=49%, list=36%, signal=32%	PARP1/WRN/GNL3/BRCA2/SMC6/NSMCE2/ACD/TNKS1BP1/TEN1/INO80E/NSMCE4A/RPA2/ACTL6A/YY1/DCLRE1B/CCT2/DHX36/RAD51/NBN/SMC5/TNKS/HNRNPC/CCT5/RECQL4/ATR/MCRS1/MAP2K7/RAD51D/HNRNPU/FEN1/HNRNPA2B1/RPA3/CCT3/RAD51C/PKIB/HUS1/CCT8/DCLRE1C/PTGES3/CCT7/UCHL5/HDAC8/APEX1/NAT10/SIRT6/TCP1/PCNA/MAD2L2/NOP10/DNA2/RUVBL2/MAPKAPK5/PIF1/CCT4/PINX1/POT1/HNRNPA1/NHP2/HNRNPD/NABP2/NEK2/DCLRE1A/MAPK15/EZH2/RUVBL1/AURKB/BL…
GOBP_RETINA_VASCULATURE_DEVELOPMENT_IN_CAMERA_TYPE_EYE	GOBP_RETINA_VASCULATURE_DEVELOPMENT_IN_CAMERA_TYPE_EYE	19	0.714858824	1.854938722	0.001347764	0.014658613	0.011266542	1866	tags=47%, list=10%, signal=43%	VSTM4/PDGFRB/ARHGEF15/NRP1/PDGFRA/RHOJ/COL4A1/ACVRL1/FZD4
GOBP_OOGENESIS	GOBP_OOGENESIS	90	-0.432658471	-1.716178228	0.001350138	0.014658613	0.011266542	2573	tags=31%, list=14%, signal=27%	GPR149/AURKA/ASPM/FIGLA/CDC25B/PTX3/WDR77/FBXO5/TRIP13/IHH/AMH/PAQR5/ZP3/FOXL2/RPS6/TDRD15/HORMAD1/TDRD1/TDRD5/NANOS3/TAF4B/NANOS2/STRA8/BNC1/MEI4/SOHLH2/LGR5/DMRT1
GOBP_AMINOGLYCAN_METABOLIC_PROCESS	GOBP_AMINOGLYCAN_METABOLIC_PROCESS	132	0.448472915	1.657201164	0.001347409	0.014658613	0.011266542	3921	tags=36%, list=21%, signal=29%	HAS1/EDNRA/ITIH6/EGFLAM/PDGFRB/SMPD3/HAS3/GAL3ST3/CEMIP/PGLYRP1/DCN/HPSE2/B3GNT6/EDNRB/CHSY3/ITIH3/GALNT5/STAB2/HAS2/NDNF/CHST1/ITIH5/LYVE1/TGFB1/XYLT1/PDGFB/CHST13/PGLYRP2/BGN/B3GNT9/HYAL1/CHPF/NDST1/SPOCK2/NAGLU/CHST15/HS3ST1/CHIT1/B3GNT7/CHST7/ST3GAL2/ITIH1/ANGPT1/XYLT2/TNFAIP6/FGF2/HS3ST5/DSEL
GOBP_CELL_RECOGNITION	GOBP_CELL_RECOGNITION	158	0.428643747	1.623637681	0.00135083	0.014658613	0.011266542	2827	tags=30%, list=15%, signal=26%	ZP2/TNN/PLA2G5/FCN2/CNTN6/OPCML/SEMA5A/C4BPA/PEAR1/CLEC4M/VCAN/CRTAC1/FEZF2/MYPN/NDN/NTM/NRP1/EPHA3/PCDH12/EPHA4/CNTN4/C4B/PCDHA7/CD36/SPON2/CRP/CCR7/SPACA3/NRCAM/ROBO4/PECAM1/MYO18A/CCL19/CRISP1/NCR3/C4BPB/DSCAML1/FOLR2/NEXN/NEDD9/EPHB2/TREM2/MFGE8/CADM1/PALLD/DOCK8/TUB/CD5
GOBP_POST_TRANSCRIPTIONAL_REGULATION_OF_GENE_EXPRESSION	GOBP_POST_TRANSCRIPTIONAL_REGULATION_OF_GENE_EXPRESSION	476	-0.269937749	-1.289426	0.001368403	0.014826148	0.011395308	5734	tags=38%, list=31%, signal=27%	ZC3H12A/GUF1/EIF1/RBM4B/EIF4E/PCBP4/EXOSC2/PPP1CA/NUDT21/CNOT6/SYNCRIP/RPUSD4/TRDMT1/EIF4A2/FOCAD/CNOT4/PKM/FXR1/MRPL13/CCL5/NSUN2/EIF4E2/CNOT10/KHDRBS1/EIF2S3/ZCCHC17/BZW1/ZNF385A/MYEF2/JMJD4/GEMIN5/SERP1/ATF4/EIF3D/EIF2B5/RMND1/HNRNPC/METTL8/C1QBP/SARNP/FASTK/ZNF706/MALSU1/CALR/NSUN3/NCBP2/FUS/ZNF598/EXOSC7/PABPC1/TSFM/CDC37/TRAP1/CELF4/SECISBP2/EIF2AK1/HNRNPU/NGDN/PAIP1/NCL/LSM1/SERBP1/DXO/FAS…
GOBP_REGULATION_OF_MORPHOGENESIS_OF_AN_EPITHELIUM	GOBP_REGULATION_OF_MORPHOGENESIS_OF_AN_EPITHELIUM	64	0.521900464	1.747912979	0.001386814	0.01500222	0.011530636	2673	tags=39%, list=14%, signal=34%	PAX2/NOG/ESR1/LHX1/FGF7/HGF/FGF10/ADAMTS12/GREM1/SULF1/MMRN2/FGF1/AGTR2/AR/NTN4/TBX2/NKD1/SNAI2/WNT2/PDGFA/BMP4/GATA3/AGT/LGR4/WNT5A
GOMF_TRANSFORMING_GROWTH_FACTOR_BETA_BINDING	GOMF_TRANSFORMING_GROWTH_FACTOR_BETA_BINDING	24	0.679254392	1.893533127	0.001400234	0.015123837	0.011624111	4279	tags=71%, list=23%, signal=55%	TGFB3/CHRDL1/LRRC32/THBS1/CD36/ACVRL1/TGFBR3/WFIKKN2/TGFBR2/ENG/LTBP4/ITGAV/LTBP3/TWSG1/TGFBR1/VASN/LTBP1
GOCC_INTEGRATOR_COMPLEX	GOCC_INTEGRATOR_COMPLEX	16	-0.724398303	-1.928085691	0.001406462	0.015158349	0.011650637	288	tags=25%, list=2%, signal=25%	INTS10/CT45A10/CT45A3/CT45A1
GOBP_NEGATIVE_REGULATION_OF_CELL_SUBSTRATE_ADHESION	GOBP_NEGATIVE_REGULATION_OF_CELL_SUBSTRATE_ADHESION	58	0.539571601	1.776664755	0.001407795	0.015158349	0.011650637	2369	tags=33%, list=13%, signal=29%	APOD/MYOC/COL1A1/CORO2B/FAM107A/ARHGAP6/DLC1/THBS1/AJAP1/MMP14/FBLN1/SPRY4/SPOCK1/ACVRL1/FZD4/SERPINE1/ANGPT2/SEMA3E/HOXA7
GOBP_EMBRYONIC_APPENDAGE_MORPHOGENESIS	GOBP_EMBRYONIC_APPENDAGE_MORPHOGENESIS	115	0.442015128	1.611103559	0.001414601	0.015208052	0.011688838	4310	tags=41%, list=23%, signal=32%	ZBTB16/NOG/FGF4/GPC3/SALL1/CACNA1C/SFRP2/TBX5/GREM1/RUNX2/RSPO2/ALDH1A2/HOXA13/SP8/CYP26B1/LEF1/PRRX1/HOXD9/TBX2/GLI3/SP9/HOXA9/RECK/AFF3/ECE1/BMP4/OSR2/SALL4/WNT5A/HOXD12/CRABP2/TBX3/ALX4/MSX2/PBX1/WNT7A/LRP5/MYH3/TP63/MEGF8/NOTCH2/GNA12/FRAS1/LRP4/SHOX2/ALX3/TMEM107
GOBP_SISTER_CHROMATID_COHESION	GOBP_SISTER_CHROMATID_COHESION	47	-0.519234427	-1.78746881	0.001426416	0.015286821	0.011749379	5060	tags=60%, list=27%, signal=44%	SMC5/TNKS/RAD21/ESCO1/SFPQ/FEN1/RAD51C/HDAC8/NAA50/KIF22/PLK1/ESCO2/SMC3/CDCA5/HORMAD2/MCMBP/BUB1B/ESPL1/BUB1/BOD1/DDX11/NAA10/DSCC1/CDC20/PHB2/SMC1B/HORMAD1/RAD21L1
GOBP_FOCAL_ADHESION_ASSEMBLY	GOBP_FOCAL_ADHESION_ASSEMBLY	85	0.500100799	1.732680603	0.001428531	0.015286821	0.011749379	2960	tags=29%, list=16%, signal=25%	APOD/MYOC/CORO2B/GREM1/TEK/FAM107A/ARHGAP6/NRP1/DLC1/THBS1/EPHA3/THY1/MMP14/KDR/ITGA2/THSD1/ACVRL1/SORBS1/LIMCH1/PEAK1/VCL/SMAD3/FMN1/FERMT2/ACTN1
GOMF_VOLTAGE_GATED_CATION_CHANNEL_ACTIVITY	GOMF_VOLTAGE_GATED_CATION_CHANNEL_ACTIVITY	146	0.434689555	1.624638984	0.001425733	0.015286821	0.011749379	2531	tags=32%, list=14%, signal=28%	SCN2B/CACNG5/KCNA1/CACNG7/CACNA1G/KCNMA1/CACNA1C/CACNA2D2/KCNB1/KCNS2/KCNH1/KCNE1/KCNJ12/KCNK3/KCNE4/CACNG8/GRIN2A/KCNK17/KCND3/CACNG4/CACNA1H/GRIN2C/KCNJ8/CACNB4/HTR1B/CACNG1/CACNA2D3/KCNC2/ABCC9/KCND2/KCNA5/KCNA3/KCNJ9/KCNK4/KCNK16/CACNG2/CACNA2D1/KCNJ15/KCNIP2/KCNJ13/TRPV1/PKD2/ITGAV/KCNK6/KCNAB3/ABCC8/LRRC38
GOBP_HORMONE_TRANSPORT	GOBP_HORMONE_TRANSPORT	289	0.37598822	1.497295993	0.001433428	0.015315623	0.011771517	3903	tags=34%, list=21%, signal=27%	ADCY8/GHRH/CCKAR/HTR1A/GRP/BLK/LEP/SLC30A8/SLCO1B1/KCNB1/SMPD3/TFAP2B/C1QTNF3/TNFSF11/SLCO1C1/SYT9/RETN/CPE/ADCY5/WNK4/ADRA2A/BMP8A/ANO1/SPINK1/EDN3/REN/ADIPOQ/GHRL/CRHBP/AGTR1/RAB44/INHBA/FFAR1/RPH3AL/PTPRN2/DAB2/GIPR/SYTL4/MTNR1B/NNAT/KCNA5/VIP/IRS1/PLA2G3/CRYM/FAM3D/FZD4/CASR/RIMS2/EPHA5/POMC/GPR68/GATA3/GALR1/LTBP4/ABAT/SLC16A2/ACVR1C/SCT/AGT/FAM3B/FOXO1/ABCC8/SCG5/FFAR3/EXOC3L1/NOS2/EDN1/SID…
GOBP_POSITIVE_REGULATION_OF_ENDOCYTOSIS	GOBP_POSITIVE_REGULATION_OF_ENDOCYTOSIS	96	0.47933718	1.694720486	0.001444468	0.015402408	0.011838219	4624	tags=42%, list=25%, signal=31%	APELA/GPC3/GREM1/LRP1/SFRP4/VTN/NLGN1/CD36/NTF3/DAB2/ITGA2/CCL19/SERPINE1/RAB31/CALY/CLU/TREM2/AXL/SELE/CLIP3/WNT5A/STAP1/HFE/SMPD1/DLL1/DRD2/SGIP1/ABCA13/ANGPT1/APLN/CAV3/CCL21/ANKFY1/DGKD/ARRB1/NCKAP1L/SYNJ1/LDLRAP1/ABCA7/VEGFA
GOBP_ACTIN_MEDIATED_CELL_CONTRACTION	GOBP_ACTIN_MEDIATED_CELL_CONTRACTION	98	0.47352425	1.684844707	0.001445986	0.015402408	0.011838219	4156	tags=43%, list=22%, signal=33%	SCN2B/ATP1A2/GATA4/CACNA1G/MYH4/ACTA2/CACNA1C/SCN3B/SCN4B/KCNE1/MYH8/KCNE4/KCND3/SGCD/PLN/KCNJ8/ACTC1/ANK2/ABCC9/FRMD6/KCNA5/PDPN/SCN1B/CACNA2D1/LIMCH1/VIL1/GSN/KCNJ5/TPM1/MYH2/GJA1/KCNN2/CTNNA3/CAV3/KCNJ2/TRPM4/CAV1/SCN5A/MYH3/CACNA1D/KCNE3/KCNQ1
GOBP_BLOOD_VESSEL_ENDOTHELIAL_CELL_MIGRATION	GOBP_BLOOD_VESSEL_ENDOTHELIAL_CELL_MIGRATION	113	0.450933899	1.637422772	0.001450824	0.015413305	0.011846595	4663	tags=42%, list=25%, signal=32%	SRPX2/EGR3/MEOX2/GREM1/SLIT2/ANGPT4/MMRN2/AGTR2/NRP1/THBS1/RHOJ/CLEC14A/PRKD1/CDH5/KDR/DLL4/TGFB1/NR4A1/ACVRL1/PDGFB/MEF2C/TBXA2R/ANGPT2/FGF18/HMOX1/STARD13/VEGFC/VASH1/ITGB1/NOS3/SOX18/FGFR1/MYH9/HDAC9/MAP3K3/KLF4/ATP2B4/ANGPT1/FGF2/CARD10/ABL1/ETS1/PRCP/SRF/PRKCA/PTK2B/VEGFA/STAT5A
GOBP_REGULATION_OF_CELL_CYCLE_PHASE_TRANSITION	GOBP_REGULATION_OF_CELL_CYCLE_PHASE_TRANSITION	405	-0.284332911	-1.339737323	0.001451447	0.015413305	0.011846595	4248	tags=31%, list=23%, signal=25%	JADE1/ATAD5/CDK2/RAD51C/HUS1/INTS7/RNASEH2B/DTL/PCID2/RPL26/GEN1/SMARCA4/CDK4/CHEK1/MSH2/BRCC3/RRM1/BRIP1/ANAPC5/ANLN/TFDP1/APEX1/BID/RCC2/BCL7A/DLGAP5/MEPCE/THOC1/CDKN2D/MBLAC1/RFWD3/BCL7B/MAD2L2/CDKN2C/DYRK3/CENPF/DNA2/PLK1/RBBP8/PINX1/LCMT1/PSME1/CDCA8/CDC25C/TPRA1/KNTC1/STIL/THOC5/FBXO6/SOX2/CDCA5/ZWILCH/TMEM14B/ANAPC11/MTA3/SPDL1/FAM83D/AURKA/EME2/NABP2/EME1/MIIP/CDC25B/SMARCD3/ING4/CDC25A/C…
GOMF_PLATELET_DERIVED_GROWTH_FACTOR_RECEPTOR_BINDING	GOMF_PLATELET_DERIVED_GROWTH_FACTOR_RECEPTOR_BINDING	13	0.789146151	1.903024468	0.001467214	0.015533234	0.011938771	2047	tags=69%, list=11%, signal=62%	PDGFRB/PDGFRA/PDGFD/ITGB3/IL1R1/PDGFB/PDGFA/ITGA5/PDGFC
GOCC_CELL_CELL_CONTACT_ZONE	GOCC_CELL_CELL_CONTACT_ZONE	67	0.518814207	1.747564189	0.00146701	0.015533234	0.011938771	3980	tags=40%, list=21%, signal=32%	ATP1A2/PGM5/SCN4B/SPTBN4/DES/FXYD1/PCDH9/AJAP1/JAM3/ANK2/KCNA5/MYH1/AKAP6/SCN1B/AHNAK/VCL/ITGB1/JAM2/ACTN1/FHOD1/GJA1/CTNNA3/CAV3/KCNJ2/SLC8A1/SCN5A/OBSL1
GOBP_CARDIAC_SEPTUM_DEVELOPMENT	GOBP_CARDIAC_SEPTUM_DEVELOPMENT	103	0.463400847	1.653826702	0.001473624	0.015577353	0.011972681	4360	tags=43%, list=23%, signal=33%	NOG/LRP2/GATA4/HAND1/SALL1/HEYL/SLIT3/TBX5/SLIT2/PDE2A/APLNR/NRP1/ADAMTS6/HOXA13/TBX2/ANK2/HEG1/TGFBR3/SMAD6/ZFPM2/TGFBR2/ENG/BMP4/GATA3/SALL4/NOS3/WNT5A/NDST1/PTK7/DNAH11/HEY1/PRDM1/SEMA3C/TBX3/MSX2/TGFBR1/TBX1/CITED2/TRIP11/NOTCH2/BMPR2/PLXND1/HEY2/PROX1
GOBP_REGULATION_OF_VASCULAR_ENDOTHELIAL_GROWTH_FACTOR_RECEPTOR_SIGNALING_PATHWAY	GOBP_REGULATION_OF_VASCULAR_ENDOTHELIAL_GROWTH_FACTOR_RECEPTOR_SIGNALING_PATHWAY	27	0.651137169	1.858996646	0.001487724	0.01570021	0.012067108	3294	tags=52%, list=18%, signal=43%	FGF10/EMILIN1/MMRN2/NRP1/VTN/TMEM204/ITGB3/FZD4/ITGA5/FGF18/VEGFC/PRKCB/NEDD4/HHEX
GOBP_NEGATIVE_REGULATION_OF_RESPONSE_TO_EXTERNAL_STIMULUS	GOBP_NEGATIVE_REGULATION_OF_RESPONSE_TO_EXTERNAL_STIMULUS	375	0.356429794	1.443538287	0.001489768	0.01570021	0.012067108	3487	tags=29%, list=19%, signal=24%	NPY/HGF/LRFN5/SEMA5A/LEP/SEMA6D/ELANE/SPX/FAP/CXCL17/PRKG1/PGLYRP1/APCS/MMRN1/C1QTNF3/GREM1/SLIT2/SEMA5B/TEK/HTRA1/CNR2/TNR/GPR17/IGF1/NRP1/PDGFRA/THBS1/PTGIS/C5AR2/VTN/SEMA3G/PLAT/DPP4/ADIPOQ/CEACAM1/AJAP1/SEMA6B/EPHA4/GHRL/CD34/SERPINF1/LACRT/CALCRL/SLIT1/CDH5/NBL1/MYOZ1/ZFP36/NLRP12/THBD/DUSP1/NT5E/PDGFB/PDGFA/CD200/IL2/TFPI/SERPINE1/PLAU/ANGPT2/SEMA3E/IL12B/ST6GAL1/SEMA3B/LILRA2/A2M/KLRC4-KLR…
GOBP_REGULATION_OF_VASOCONSTRICTION	GOBP_REGULATION_OF_VASOCONSTRICTION	63	0.513645853	1.713298283	0.001501132	0.015796001	0.012140733	4375	tags=56%, list=23%, signal=43%	ASIC2/ATP1A2/HTR1A/OXTR/LEP/AVPR2/AVPR1A/F2R/ADRA2A/MMP2/EDN3/AGTR1/ADRA1D/MTNR1B/KCNA5/BDKRB2/CASR/TBXA2R/HRH1/ECE1/AGT/CYSLTR1/ADRA2B/EDN1/HRH2/DBH/KCNMB2/TRPM4/CAV1/BMPR2/ATP2B1/ABL1/ADRA1A/ACE/DOCK4
GOBP_RENAL_ABSORPTION	GOBP_RENAL_ABSORPTION	29	0.639896728	1.844391815	0.001507594	0.015839997	0.012174548	4596	tags=69%, list=25%, signal=52%	EDNRA/EDNRB/WNK4/HAS2/HBB/ADIPOQ/KLHL3/GAS6/AKR1C3/AQP3/SLC5A1/GSN/SLC9A3R1/EDN1/MAGED2/HNF1A/KCNQ1/AQP1/SGK1/CLCNKA
GOBP_FEMALE_MEIOSIS_I	GOBP_FEMALE_MEIOSIS_I	10	-0.814117618	-1.896613285	0.001534873	0.016085207	0.012363015	2519	tags=70%, list=14%, signal=61%	AURKA/CDC25B/CCNB2/FBXO5/TRIP13/NDC80/MEIOB
GOBP_BONE_CELL_DEVELOPMENT	GOBP_BONE_CELL_DEVELOPMENT	37	0.595888954	1.79145978	0.001535564	0.016085207	0.012363015	5082	tags=51%, list=27%, signal=37%	SIGLEC15/GP5/FBN1/TNFSF11/CLDN18/THPO/FLI1/FAM20C/GPR68/GP1BA/LRRK1/SH2B3/FOXP1/NOTCH2/FLNA/SRF/EP300/PIP4K2A/LTF
GOBP_REGULATION_OF_LONG_TERM_SYNAPTIC_DEPRESSION	GOBP_REGULATION_OF_LONG_TERM_SYNAPTIC_DEPRESSION	12	0.801061482	1.908605992	0.001552915	0.01624246	0.012483879	1184	tags=42%, list=6%, signal=39%	ADCY8/SORCS3/MAPT/KCNB1/ARC
GOBP_ACTIN_CYTOSKELETON_REORGANIZATION	GOBP_ACTIN_CYTOSKELETON_REORGANIZATION	107	0.458167289	1.645276887	0.00156525	0.016346858	0.012564119	5214	tags=49%, list=28%, signal=35%	FGF7/FGF10/THSD7A/GDPD2/HMCN1/TEK/ANTXR1/NRP1/INSRR/PDGFRA/S1PR1/RAPGEF3/IQGAP2/ESAM/CSF3/NTF3/PHACTR1/PDLIM4/NRK/SEMA3E/NEDD9/STAP1/GSN/SYDE1/EPS8/PTK7/MYH9/CASS4/FES/TNIK/GAB1/WHAMM/ARAP1/ARHGDIB/GPR65/NOTCH2/BCAR1/GMFG/ABL1/FLNA/CDC42BPB/PLEC/PTK2B/PARVG/HCLS1/CXADR/CSF1R/PARVA/THSD7B/DAPK3/TJP1/BCAS3
GOBP_POSITIVE_REGULATION_OF_CHONDROCYTE_DIFFERENTIATION	GOBP_POSITIVE_REGULATION_OF_CHONDROCYTE_DIFFERENTIATION	20	0.704276795	1.862250431	0.001570968	0.016381939	0.012591082	2610	tags=50%, list=14%, signal=43%	ZBTB16/GDF6/RUNX2/PKDCC/GLI3/LOXL2/SOX5/ACVRL1/FGF18/SMAD3
GOBP_REGULATION_OF_CARDIAC_MUSCLE_CELL_MEMBRANE_REPOLARIZATION	GOBP_REGULATION_OF_CARDIAC_MUSCLE_CELL_MEMBRANE_REPOLARIZATION	25	0.660163164	1.848955113	0.001577207	0.016422347	0.01262214	4391	tags=56%, list=24%, signal=43%	SCN4B/KCNE1/KCNE4/ANK2/KCNA5/SCN1B/CACNA2D1/CAV3/SCN5A/CACNA1D/KCNE3/KCNQ1/WDR1/FLNA
GOBP_COLLAGEN_CATABOLIC_PROCESS	GOBP_COLLAGEN_CATABOLIC_PROCESS	39	0.604141689	1.840079024	0.001595196	0.016559992	0.012727933	3078	tags=54%, list=17%, signal=45%	ADAMTS14/CTSK/FAP/MMP11/MMP10/PRTN3/MMP16/MMP2/MMP13/ADAMTS2/MMP14/MMP24/MRC2/TMPRSS6/MMP19/MMP15/ITGB1/MMP21/MMP28/MMP23B/MMP3
GOCC_DNA_PACKAGING_COMPLEX	GOCC_DNA_PACKAGING_COMPLEX	71	-0.444807857	-1.680131115	0.001593837	0.016559992	0.012727933	6368	tags=49%, list=34%, signal=33%	ACD/TEN1/MEAF6/ACTL6A/SMC4/STAG2/SMC2/DSN1/MORF4L2/RAD21/NCAPD3/NCAPG2/ZWINT/VPS72/ING3/NCAPH/ZNHIT1/MBTD1/MRGBP/RUVBL2/POT1/SMC3/ACTR6/KDM1B/NCAPG/SPC25/TNP1/RUVBL1/SPC24/NDC80/NCAPD2/NUF2/CENPA/SMC1B/RAD21L1
GOBP_REGULATION_OF_PHOSPHATIDYLINOSITOL_3_KINASE_ACTIVITY	GOBP_REGULATION_OF_PHOSPHATIDYLINOSITOL_3_KINASE_ACTIVITY	53	0.567509884	1.833736441	0.001602929	0.016565982	0.012732537	3862	tags=47%, list=21%, signal=38%	CCKBR/PDGFRB/P2RY12/SOCS2/TEK/CD19/PDGFRA/FGFR3/PRKD1/CCR7/TGFB1/IRS1/PDGFB/CCL19/FLT1/AGAP2/PIK3IP1/CISH/PIK3R6/WDR81/CCL21/VAV3/PIK3R5/FGF2/DAB2IP
GOBP_ODONTOGENESIS	GOBP_ODONTOGENESIS	130	0.439058578	1.617713469	0.00160285	0.016565982	0.012732537	3300	tags=36%, list=18%, signal=30%	ODAM/HAND1/TGFB3/FGF4/FGF10/NGFR/SMPD3/COL1A2/COL1A1/TNFSF11/ASPN/RUNX2/HTRA1/GLI2/RSPO2/DMP1/PDGFRA/CD34/INHBA/LEF1/AMELX/GLI3/WLS/DLX1/AQP3/ENAM/AXIN2/FAM20C/SERPINE1/FST/ITGB6/KLK4/APCDD1/BMP4/DLX2/OSR2/ANKH/LAMB1/ID3/EDN1/AMTN/PAX9/SP7/KLK5/SP6/SDC1/BCL11B
GOBP_GLIOGENESIS	GOBP_GLIOGENESIS	294	0.368666385	1.470152303	0.001599004	0.016565982	0.012732537	2790	tags=24%, list=15%, signal=21%	PAX2/NOG/LRP2/NCMAP/MXRA8/CX3CR1/FGF10/ASPA/MAPT/PTN/CSPG4/MYOC/COL3A1/PAX6/EMX1/P2RY12/PENK/MAL/IL33/NDN/LRP1/HES5/GPR17/GSX2/ANO1/TENM4/RELN/VTN/IL6ST/PTPRB/TRPC4/EPHA4/MMP14/DAAM2/LEF1/LAMC3/MMP24/GLI3/CNTN1/DLX1/LEPR/TGFB1/ZNF365/PRDM8/LGI4/ROR1/PHOX2B/LPAR1/PRX/TMEM98/TSPAN2/APCDD1/LAMB2/TLR4/ROR2/CNTNAP1/CLU/VEGFC/DLX2/TPPP/TREM2/CSPG5/NTN1/ABCC8/TTBK1/GPC1/STAP1/ILK/MAG/LAMB1
GOMF_OXIDOREDUCTASE_ACTIVITY_ACTING_ON_PAIRED_DONORS_WITH_INCORPORATION_OR_REDUCTION_OF_MOLECULAR_OXYGEN_NAD_P_H_AS_ONE_DONOR_AND_INCORPORATION_OF_ONE_ATOM_OF_OXYGEN	GOMF_OXIDOREDUCTASE_ACTIVITY_ACTING_ON_PAIRED_DONORS_WITH_INCORPORATION_OR_REDUCTION_OF_MOLECULAR_OXYGEN_NAD_P_H_AS_ONE_DONOR_AND_INCORPORATION_OF_ONE_ATOM_OF_OXYGEN	39	0.602775471	1.835917832	0.001625012	0.016769251	0.012888768	3069	tags=46%, list=16%, signal=39%	AKR1D1/CYP1A1/FMO1/NOS1/CYP8B1/CYP26B1/AKR1C3/CYP3A4/CYP46A1/CYP26A1/FMO5/MICAL2/NOS3/CYP4F11/AKR1C1/NOS2/CYP7A1/CYP4A22
GOCC_INTRINSIC_COMPONENT_OF_PRESYNAPTIC_MEMBRANE	GOCC_INTRINSIC_COMPONENT_OF_PRESYNAPTIC_MEMBRANE	77	0.499286972	1.709072005	0.001635268	0.016850057	0.012950875	3439	tags=40%, list=18%, signal=33%	ADCY8/KCNA1/CNTN6/ERBB4/CADM3/SLC1A2/KCNH1/CHRM2/ADAM23/ADRA2A/SLC6A1/PTPRD/ATP2B2/HTR1B/EPHA4/CHRNA6/CNTN1/KCNA3/PCDH17/KCNJ9/GRIK5/EPHB2/NTNG2/GRIK4/NTNG1/P2RY4/KCNA2/DRD2/FXYD6/ATP2B4/KCNC1
GOMF_CYCLASE_ACTIVITY	GOMF_CYCLASE_ACTIVITY	18	0.714428844	1.847829232	0.001667801	0.017124057	0.013161471	3268	tags=61%, list=18%, signal=50%	ADCY8/ADCY1/GUCY1A2/ADCY5/NPR1/ADCY4/GUCY2D/BST1/NPR2/ADCY9/ADCY2
GOBP_MATURATION_OF_5_8S_RRNA	GOBP_MATURATION_OF_5_8S_RRNA	35	-0.560157009	-1.810555525	0.001667977	0.017124057	0.013161471	7294	tags=86%, list=39%, signal=52%	NOL9/NOP14/ERI2/FTSJ3/C1D/RPF1/NSA2/UTP20/EXOSC2/MPHOSPH6/PES1/RRP15/LAS1L/EXOSC7/ABT1/KRI1/EXOSC3/ERI3/EXOSC8/MAK16/EXOSC4/EXOSC9/RRS1/BOP1/RCL1/ERI1/EIF6/WDR12/RPP40/RPS21
GOBP_CELLULAR_PROCESS_INVOLVED_IN_REPRODUCTION_IN_MULTICELLULAR_ORGANISM	GOBP_CELLULAR_PROCESS_INVOLVED_IN_REPRODUCTION_IN_MULTICELLULAR_ORGANISM	367	-0.290889937	-1.364381244	0.001669257	0.017124057	0.013161471	3061	tags=26%, list=16%, signal=22%	TARBP2/DDX4/MYBL1/PLK1/FANCC/ETV6/EIF2S2/SYCP2/TTC26/PTCH1/PAEP/IZUMO1R/GPR149/AURKA/SLC25A31/TEX19/DZIP1/CEP131/IFT81/KDM1B/ASPM/FIGLA/EFCAB9/CDC25B/SHCBP1L/TAF1L/PTX3/CCDC42/HMGB2/WDR77/TNP1/ROPN1B/CCNB2/FBXO5/SPIRE2/TRIP13/ADAD1/MEIG1/IHH/AMH/NOX5/PAQR5/ZP3/IZUMO1/NDC80/CFTR/KIF18A/TTK/SPAM1/DDX25/ROPN1/EQTN/FOXL2/ARMC12/SLIRP/PIWIL1/CCNB1IP1/PRSS37/C7orf61/RPS6/PRDM14/TDRD15/HORMAD1/TDRD1/TDR…
GOMF_PROTON_TRANSMEMBRANE_TRANSPORTER_ACTIVITY	GOMF_PROTON_TRANSMEMBRANE_TRANSPORTER_ACTIVITY	115	-0.382288354	-1.564260123	0.001685764	0.017267896	0.013272024	2394	tags=27%, list=13%, signal=24%	CYC1/COX6A2/UQCR10/COX7A2L/COX6B1/ATP6V1F/COX5A/OTOP1/COX7B/ATP6V0E2/COX5B/NOX5/COX4I1/COX6A1/SLC15A1/SLC38A3/OTOP2/UQCRH/SLC4A11/SLC9C2/SLC25A22/MT-CO1/MT-CO3/MT-ATP8/MT-CYB/MT-CO2/ATP6V1C2/MT-ATP6/ASIC5/SLC17A6/COX7B2
GOMF_PHOSPHORUS_OXYGEN_LYASE_ACTIVITY	GOMF_PHOSPHORUS_OXYGEN_LYASE_ACTIVITY	20	0.702343246	1.857137735	0.001700184	0.01736438	0.013346182	3605	tags=60%, list=19%, signal=48%	ADCY8/ADCY1/GUCY1A2/ADCY5/NPR1/ADCY4/GUCY2D/BST1/NPR2/ADCY9/ADCY2/MOCS1
GOBP_RESPONSE_TO_MONOSACCHARIDE	GOBP_RESPONSE_TO_MONOSACCHARIDE	185	0.40662239	1.559648607	0.001699318	0.01736438	0.013346182	3516	tags=29%, list=19%, signal=24%	ADCY8/PAX2/GATA4/PRLH/CMA1/LEP/NPTX1/SLC30A8/PCK1/KCNB1/TH/RUNX2/ADCY5/PCSK1/ADRA2A/ANO1/NOX4/THBS1/HMGCS2/ADIPOQ/GAS6/GHRL/SERPINF1/PTPRN2/GIPR/SLC29A1/PLCB1/COL6A2/ITGA2/EGR1/LPL/GRIK5/CASR/EPHA5/GPR68/ANGPT2/TGFBR2/TXNIP/IGF1R/ACVR1C/TREM2/ZBTB20/GJD3/CPB2/CAT/SIDT2/CYP7A1/ILDR2/BAIAP3/SREBF1/ABCA12/RAB11FIP5/FOXA2/VAMP2
GOBP_MEMBRANE_REPOLARIZATION_DURING_CARDIAC_MUSCLE_CELL_ACTION_POTENTIAL	GOBP_MEMBRANE_REPOLARIZATION_DURING_CARDIAC_MUSCLE_CELL_ACTION_POTENTIAL	22	0.686301095	1.857299285	0.001720473	0.017535374	0.013477607	4391	tags=59%, list=24%, signal=45%	SCN2B/KCNE1/KCNE4/KCND3/KCNJ8/KCNA5/KCNIP2/KCNJ5/KCNN2/KCNJ2/KCNE3/KCNQ1/FLNA
GOBP_TRNA_METHYLATION	GOBP_TRNA_METHYLATION	40	-0.546901939	-1.815185703	0.001721976	0.017535374	0.013477607	5752	tags=68%, list=31%, signal=47%	TRMT13/MTO1/TRMT61B/TRDMT1/TRMT2A/TRMT5/TYW3/NSUN2/THADA/METTL8/THUMPD2/NSUN3/GTPBP3/TRMT10A/METTL2A/TRMT61A/WDR4/HSD17B10/METTL1/TRMT6/TRMT11/NSUN6/METTL2B/TARBP1/TRMT10C/TRMT112/TRMT1
GOCC_SNO_S_RNA_CONTAINING_RIBONUCLEOPROTEIN_COMPLEX	GOCC_SNO_S_RNA_CONTAINING_RIBONUCLEOPROTEIN_COMPLEX	23	-0.649909737	-1.913197611	0.00174368	0.017716444	0.013616777	3440	tags=70%, list=18%, signal=57%	NOP56/NOP10/NHP2/RPP30/RRP9/RPP38/FBL/MPHOSPH10/POP1/NOP58/POP5/NOLC1/RPP40/GAR1/POP7/DKC1
GOBP_POSITIVE_REGULATION_OF_GROWTH	GOBP_POSITIVE_REGULATION_OF_GROWTH	236	0.386410483	1.519559671	0.001744859	0.017716444	0.013616777	4685	tags=37%, list=25%, signal=28%	GHRH/SLC44A4/CACNG7/ERBB4/SEMA5A/AGR2/LEP/LGI1/MAPT/IGFBP1/SFRP2/DIO3/IGF2/FN1/TBX5/AVPR1A/ISLR2/SPTBN4/CXCL12/HOPX/CAPN3/IGF1/NRP1/FOXS1/MYOD1/GHRL/CPNE6/MMP14/TBX2/GPR21/PLCB1/HLX/WNT2/TGFBR3/IL2/RIMS2/AKAP6/MEF2C/ZFPM2/GLI1/NGF/TGFBR2/WT1/SEMA7A/TRPC5/NTN1/HYAL1/VIL1/STAT5B/EDN1/CPNE5/CDKL5/DLL1/HBEGF/WFS1/GHR/DRD2/HPN/SYT17/CRABP2/ACACB/TRPV2/TGFBR1/FGF2/GHSR/SYT2/SASH3/MEGF8/MUL1/SYT4/BMPR2/…
GOBP_CARDIAC_MUSCLE_CELL_ACTION_POTENTIAL_INVOLVED_IN_CONTRACTION	GOBP_CARDIAC_MUSCLE_CELL_ACTION_POTENTIAL_INVOLVED_IN_CONTRACTION	50	0.565315702	1.803255809	0.001751532	0.017758229	0.013648892	4156	tags=50%, list=22%, signal=39%	SCN2B/CACNA1G/CACNA1C/SCN3B/SCN4B/KCNE1/KCNE4/KCND3/KCNJ8/ANK2/KCNA5/SCN1B/CACNA2D1/KCNJ5/GJA1/KCNN2/CTNNA3/CAV3/KCNJ2/TRPM4/CAV1/SCN5A/CACNA1D/KCNE3/KCNQ1
GOBP_NEUROTRANSMITTER_RECEPTOR_INTERNALIZATION	GOBP_NEUROTRANSMITTER_RECEPTOR_INTERNALIZATION	26	0.654782161	1.855843511	0.001765893	0.017877737	0.013740746	3295	tags=42%, list=18%, signal=35%	CACNG5/CACNG7/CACNG8/CACNG4/ARC/ITGB3/DNM3/CACNG2/CALY/GSG1L/SNAP25
GOBP_ANATOMICAL_STRUCTURE_MATURATION	GOBP_ANATOMICAL_STRUCTURE_MATURATION	230	0.391278689	1.538121877	0.001769221	0.017885353	0.013746599	2323	tags=24%, list=12%, signal=22%	ZBTB16/PAX2/SLC26A3/CX3CR1/PGR/LEP/ADAMTS12/EDNRA/KCNB1/MYOC/SEMG1/KCNE1/GREM1/ADAMTS7/SPTBN4/EDNRB/RUNX2/FOXA1/HES5/PTH1R/RND1/IGF1/TDRD10/NTN4/S1PR1/FGFR3/MMP2/ALDH1A2/SPINK1/REN/DCHS1/KLF2/CCR6/ABHD2/CDH5/KDR/BHLHA15/EREG/RPS6KA2/NRCAM/PLA2G3/ACVRL1/XYLT1/LGI4/EPAS1/FAM20C/CCL19/SLFN14/LYL1/FEV/RECK/NPR2/SCARF1/KCNIP2/GATA3/DEFB1
GOBP_SPINDLE_ORGANIZATION	GOBP_SPINDLE_ORGANIZATION	196	-0.345669252	-1.530891342	0.001780378	0.017971982	0.013813182	5857	tags=46%, list=31%, signal=32%	STAG2/RAB11A/CHMP2A/DCTN6/KPNB1/NUDC/VPS4B/CSNK1D/TBCE/LZTS2/WDR62/CEP97/CENPJ/TNKS/MAPRE1/CHMP1A/AAAS/PRC1/SPAST/TRIM36/CHMP4B/KIZ/HNRNPU/RAE1/WRAP73/CEP72/RACGAP1/DRG1/BORA/GOLGA6A/HAUS7/CKAP5/GOLGA8B/CEP192/GOLGA8A/KIFC2/RGS14/SPAG5/DLGAP5/KIF4A/PSRC1/MZT1/EFHC2/HSPA1A/CENPH/KIFC1/PLK1/HAUS8/KIF15/CDCA8/SMC3/STIL/HSPA1B/KNSTRN/AURKA/TACC3/MYBL2/KIF23/NEK2/ASPM/HAUS1/CHEK2/SAC3D1/ESPL1/RCC1/SPC…
GOCC_AMPA_GLUTAMATE_RECEPTOR_COMPLEX	GOCC_AMPA_GLUTAMATE_RECEPTOR_COMPLEX	26	0.654414675	1.854801948	0.001796604	0.018083205	0.013898668	2294	tags=50%, list=12%, signal=44%	SHISA6/CACNG5/CACNG7/GRIA1/GRIA3/GRIA2/CACNG8/CACNG4/VWC2/SHISA9/GRIA4/CACNG2/CNIH3
GOBP_REGULATION_OF_MEIOTIC_NUCLEAR_DIVISION	GOBP_REGULATION_OF_MEIOTIC_NUCLEAR_DIVISION	30	-0.598174139	-1.854744626	0.001794739	0.018083205	0.013898668	1829	tags=40%, list=10%, signal=36%	FBXO5/TRIP13/FBXO43/CDC20/RAD51AP1/HORMAD1/LIF/NANOS2/PRDM9/STRA8/OOEP/DMRT1
GOBP_GLOMERULAR_MESANGIUM_DEVELOPMENT	GOBP_GLOMERULAR_MESANGIUM_DEVELOPMENT	17	0.746234334	1.918111454	0.001855579	0.018649782	0.014334136	2237	tags=65%, list=12%, signal=57%	ACTA2/PDGFRB/PDGFD/CD34/ITGB3/EGR1/GPR4/PDGFB/PDGFA/WT1/BMP4
GOBP_DEVELOPMENT_OF_PRIMARY_SEXUAL_CHARACTERISTICS	GOBP_DEVELOPMENT_OF_PRIMARY_SEXUAL_CHARACTERISTICS	220	0.397240676	1.546762283	0.00187216	0.018789234	0.014441318	2983	tags=28%, list=16%, signal=24%	ESR1/GFRA1/LRP2/GATA4/ADAM29/SALL1/ADCYAP1R1/COL9A3/PGR/LEP/NTRK1/SFRP2/SLIT3/PDGFRB/SRD5A2/KCNE1/DHH/SLIT2/RETN/DACH1/AR/NR5A1/PDGFRA/MMP2/REN/NHLH2/MMP14/INHBA/TESC/AKR1C3/LHX9/KDR/EREG/ADAMTS1/NRIP1/HOXA9/RXFP2/PDGFA/FZD4/MMP19/ZFPM2/AMHR2/FST/LFNG/WT1/MAS1/A2M/KLHL10/GATA1/GATA3/CCND1/ARID5B/NOS3/WNT5A/STAT5B/DACH2/TCF21/RARA/INHBB/LHCGR/CYP19A1
GOBP_REGULATION_OF_B_CELL_RECEPTOR_SIGNALING_PATHWAY	GOBP_REGULATION_OF_B_CELL_RECEPTOR_SIGNALING_PATHWAY	21	0.696479249	1.869384211	0.00188126	0.018826156	0.014469696	3997	tags=57%, list=21%, signal=45%	BLK/CD22/CD19/FCRL3/CMTM3/GCSAML/PRKCB/STAP1/PLCL2/NFAM1/FOXP1/PRKCH
GOBP_ATP_METABOLIC_PROCESS	GOBP_ATP_METABOLIC_PROCESS	185	-0.338124139	-1.486121895	0.001880222	0.018826156	0.014469696	4568	tags=42%, list=25%, signal=32%	DDIT4/ARL2/NDUFB11/NDUFS8/GPI/ALDOA/MLST8/GIT1/PRKAG3/NDUFAB1/NDUFC2/DNAJC30/PFKM/BEND3/ALDOC/NDUFC1/NDUFA2/SLC25A13/PGAM4/FIGNL1/NDUFB6/NDUFA13/NDUFS6/NDUFB2/NDUFB3/SIRT6/NDUFB9/NDUFS3/HSPA1A/ENO1/SDHB/NDUFB10/LDHA/DNM1L/STOML2/NDUFA8/HSPA1B/NDUFB1/FOXK2/SLC2A6/AK2/HK2/NDUFA5/DGUOK/NDUFV2/GCK/ENPP3/NDUFB4/NDUFA12/OLA1/PFKP/UQCC3/EIF6/NDUFA3/LDHC/NDUFA11/NDUFA1/NDUFB7/GAPDH/NDUFB8/NUDT5/PID1/TPI1…
GOBP_MEIOTIC_CHROMOSOME_SEPARATION	GOBP_MEIOTIC_CHROMOSOME_SEPARATION	22	-0.649293333	-1.891175565	0.001891304	0.018899432	0.014526016	3882	tags=50%, list=21%, signal=40%	NCAPH/TOP2A/M1AP/RMI1/EME2/EME1/ESPL1/MAPK15/HFM1/TTK/MEIOB
GOCC_CHROMOSOME_TELOMERIC_REGION	GOCC_CHROMOSOME_TELOMERIC_REGION	134	-0.374261948	-1.572753858	0.001943036	0.019388482	0.014901897	7567	tags=63%, list=41%, signal=38%	MCM6/TERF2IP/RNF8/PML/ATF7/XRCC5/ZBTB10/EID3/TELO2/ERCC1/THOC2/CHD4/PARP1/MCM5/WRN/SMCHD1/BRCA2/SMC6/NSMCE2/LRWD1/ACD/TEN1/NSMCE4A/RPA2/RPA4/MEN1/DCLRE1B/DHX36/CBX5/PPP1CA/RBBP4/GATAD2B/RAD51/NBN/ORC2/ORC4/CBX1/MTA2/POLD1/SMC5/TNKS/KDM1A/RECQL4/DMC1/ATR/RAD51D/ORC5/FEN1/HNRNPA2B1/CDK2/LRIF1/PTGES3/THOC6/CHEK1/MSH2/APEX1/NAT10/SIRT6/SSB/PCNA/THOC7/THOC1/HDAC2/ORC3/DNA2/PIF1/PINX1/POT1/WRNIP1/THOC5…
GOBP_PLATELET_AGGREGATION	GOBP_PLATELET_AGGREGATION	72	0.491692017	1.676692599	0.001970399	0.019625708	0.015084228	3109	tags=38%, list=17%, signal=31%	CTSG/BLK/PEAR1/FN1/PRKG1/MMRN1/P2RY12/PDGFRA/HBB/CEACAM1/IL6ST/PIK3CG/MYL9/TSPAN32/COMP/ITGB3/PDPN/GATA1/ABAT/VCL/ADAMTS18/STXBP1/ILK/GP1BA/UBASH3B/ACTN1/MYH9
GOBP_NEGATIVE_REGULATION_OF_DEVELOPMENTAL_GROWTH	GOBP_NEGATIVE_REGULATION_OF_DEVELOPMENTAL_GROWTH	106	0.452918208	1.624508218	0.001972461	0.019625708	0.015084228	4805	tags=48%, list=26%, signal=36%	NOG/PI16/SEMA5A/SEMA6D/ADRB3/TBX5/SEMA5B/SOCS2/TNR/NRP1/FGFR3/SEMA3G/SEMA6B/SLIT1/NKD1/MYOZ1/PLAC8/SEMA3E/TGFBR2/SEMA3B/RGS4/BMP4/SEMA6C/SEMA7A/SEMA3D/NTN1/WNT5A/MAPK11/MAG/ADRB2/RAI1/SPP1/SEMA6A/WWC3/SEMA3C/GDF15/CAV3/FOXP1/LGMN/CITED2/MSTN/ARHGAP4/ULK2/TLL2/STC2/WWC2/WNT3/TP73/MAP2/CXADR/RBP4
GOBP_SUBSTRATE_DEPENDENT_CELL_MIGRATION	GOBP_SUBSTRATE_DEPENDENT_CELL_MIGRATION	24	0.669639612	1.866730351	0.002028191	0.02012255	0.015466098	2520	tags=42%, list=14%, signal=36%	ITGA11/CSPG4/FN1/P2RY12/SLIT2/NRP1/SNAI2/ITGA2/VEGFC/NTN1
GOBP_REGULATION_OF_RESPONSE_TO_WOUNDING	GOBP_REGULATION_OF_RESPONSE_TO_WOUNDING	155	0.425505802	1.610666897	0.002025535	0.02012255	0.015466098	3844	tags=40%, list=21%, signal=32%	SMOC2/ACTA2/PTN/EMILIN1/FAP/PRKG1/APCS/MMRN1/F2R/MYLK/TNR/ADRA2A/PDGFRA/THBS1/VTN/PLAT/CEACAM1/AJAP1/EPHA4/CD34/CD36/MYOZ1/THBD/PDGFB/PDGFA/TFPI/TBXA2R/SERPINE1/PLAU/SCARF1/IGF1R/EPHB2/ABAT/ADAMTS18/ITGB1/ABCC8/F3/SMAD3/NOS3/VIL1/PROS1/GP1BA/CPB2/UBASH3B/EDN1/FERMT2/SERPINB2/SERPINC1/HBEGF/SPP1/SLC12A2/SH2B3/KLF4/FOXA2/WFDC1/EPPK1/DDR2/CLDN1/ATP7A/CAV1/RTN4RL1/FGF2
GOBP_REGULATION_OF_LIPID_KINASE_ACTIVITY	GOBP_REGULATION_OF_LIPID_KINASE_ACTIVITY	65	0.502771345	1.685377591	0.002051992	0.020329654	0.015625278	3862	tags=40%, list=21%, signal=32%	CCKBR/PDGFRB/P2RY12/SOCS2/TEK/CD19/PDGFRA/FGFR3/PRKD1/CCR7/TGFB1/IRS1/PDGFB/CCL19/FLT1/AGAP2/PIK3IP1/CISH/PIK3R6/WDR81/CCL21/VAV3/PIK3R5/RBL2/FGF2/DAB2IP
GOBP_RRNA_TRANSCRIPTION	GOBP_RRNA_TRANSCRIPTION	31	-0.592021122	-1.843209809	0.002087881	0.020655747	0.015875911	4264	tags=81%, list=23%, signal=62%	PIH1D1/TP53/TAF1B/IPPK/DEDD/GTF2H5/SMARCB1/NCL/GTF3C5/GTF3C3/GTF3C4/SMARCA4/SPIN1/POLR1B/SIRT7/GTF3C2/PWP1/TCOF1/NOL11/GTF3C6/DDX11/NIFK/POLR1E/GTF3A/NPM3
GOBP_ELASTIC_FIBER_ASSEMBLY	GOBP_ELASTIC_FIBER_ASSEMBLY	11	0.805256883	1.890452581	0.002104485	0.020790393	0.015979399	1723	tags=73%, list=9%, signal=66%	MYH11/MFAP4/EMILIN1/TNXB/COL3A1/THSD4/EFEMP2/LOX
GOBP_NEGATIVE_REGULATION_OF_CELL_DEVELOPMENT	GOBP_NEGATIVE_REGULATION_OF_CELL_DEVELOPMENT	177	0.400104052	1.530236638	0.002107539	0.020790992	0.01597986	2799	tags=25%, list=15%, signal=22%	NOG/FRZB/SEMA5A/SEMA6D/PTN/PAX6/FBN1/SEMA5B/CLDN18/EDNRB/HES5/TNR/IGF1/LHX2/NRP1/BRINP1/SEMA3G/SEMA6B/THY1/DAAM2/TTPA/FBLN1/SLIT1/DLX1/SPRY4/NFATC4/PTHLH/NPR2/TMEM98/SEMA3E/SEMA3B/PRTG/SEMA6C/TRPV1/EPHB2/DLX2/SEMA7A/TRPC5/SEMA3D/TREM2/NTN1/ABCC8/WNT5A/MAG/NPPC
GOMF_CALCIUM_ION_TRANSMEMBRANE_TRANSPORTER_ACTIVITY	GOMF_CALCIUM_ION_TRANSMEMBRANE_TRANSPORTER_ACTIVITY	128	0.428092428	1.578964639	0.002140095	0.021082208	0.016203687	5061	tags=49%, list=27%, signal=36%	CACNG5/CACNG7/CACNA1G/SLC24A2/CHRNA9/CACNA1C/CACNA2D2/CACNG8/GRIN2A/CACNG4/CACNA1H/TRPC6/GRIN2C/CACNB4/ATP2B2/ITPR1/HTR1B/TRPC4/CACNG1/CACNA2D3/ATP2A3/CACNG2/CACNA2D1/SLC24A3/CHRNA7/TRPV1/PKD2/ITGAV/TRPC5/TRPM3/PKD1L1/TRPM1/RASA3/TMEM37/ANXA9/ATP2B4/RYR1/TRPV2/TRPM8/TPCN1/TRPM4/SLC8A1/PKD1/TRPM5/CACNA1S/CACNA1D/CACNA1E/ATP2B1/SLC8A3/TRPC3/CACNA2D4/CACNA1A/ANXA6/FKBP1B/ATP2C2/TPCN2/CACHD1/CALHM1/O…
GOMF_IONOTROPIC_GLUTAMATE_RECEPTOR_ACTIVITY	GOMF_IONOTROPIC_GLUTAMATE_RECEPTOR_ACTIVITY	19	0.702582488	1.823083689	0.002157346	0.021222048	0.016311168	2697	tags=58%, list=14%, signal=50%	GRIK3/GRIA1/GRIA3/GRIA2/GRIN2A/GRID1/GRIN2C/GRIA4/GRIK5/GRIK1/GRIK4
GOBP_FEMALE_GENITALIA_DEVELOPMENT	GOBP_FEMALE_GENITALIA_DEVELOPMENT	18	0.708205017	1.83173166	0.002185938	0.021457264	0.016491954	473	tags=28%, list=3%, signal=27%	ESR1/LRP2/LHX1/FGF10/SRD5A2
GOBP_BODY_MORPHOGENESIS	GOBP_BODY_MORPHOGENESIS	48	0.558268834	1.766044845	0.002187436	0.021457264	0.016491954	1557	tags=23%, list=8%, signal=21%	NOG/GREM2/TGFB3/GPC3/COL1A1/CLDN5/CRISPLD2/PDGFRA/MMP2/LEF1/PHLDB1
GOBP_SNRNA_PROCESSING	GOBP_SNRNA_PROCESSING	26	-0.618223152	-1.877798616	0.002200778	0.021557691	0.016569141	5993	tags=69%, list=32%, signal=47%	EXOSC6/INTS8/EXOSC2/USB1/TOE1/TUT1/INTS4/EXOSC7/INTS7/EXOSC3/EXOSC8/EXOSC4/EXOSC9/INTS10/EXOSC5/CT45A10/CT45A3/CT45A1
GOBP_REGULATION_OF_MITOCHONDRIAL_TRANSLATION	GOBP_REGULATION_OF_MITOCHONDRIAL_TRANSLATION	24	-0.619361307	-1.852547426	0.002236905	0.021880709	0.016817411	5526	tags=67%, list=30%, signal=47%	RPUSD4/RMND1/METTL8/C1QBP/MALSU1/NSUN3/TSFM/FASTKD2/SHMT2/RPUSD3/TACO1/MPV17L2/UQCC2/CDK5RAP1/TRMT10C/LRPPRC
GOBP_RESPONSE_TO_XENOBIOTIC_STIMULUS	GOBP_RESPONSE_TO_XENOBIOTIC_STIMULUS	409	0.343789704	1.399305297	0.002272246	0.022195143	0.017059084	2869	tags=25%, list=15%, signal=21%	UGT2B28/UGT2B11/UGT2B15/GSTA2/CYP1A1/GATA4/OXTR/ADCYAP1R1/SLC6A2/SLCO1B1/SST/NTRK1/SFRP2/SLC1A2/SRD5A2/COL1A1/TFAP2B/TH/EMX1/DPEP1/KCNK3/ADCY1/GRIN2A/SCNN1B/WNK4/GLYAT/NAT1/PCSK1/FMO1/NOS1/MMP2/SULT1C3/GSTA1/THBS1/HMGCS2/ABCB1/REN/ADIPOQ/GAS6/HTR1B/CRHBP/SLC22A12/MAOB/CYP26B1/INHBA/ABCB11/GRM2/CYP3A4/AOX1/CYP2A6/HTR2B/AMELX/GSTM3/ITGB3/SULT1B1/ABCC3/UGT1A8/CYP46A1/FOSB/ITGA2/LPL/LOX/SULT1C4/TIMP4…
GOBP_NEGATIVE_REGULATION_OF_SMOOTH_MUSCLE_CELL_PROLIFERATION	GOBP_NEGATIVE_REGULATION_OF_SMOOTH_MUSCLE_CELL_PROLIFERATION	52	0.543789389	1.756013825	0.002296365	0.022399237	0.017215949	2946	tags=38%, list=16%, signal=32%	OGN/APOD/CNN1/TGFB3/PRKG1/IGFBP5/NPR1/ADIPOQ/MYOCD/EFEMP2/VIP/IGFBP3/VIPR2/MEF2C/PTGIR/IL12B/HMOX1/NOS3/TPM1/NPR3
GOBP_REGULATION_OF_MITOCHONDRIAL_GENE_EXPRESSION	GOBP_REGULATION_OF_MITOCHONDRIAL_GENE_EXPRESSION	28	-0.610726901	-1.874195368	0.002309063	0.022460003	0.017262654	4881	tags=61%, list=26%, signal=45%	RMND1/METTL8/C1QBP/MALSU1/NSUN3/TSFM/METTL4/FASTKD2/SHMT2/RPUSD3/TACO1/MPV17L2/UQCC2/CDK5RAP1/TRMT10C/LRPPRC/CHCHD10
GOBP_NUCLEOSOME_ORGANIZATION	GOBP_NUCLEOSOME_ORGANIZATION	76	-0.425295091	-1.623373225	0.002306513	0.022460003	0.017262654	5787	tags=49%, list=31%, signal=34%	LIN54/SMARCD2/SMARCD1/DNAJC9/SET/NAP1L4/SMARCB1/POLE3/SART3/APLF/SUPT16H/VPS72/ANP32E/PCID2/SOX9/ZNHIT1/SMARCA4/CHAF1B/SETSIP/SMYD3/RUVBL2/NASP/ACTR6/CHAF1A/ASF1A/SMARCD3/NAP1L1/MCM2/HMGB2/ANP32B/TNP1/SSRP1/ASF1B/RUVBL1/CHRAC1/NPM1/HMGA1
GOMF_SNORNA_BINDING	GOMF_SNORNA_BINDING	30	-0.589382034	-1.827483151	0.002320579	0.022540454	0.017324488	4781	tags=60%, list=26%, signal=45%	TBL3/NUDT7/HEATR1/NUFIP1/NOP56/WDR3/DHX37/NUDT1/NOP10/NHP2/RRP9/IMP3/NOP58/IMP4/NOLC1/GAR1/NUDT5/DKC1
GOBP_ATTACHMENT_OF_SPINDLE_MICROTUBULES_TO_KINETOCHORE	GOBP_ATTACHMENT_OF_SPINDLE_MICROTUBULES_TO_KINETOCHORE	39	-0.536500571	-1.768482203	0.002327814	0.022579148	0.017354228	4345	tags=54%, list=23%, signal=41%	HNRNPU/RACGAP1/ECT2/RCC2/SPAG5/CDCA8/KNSTRN/NEK2/CDT1/BUB3/SPC25/BOD1/SPC24/AURKB/CENPE/BIRC5/NDC80/SEH1L/KIF2C/NUF2/CCNB1
GOBP_NEGATIVE_REGULATION_OF_NEURON_PROJECTION_DEVELOPMENT	GOBP_NEGATIVE_REGULATION_OF_NEURON_PROJECTION_DEVELOPMENT	135	0.428067008	1.587525222	0.002333547	0.02260319	0.017372707	3457	tags=29%, list=19%, signal=24%	NR2F1/STMN2/SEMA5A/SEMA6D/SLIT2/SEMA5B/TNR/NRP1/SEMA3G/SEMA6B/THY1/EPHA4/NLGN1/MGARP/SLIT1/DAB2/SPOCK1/ZNF365/DNM3/PMP22/PTPRG/LPAR1/DPYSL3/SEMA3E/SEMA3B/SEMA6C/EPHB2/SEMA7A/SEMA3D/NTN1/WNT5A/INPP5J/MAG/STX1B/GFAP/FAT3/SPP1/SEMA6A/SEMA3C
GOBP_SYNAPTIC_MEMBRANE_ADHESION	GOBP_SYNAPTIC_MEMBRANE_ADHESION	24	0.665564746	1.855370992	0.002342633	0.022659591	0.017416057	2843	tags=58%, list=15%, signal=50%	LRFN5/LRRC4C/SPARCL1/SLITRK1/SLITRK3/PTPRD/GPC6/LRRC4B/MDGA1/LRRC4/PCDH17/NTNG2/FLRT3/NTNG1
GOBP_ACTOMYOSIN_STRUCTURE_ORGANIZATION	GOBP_ACTOMYOSIN_STRUCTURE_ORGANIZATION	194	0.402217609	1.552164997	0.002348928	0.02268888	0.017438568	4360	tags=36%, list=23%, signal=28%	ACTA1/MYH11/CNN1/LMOD1/FLNC/TGFB3/PGM5/PDGFRB/MYOC/CORO2B/MYPN/ARHGAP6/ARHGEF15/CAPN3/NRP1/DLC1/PDGFRA/S1PR1/RAPGEF3/ACTC1/MYL9/ELN/SYNPO2L/FRMD6/PHACTR1/MYOZ1/ARHGAP28/ITGB5/MYOZ2/MYO18A/LPAR1/EPB41L4A/SORBS1/LIMCH1/FRMD5/ITGB1/SMAD3/EPB41L3/MYLK3/LDB3/TPM1/EDN1/FERMT2/AKAP13/MYH9/MYH10/CNN2/EVL/CASQ1/FHOD1/MET/TMEFF2/CAV3/CSRP1/CNN3/TGFBR1/ARAP1/MYH3/OBSL1/ARRB1/PTGER4/GPR65/SERPINF2/BBS4/WDR1/…
GOCC_CUL4_RING_E3_UBIQUITIN_LIGASE_COMPLEX	GOCC_CUL4_RING_E3_UBIQUITIN_LIGASE_COMPLEX	34	-0.554790404	-1.777096314	0.002361808	0.022781607	0.017509837	6516	tags=59%, list=35%, signal=38%	DCAF17/DCAF12/CUL4A/DCAF7/DCAF4/TRPC4AP/DCAF10/FBXW5/RBX1/DCAF4L1/DDA1/DTL/DCAF13/DCAF15/DCAF12L2/DCAF12L1/GLMN/DCAF8L2/DCAF8L1/DCAF4L2
GOBP_RESPONSE_TO_OXYGEN_LEVELS	GOBP_RESPONSE_TO_OXYGEN_LEVELS	313	0.358698033	1.437658929	0.002369052	0.022819791	0.017539185	2932	tags=24%, list=16%, signal=21%	CYP1A1/TGFB3/OXTR/KCNMA1/LEP/EDNRA/DIO3/FMN2/PDGFRB/CHRNA4/COL1A1/TH/CPEB1/ANGPTL4/PENK/KCNK3/GUCY1A2/CXCL12/ANGPT4/NDNF/NOS1/MMP2/THBS1/PTGIS/PLAT/DPP4/ADIPOQ/KCNMB1/CYGB/ITPR1/MYOD1/EPHA4/MYOCD/CD34/MMP14/MGARP/KCND2/SLC29A1/KCNA5/LOXL2/ITGA2/EGR1/AQP3/ACVRL1/PDPN/PINK1/TGFBR3/PDGFA/CASR/EPAS1/HSD11B2/LPAR1/PLAU/SLC1A1/ALAS2/ANGPT2/TGFBR2/CHRNA7/FOS/HMOX1/VEGFC/ABAT/TREM2/SLC39A12/FOXO1/CPEB4/C…
GOBP_PROTEIN_LOCALIZATION_TO_CONDENSED_CHROMOSOME	GOBP_PROTEIN_LOCALIZATION_TO_CONDENSED_CHROMOSOME	17	-0.711623752	-1.921936571	0.002372815	0.02282438	0.017542712	3423	tags=65%, list=18%, signal=53%	RCC2/KNTC1/ZWILCH/SPDL1/CDT1/BUB3/MTBP/CDK1/AURKB/NDC80/TTK
GOMF_BETA_CATENIN_BINDING	GOMF_BETA_CATENIN_BINDING	87	0.468146289	1.630903991	0.00241767	0.023191603	0.017824958	4776	tags=43%, list=26%, signal=32%	ESR1/PTPRT/SALL1/DACT1/SOX17/AR/AJAP1/TRPC4/CTNND2/LEF1/CDH5/GLI3/TCF4/AXIN2/TCF7/VCL/FOXO1/SMAD3/RORA/SLC9A3R1/AMER2/CDH26/SLC9A3R2/CALCOCO1/GJA1/PTPRU/KLF4/CTNNA3/GRIP1/TBL1X/APC/CDHR5/PTPRJ/BCL9L/EP300/SMAD7/CXADR
GOBP_NEGATIVE_REGULATION_OF_PEPTIDASE_ACTIVITY	GOBP_NEGATIVE_REGULATION_OF_PEPTIDASE_ACTIVITY	239	0.381060195	1.504790822	0.002417285	0.023191603	0.017824958	2285	tags=23%, list=12%, signal=20%	SMR3B/SERPINB11/SMR3A/SERPINA11/SPINK8/PAX2/CST9/CST5/SERPINA9/SERPINA12/PI16/GPC3/HGF/TIMP3/SFRP2/ITIH6/CST9L/AMBP/COL6A3/DPEP1/SPINK2/CST2/LRP1/PZP/ITIH3/THBS1/TIMP2/ITIH5/R3HDML/SPINK1/VTN/GAS6/LCN1/WFDC11/C4B/SERPINF1/SERPIND1/SPP2/SPOCK1/C4A/NR4A1/TIMP4/WFIKKN2/CRB2/TFPI/CPAMD8/SERPINE1/NGF/RECK/ECM1/A2M/PAPLN/CR1/SPINK6
GOBP_MATURATION_OF_LSU_RRNA	GOBP_MATURATION_OF_LSU_RRNA	27	-0.592898056	-1.801102815	0.002449126	0.023411448	0.01799393	6434	tags=81%, list=35%, signal=53%	RPF1/ZNHIT3/NSA2/DDX18/PES1/RRP15/LAS1L/RPL10A/RSL1D1/MAK16/RPL7/RPL7A/NHP2/RPL35/BOP1/MRPL1/EIF6/WDR12/NIFK/RPF2/GTPBP4/NOP2
GOCC_U12_TYPE_SPLICEOSOMAL_COMPLEX	GOCC_U12_TYPE_SPLICEOSOMAL_COMPLEX	27	-0.592411886	-1.799625929	0.002449126	0.023411448	0.01799393	5174	tags=63%, list=28%, signal=46%	PHF5A/SNRNP35/SF3B3/ZCRB1/SF3B4/SF3B5/SNRPB/SNRPD3/SNRNP25/LSM7/YBX1/SF3B6/SNRPD2/SNRPD1/SNRPE/SNRPG/SNRPF
GOBP_FACE_DEVELOPMENT	GOBP_FACE_DEVELOPMENT	51	0.53980569	1.735154208	0.002454073	0.023411448	0.01799393	2968	tags=35%, list=16%, signal=30%	NOG/TGFB3/EDNRA/COL1A1/CLDN5/ALDH1A3/CRISPLD2/SOX3/PDGFRA/MMP2/ALDH1A2/LEF1/HOXB3/CSRNP1/ARID5B/WNT5A/RARA/PAX9
GOBP_REGULATION_OF_MORPHOGENESIS_OF_A_BRANCHING_STRUCTURE	GOBP_REGULATION_OF_MORPHOGENESIS_OF_A_BRANCHING_STRUCTURE	51	0.539656564	1.734674858	0.002454073	0.023411448	0.01799393	2673	tags=37%, list=14%, signal=32%	PAX2/NOG/ESR1/LHX1/FGF7/HGF/FGF10/GREM1/SULF1/AGTR2/AR/NTN4/SNAI2/WNT2/PDGFA/BMP4/AGT/LGR4/WNT5A
GOBP_RESPIRATORY_GASEOUS_EXCHANGE_BY_RESPIRATORY_SYSTEM	GOBP_RESPIRATORY_GASEOUS_EXCHANGE_BY_RESPIRATORY_SYSTEM	72	0.486841644	1.660152602	0.002459594	0.023431936	0.018009677	2972	tags=31%, list=16%, signal=26%	GRPR/ATP1A2/NEK10/GRP/SFTPA2/EDNRA/DNAH9/NDN/DACH1/GSX2/TSHZ3/ELN/PHOX2A/PHOX2B/FLT4/GLRA1/CSF2RB/CYSLTR1/EDN1/SLC5A3/NDST1/MAFB
GOBP_POSITIVE_REGULATION_OF_RHO_PROTEIN_SIGNAL_TRANSDUCTION	GOBP_POSITIVE_REGULATION_OF_RHO_PROTEIN_SIGNAL_TRANSDUCTION	31	0.623260969	1.831288551	0.002465956	0.023436962	0.01801354	3235	tags=58%, list=17%, signal=48%	F2RL2/PDGFRB/COL3A1/F2R/GPR17/LPAR4/SYNPO2L/GPR4/P2RY8/LPAR1/GPR20/GPR18/P2RY10/LPAR6/AKAP13/GPR174/MCF2L/F2RL3
GOBP_RECEPTOR_CLUSTERING	GOBP_RECEPTOR_CLUSTERING	55	0.521009279	1.707426867	0.002466871	0.023436962	0.01801354	4424	tags=49%, list=24%, signal=38%	SHISA6/NRXN2/CHRDL1/PTN/SLITRK3/RELN/THY1/NLGN1/NRXN1/LHFPL4/GRIK5/ITGA4/GSN/FRRS1L/PIGR/DLG4/COLQ/GLRB/ITGAL/TNFAIP6/LRRC7/LRP4/MUSK/SHISA7/NLGN2/FLNA/SYNJ2BP
GOBP_REGULATION_OF_PRESYNAPSE_ORGANIZATION	GOBP_REGULATION_OF_PRESYNAPSE_ORGANIZATION	33	0.623948994	1.856546184	0.002475886	0.023490473	0.018054668	2681	tags=39%, list=14%, signal=34%	LRFN5/CBLN2/SLITRK1/SLITRK3/PTPRD/GPC6/LRRC4B/MDGA1/CBLN1/SLITRK4/IL1RAPL2/NTNG2/SLITRK6
GOBP_REGULATION_OF_DNA_REPAIR	GOBP_REGULATION_OF_DNA_REPAIR	191	-0.328409345	-1.454188287	0.002485877	0.023553087	0.018102793	6681	tags=48%, list=36%, signal=31%	PARP1/KAT2A/UBQLN4/EYA3/SMCHD1/KAT7/DPF2/CUL4A/BABAM1/INO80E/MEAF6/TEX15/RPA2/ACTL6A/ACTL6B/TADA1/POGZ/TAF5L/YY1/UIMC1/ENY2/SMARCD2/SMARCD1/RAD51/MGMT/HMGB1/TAF12/SMARCB1/MORF4L2/OTUB1/SF3B3/BRD7/BCL7C/KDM1A/ATR/SUPT7L/FUS/MCRS1/OTUB2/TIMELESS/VPS72/USP1/ING3/TAF9/SPIRE1/FANCB/HSF1/SMARCA4/CHEK1/UCHL5/TMEM161A/BRCC3/FIGNL1/SIRT6/MBTD1/SF3B5/BCL7A/SIRT7/PCNA/MRGBP/BCL7B/MAD2L2/TRIM28/UBE2N/RUVBL2/…
GOBP_NEGATIVE_REGULATION_OF_EPITHELIAL_CELL_PROLIFERATION	GOBP_NEGATIVE_REGULATION_OF_EPITHELIAL_CELL_PROLIFERATION	133	0.42334066	1.565898417	0.002512951	0.023777169	0.018275021	3862	tags=36%, list=21%, signal=29%	GPC3/SFRP2/NGFR/ATOH8/TNMD/PAX6/SULF1/ZEB1/LIMS2/MMRN2/SPARC/AR/SCG2/THBS1/CEACAM1/GHRL/SERPINF1/DAB2/SNAI2/EREG/DLL4/TGFB1/ACVRL1/KLF9/TGFBR3/MEF2C/PHOX2B/IL12B/BMP4/GATA3/FLT1/VASH1/WNT5A/PTPRM/MTSS1/RAP1GAP/CPB2/RGN/NLRC3/A4GNT/DRD2/HPN/NR2F2/EPPK1/MCC/CAV1/TGFBR1/DAB2IP
GOBP_CARDIAC_MUSCLE_CELL_ACTION_POTENTIAL	GOBP_CARDIAC_MUSCLE_CELL_ACTION_POTENTIAL	74	0.478797261	1.636252224	0.002518836	0.023800432	0.018292901	4464	tags=43%, list=24%, signal=33%	SCN2B/ATP1A2/CACNA1G/CACNA1C/SCN3B/SCN4B/KCNE1/KCNE4/KCND3/KCNJ8/ANK2/TBX18/KCNA5/SCN1B/CACNA2D1/KCNIP2/KCNJ5/GJA1/KCNN2/CTNNA3/CAV3/KCNJ2/TRPM4/CAV1/SLC8A1/SCN5A/CACNA1D/KCNE3/KCNQ1/HCN1/FLNA/CAMK2D
GOBP_ENDODERMAL_CELL_DIFFERENTIATION	GOBP_ENDODERMAL_CELL_DIFFERENTIATION	48	0.554188251	1.753136202	0.002564076	0.024194979	0.018596149	2388	tags=38%, list=13%, signal=33%	FN1/COL5A2/COL12A1/COL5A1/SOX17/COL11A1/MMP2/VTN/COL4A2/MMP14/INHBA/ITGB5/COL6A1/ITGA5/COL8A1/ITGA4/MMP15/ITGAV
GOBP_CELLULAR_EXTRAVASATION	GOBP_CELLULAR_EXTRAVASATION	72	0.485453766	1.655419876	0.002568304	0.024202	0.018601545	4726	tags=53%, list=25%, signal=40%	CX3CR1/LEP/ELANE/SELP/CXCL12/PRTN3/ITGA1/LYVE1/PDGFD/JAM3/PIK3CG/THY1/PLCB1/IL1R1/SELL/TRIM55/PLVAP/PECAM1/BST1/RIPK3/ITGA4/SELE/ITGB1/JAM2/CD99/GP1BA/SPN/FUT7/CCL21/ITGAL/SELPLG/PTGER4/FADD/CHST4/CD177/CD99L2/CCR2/MADCAM1
GOMF_CXCR_CHEMOKINE_RECEPTOR_BINDING	GOMF_CXCR_CHEMOKINE_RECEPTOR_BINDING	17	-0.708751124	-1.914178245	0.002586577	0.024323369	0.018694828	666	tags=41%, list=4%, signal=40%	CXCL3/PF4/CXCL1/CXCL6/CXCL10/TFF2/CXCL5
GOMF_VOLTAGE_GATED_POTASSIUM_CHANNEL_ACTIVITY_INVOLVED_IN_CARDIAC_MUSCLE_CELL_ACTION_POTENTIAL_REPOLARIZATION	GOMF_VOLTAGE_GATED_POTASSIUM_CHANNEL_ACTIVITY_INVOLVED_IN_CARDIAC_MUSCLE_CELL_ACTION_POTENTIAL_REPOLARIZATION	15	0.741868143	1.857836355	0.002588189	0.024323369	0.018694828	4156	tags=73%, list=22%, signal=57%	SCN2B/KCNE1/KCNE4/KCND3/KCNJ8/KCNA5/KCNIP2/KCNJ5/KCNJ2/KCNE3/KCNQ1
GOBP_RESPONSE_TO_CARBOHYDRATE	GOBP_RESPONSE_TO_CARBOHYDRATE	212	0.393403562	1.5233702	0.002592939	0.02433508	0.01870383	3524	tags=29%, list=19%, signal=24%	ADCY8/PAX2/GATA4/PRLH/CMA1/LEP/NPTX1/SLC30A8/PCK1/KCNB1/TH/RUNX2/ADCY5/PCSK1/ADRA2A/SLC6A1/ANO1/NOX4/THBS1/HMGCS2/ADIPOQ/GAS6/GHRL/SERPINF1/CALCRL/PTPRN2/GIPR/SLC29A1/APOB/PLCB1/RPS6KA2/COL6A2/ITGA2/EGR1/LPL/GRIK5/CASR/EPHA5/GPR68/ANGPT2/TGFBR2/TXNIP/IGF1R/ACVR1C/TREM2/ZBTB20/PRKCB/GJD3/FBP1/CPB2/CAT/SIDT2/CYP7A1/ILDR2/COLEC12/BAIAP3/SREBF1/ABCA12/RAB11FIP5/FOXA2/VAMP2/ZFP36L1
GOMF_TRANSMEMBRANE_RECEPTOR_PROTEIN_PHOSPHATASE_ACTIVITY	GOMF_TRANSMEMBRANE_RECEPTOR_PROTEIN_PHOSPHATASE_ACTIVITY	17	0.737016979	1.894419279	0.002630066	0.024616988	0.018920503	3378	tags=65%, list=18%, signal=53%	PTPRT/PTPRD/PTPRB/PTPRN2/PTPRH/PTPRG/PTPRE/PTPRM/PTPRZ1/PTPRC/PTPRU
GOCC_INTERMEDIATE_FILAMENT	GOCC_INTERMEDIATE_FILAMENT	137	-0.372236345	-1.562786144	0.002627912	0.024616988	0.018920503	2728	tags=29%, list=15%, signal=25%	BFSP1/KRT74/KRTAP10-2/NARF/LMNB2/PRPH/KRTAP5-1/FBF1/KRT12/CASP14/KRTAP29-1/KRT3/EIF6/KRT39/KRTAP2-3/PKP2/KRTAP5-8/KRTAP10-1/KRT83/PKP1/KRT6B/KRT75/KRT10/KRT86/EVPLL/KRT78/KRT1/KRT77/KRT5/KRT4/KRT6C/KRTAP5-10/LMNTD1/KRT16/KRTAP1-3/KRT6A/NEFH/NEFL/KRT13/KRT79
GOBP_BLOOD_VESSEL_ENDOTHELIAL_CELL_PROLIFERATION_INVOLVED_IN_SPROUTING_ANGIOGENESIS	GOBP_BLOOD_VESSEL_ENDOTHELIAL_CELL_PROLIFERATION_INVOLVED_IN_SPROUTING_ANGIOGENESIS	23	0.661229629	1.822142795	0.002634624	0.024625314	0.018926902	2752	tags=61%, list=15%, signal=52%	APELA/SEMA5A/NGFR/MMRN2/BMPER/APLNR/THBS1/AGTR1/DLL4/ACVRL1/IL12B/BMP4/HMOX1/PPP1R16B
GOBP_MONOAMINE_TRANSPORT	GOBP_MONOAMINE_TRANSPORT	82	0.484572168	1.668549774	0.002638047	0.024625314	0.018926902	4111	tags=44%, list=22%, signal=34%	HTR1A/OXTR/SLC6A2/KCNB1/CHRNA4/SYT9/CXCL12/ADRA2A/NOS1/SLC22A3/HTR1B/FGF20/MAOB/GRM2/CHRNA6/SYT8/ITGB3/VIP/PINK1/SLC18A2/ABAT/AGT/ADRA2B/FFAR3/CHRM5/GDNF/KCNA2/SYT11/DRD2/SYT17/ADORA3/ADORA2A/GHSR/SYT2/SLC22A1/SYT4
GOBP_PROTEIN_LOCALIZATION_TO_CHROMOSOME	GOBP_PROTEIN_LOCALIZATION_TO_CHROMOSOME	86	-0.412984418	-1.610021892	0.002661186	0.024807972	0.019067292	5060	tags=45%, list=27%, signal=33%	SMC5/TNKS/RAD21/FAM47E/CCT5/ATR/PPHLN1/CCT3/CCT8/MSH2/CCT7/HDAC8/SIRT6/TCP1/RCC2/VRK1/RUVBL2/PLK1/CCT4/PINX1/ESCO2/POT1/KNTC1/CDCA5/ZWILCH/SPDL1/NABP2/CDT1/BUB3/BUB1B/MTBP/BOD1/EZH2/CDK1/AURKB/NDC80/TTK/DKC1/CENPA
GOBP_PHENOL_CONTAINING_COMPOUND_METABOLIC_PROCESS	GOBP_PHENOL_CONTAINING_COMPOUND_METABOLIC_PROCESS	109	0.451993504	1.635283841	0.002684822	0.024994752	0.019210851	2392	tags=29%, list=13%, signal=26%	NPY/TYR/HTR1A/IYD/TPO/EDNRA/DIO3/CTSK/HDC/TH/SLCO1C1/GRIN2A/PDE1B/NPR1/KL/DIO2/PNMT/MAOB/GCNT4/SULT1B1/SLC45A2/CITED1/CRYM/SNCB/DUOXA2/ZEB2/EPAS1/SLC1A1/CPQ/GATA3/ABAT/SLC16A2
GOBP_PROTEIN_TRANSMEMBRANE_IMPORT_INTO_INTRACELLULAR_ORGANELLE	GOBP_PROTEIN_TRANSMEMBRANE_IMPORT_INTO_INTRACELLULAR_ORGANELLE	35	-0.548752642	-1.773694003	0.002742906	0.025501316	0.019600193	5117	tags=69%, list=27%, signal=50%	PEX16/CHCHD4/DNAJC15/AIFM1/TIMM50/PEX14/PEX13/PAM16/TIMM23/PEX5L/TIMM17A/TIMM17B/GRPEL2/GRPEL1/DNAJC19/TOMM7/TOMM20/TIMM21/TIMM44/HSPD1/PEX5/ROMO1/TOMM40/DNLZ
GOBP_MEMBRANE_REPOLARIZATION_DURING_ACTION_POTENTIAL	GOBP_MEMBRANE_REPOLARIZATION_DURING_ACTION_POTENTIAL	27	0.636500177	1.817208034	0.00274729	0.025507923	0.019605271	4391	tags=56%, list=24%, signal=43%	SCN2B/KCNE1/KCNE4/KCND3/KCNJ8/KCNA5/CACNA2D1/KCNIP2/KCNJ5/KCNN2/KCNJ2/CAV1/KCNE3/KCNQ1/FLNA
GOBP_CRANIOFACIAL_SUTURE_MORPHOGENESIS	GOBP_CRANIOFACIAL_SUTURE_MORPHOGENESIS	17	0.734917749	1.889023446	0.002759147	0.025526445	0.019619507	4310	tags=76%, list=23%, signal=59%	TGFB3/FGF4/FREM1/DCANP1/MMP16/MMP14/GLI3/BMP4/RAB23/FOXN3/MSX2/MEGF8/TMEM107
GOBP_REGULATION_OF_SYSTEMIC_ARTERIAL_BLOOD_PRESSURE_BY_RENIN_ANGIOTENSIN	GOBP_REGULATION_OF_SYSTEMIC_ARTERIAL_BLOOD_PRESSURE_BY_RENIN_ANGIOTENSIN	25	0.645836121	1.80882858	0.002763987	0.025526445	0.019619507	2917	tags=52%, list=16%, signal=44%	CTSG/CMA1/CPA3/EDNRB/F2R/AGTR2/REN/ENPEP/AGTR1/RPS6KA2/OR51E2/AGT/PCSK5
GOCC_GABA_ERGIC_SYNAPSE	GOCC_GABA_ERGIC_SYNAPSE	71	0.490235639	1.668413049	0.002762622	0.025526445	0.019619507	3429	tags=44%, list=18%, signal=36%	CBLN4/ERBB4/LRFN5/SLITRK1/SLITRK3/KCND3/ADRA2A/SLC6A1/IQSEC3/ATP2B2/NLGN1/GABRB1/GABRR1/KCND2/MDGA1/PLCB1/PCDH17/SLC6A6/NLGN4X/GABRB2/GABRA4/NLGN4Y/GABRR2/LRRTM2/CSPG5/LRRTM1/BSN/DRD2/SLC6A17/GABRD/GLRB
GOBP_CELLULAR_RESPONSE_TO_ALCOHOL	GOBP_CELLULAR_RESPONSE_TO_ALCOHOL	93	0.469397426	1.654726281	0.002763456	0.025526445	0.019619507	4539	tags=40%, list=24%, signal=30%	ADCY8/NPAS4/CES1/SCNN1A/ADCY1/PTGDR/SCNN1B/ADCY5/KCNMB1/INHBA/AKR1C3/KLF2/UCP1/TNFSF4/GNG2/KLF9/FOS/IGF1R/GLRA1/FBP1/CYP7A1/INHBB/P2RY4/TP53INP1/ADCY2/MLC1/OSBPL7/MAP4K1/PTGER4/ADCY7/BRCA1/ATP2B1/ACE/AHR/GLRA2/PRKCE/SGK1
GOBP_REGULATION_OF_EXTRACELLULAR_MATRIX_ASSEMBLY	GOBP_REGULATION_OF_EXTRACELLULAR_MATRIX_ASSEMBLY	15	0.740189864	1.853633494	0.002783521	0.025672714	0.019731929	2610	tags=53%, list=14%, signal=46%	EMILIN1/ANTXR1/HAS2/TIE1/PHLDB1/TGFB1/AGT/SMAD3
GOCC_SMN_SM_PROTEIN_COMPLEX	GOCC_SMN_SM_PROTEIN_COMPLEX	17	-0.707402476	-1.910535848	0.002800339	0.025759409	0.019798562	5010	tags=88%, list=27%, signal=65%	GEMIN5/DDX20/STRAP/GEMIN7/SMN1/SNRPB/SNRPD3/GEMIN2/SNRPD2/SNRPD1/GEMIN6/SNRPE/SNRPG/SMN2/SNRPF
GOBP_MYELOID_LEUKOCYTE_ACTIVATION	GOBP_MYELOID_LEUKOCYTE_ACTIVATION	225	0.388993372	1.523725768	0.002798922	0.025759409	0.019798562	4065	tags=33%, list=22%, signal=26%	NPY/CTSG/GRP/CX3CR1/BLK/LRFN5/MAPT/PTGDS/MRGPRX2/FN1/IL33/PTGDR/SCNN1B/PREX1/WNK4/CNR2/DCSTAMP/THBS1/CD93/PIK3CG/RAB44/TSPAN32/CAMK4/SPACA3/PLA2G3/NR4A3/CD200/IL1RL1/MYO18A/PLA2G2A/IL4R/DNASE1L3/TGFBR2/ITGB6/JUN/LILRA2/GATA1/TLR4/HMOX1/RHOH/TRPV1/CLU/CRLF2/TREM2/FOXF1/CD84/CPLX2/TTBK1/WNT5A/STAP1/STXBP1/RORA/FER1L5/DYSF/MILR1/PJA2/LAT/SYT11/FES/PTPRC/C5AR1/VAMP2/ATM/SLAMF1/TLR9/PRAM1/FOXP1/DOCK2/…
GOMF_OXIDOREDUCTASE_ACTIVITY_ACTING_ON_A_HEME_GROUP_OF_DONORS	GOMF_OXIDOREDUCTASE_ACTIVITY_ACTING_ON_A_HEME_GROUP_OF_DONORS	19	-0.646983643	-1.794538944	0.002823439	0.025903278	0.019909139	2381	tags=63%, list=13%, signal=55%	COX6A2/COX7A2L/COX6B1/COX5A/COX7B/COX5B/COX4I1/COX6A1/MT-CO1/MT-CO3/MT-CO2/COX7B2
GOBP_POSITIVE_REGULATION_OF_CHROMOSOME_SEPARATION	GOBP_POSITIVE_REGULATION_OF_CHROMOSOME_SEPARATION	27	-0.58911083	-1.789597999	0.002822316	0.025903278	0.019909139	4720	tags=70%, list=25%, signal=53%	INCENP/NSMCE2/SMC4/SMC2/CDC16/NCAPG2/NCAPH/ANAPC5/DLGAP5/CDCA8/ANAPC11/NCAPG/CDT1/ESPL1/ANAPC7/MAPK15/AURKB/BIRC5/PRAP1
GOMF_PRE_MRNA_BINDING	GOMF_PRE_MRNA_BINDING	35	-0.545872892	-1.764385993	0.002836679	0.025922016	0.019923541	7190	tags=74%, list=39%, signal=46%	RBM4/RBM22/U2AF1L4/RBM41/SRSF6/HNRNPL/RNPC3/U2AF2/TRA2B/PTBP1/CELF2/CELF4/HNRNPU/HNRNPA2B1/TARDBP/SOX9/SLBP/CELF3/TARBP2/HNRNPA1/SNRPC/RBM24/ELAVL4/ERI1/CELF5/RBM20
GOBP_MITOCHONDRIAL_TRANSPORT	GOBP_MITOCHONDRIAL_TRANSPORT	176	-0.346702112	-1.50666729	0.002833348	0.025922016	0.019923541	5831	tags=49%, list=31%, signal=34%	BAG4/BCS1L/HSPA1L/NOL3/OXA1L/ACAA2/COX18/TSPO/SLC25A6/GSK3A/UBE2D3/BAK1/IMMP2L/MTX1/HSPA4/ZNF205/UBE2J2/CHCHD4/DNAJC15/AIFM1/C11orf65/SIRT4/UBE2L3/USP36/SLC25A14/ARHGAP11B/TIMM50/TIMM9/GCLC/SLC25A32/PAM16/BCAP31/TIMM23/TIMM17A/PMPCB/AGK/MTX2/TIMM13/PARL/SLC25A13/TIMM17B/GRPEL2/GZMB/GRPEL1/NDUFA13/BLOC1S2/THEM4/TOMM34/TMEM14C/BID/TOMM5/HEBP2/TOMM22/DNAJC19/PMAIP1/PITRM1/PMPCA/HSPA1A/SLC25A5/TOMM7/…
GOBP_NEGATIVE_REGULATION_OF_CELL_CYCLE	GOBP_NEGATIVE_REGULATION_OF_CELL_CYCLE	359	-0.285475066	-1.342406996	0.002831792	0.025922016	0.019923541	3227	tags=33%, list=17%, signal=27%	TICRR/NKX3-1/TTI1/GPER1/ATR/CASP2/TIPRL/TMEM67/TOPBP1/TIMELESS/ZWINT/IPO7/SUV39H1/JADE1/CDK2/HUS1/INTS7/RNASEH2B/DTL/PCID2/RPL26/TOM1L1/GEN1/CHEK1/MSH2/BRCC3/BRIP1/HLA-G/E2F8/THOC1/BTG3/CDKN2D/CDK6/RFWD3/IPO5/MAD2L2/CDKN2C/CCNF/CENPF/DNA2/PLK1/RBBP8/PINX1/LCMT1/CDCA8/TPRA1/KNTC1/MCIDAS/THOC5/FBXO6/SOX2/ZWILCH/SPDL1/GMNN/EME2/NABP2/EME1/MIIP/NEK2/AURKAIP1/CDT1/BUB3/CHEK2/PSMG2/RHNO1/BUB1B/ESPL1/CD…
GOBP_POSITIVE_REGULATION_OF_CARTILAGE_DEVELOPMENT	GOBP_POSITIVE_REGULATION_OF_CARTILAGE_DEVELOPMENT	29	0.624093476	1.79884167	0.002845505	0.025968506	0.019959273	2673	tags=45%, list=14%, signal=38%	ZBTB16/GDF6/RUNX2/PKDCC/BMP1/GLI3/LOXL2/SOX5/ACVRL1/FGF18/BMP4/SMAD3/WNT5A
GOBP_RETINA_DEVELOPMENT_IN_CAMERA_TYPE_EYE	GOBP_RETINA_DEVELOPMENT_IN_CAMERA_TYPE_EYE	152	0.416139819	1.563052455	0.002854318	0.026014748	0.019994814	4360	tags=37%, list=23%, signal=28%	PAX2/LHX1/VSTM4/RPE65/IGFN1/RD3/DCX/DIO3/PDGFRB/PAX6/TFAP2B/ARHGEF15/LHX2/NRP1/PDGFRA/RHOJ/ATP2B2/THY1/COL4A1/LAMC3/SERPINF1/DLX1/DLL4/SDK2/PTF1A/ACVRL1/FZD4/CRB2/SLC1A1/SLC17A7/LAMB2/DLX2/CABP4/PTPRM/TUB/NAGLU/SIX3/DLL1/RORB/FAT3/NDP/ATP2B4/THRB/PRPH2/ACHE/MAN2A1/LRP5/OBSL1/SDK1/BMPR2/BBS4/TCIRG1/MFSD2A/ATP2B1/HCN1/PROX1
GOBP_RIBOSE_PHOSPHATE_BIOSYNTHETIC_PROCESS	GOBP_RIBOSE_PHOSPHATE_BIOSYNTHETIC_PROCESS	206	-0.319765023	-1.421873625	0.002859115	0.026024316	0.020002168	4490	tags=39%, list=24%, signal=30%	NDUFB11/GCDH/NDUFS8/ALDOA/RFK/IMPDH1/PAPSS1/NDUFAB1/PRPSAP1/NDUFC2/DNAJC30/DCK/NDUFC1/NDUFA2/APRT/SLC25A13/MTHFD1/PDK1/NDUFB6/NDUFA13/NDUFS6/NDUFB2/NDUFB3/NDUFB9/TECR/NDUFS3/ENO1/SDHB/NDUFB10/STOML2/PDK3/UMPS/TKT/GMPS/NDUFA8/PRPS1L1/SLC26A2/CTPS1/NDUFB1/PAICS/UCK2/NME4/NME3/ACOT7/AK2/NDUFA5/DGUOK/NDUFV2/PPAT/NDUFB4/NDUFA12/HPRT1/UQCC3/NDUFA3/LDHC/NDUFA11/NDUFA1/NDUFB7/NDUFB8/PYGL/PID1/PANK1/NDUFS…
GOBP_TRANSFORMING_GROWTH_FACTOR_BETA1_PRODUCTION	GOBP_TRANSFORMING_GROWTH_FACTOR_BETA1_PRODUCTION	15	0.739506569	1.851922341	0.002881187	0.026190898	0.020130203	1064	tags=27%, list=6%, signal=25%	PSG9/COL3A1/LUM/THBS1
GOMF_TRANSFORMING_GROWTH_FACTOR_BETA_RECEPTOR_BINDING	GOMF_TRANSFORMING_GROWTH_FACTOR_BETA_RECEPTOR_BINDING	24	0.657157543	1.831934534	0.002908631	0.026385768	0.020279979	2879	tags=50%, list=15%, signal=42%	LEFTY2/TGFB3/LRG1/TGFB1/RASL11B/TGFBR3/SMAD6/TGFBR2/ENG/SMAD3/LEFTY1/FERMT2
GOCC_ENDOCYTIC_VESICLE	GOCC_ENDOCYTIC_VESICLE	336	0.349397539	1.407241033	0.002910223	0.026385768	0.020279979	4170	tags=29%, list=22%, signal=23%	DMBT1/LRP2/PLA2G5/GRIA1/GRIA3/SFTPA2/ELANE/GRIA2/ATP6V0D2/CEMIP/PGLYRP1/CHRM2/AVPR2/AVPR1A/CACNG8/SYT9/LRP1/CACNG4/SPARC/STAB2/TLR7/PLD4/HBB/DPP4/CUBN/CD36/CSF3/AMELX/EHD2/WLS/CAMK2A/APOB/HPX/EREG/HBA1/GRIA4/ITGB5/FZD4/LPAR1/CACNG2/RAB31/SCARF1/RAB43/STAB1/ROR2/ITGAV/WNT7B/NOS3/WNT5A/STXBP1/NOSTRIN/MTSS1/RABEP1/GSN/RIN2/ADRB2/DYSF/EHD3/RAB23/RAPGEF2/CLTCL1/MYO1C/COLEC12/IL7R/CSF3R/DLG4/WNT1/MSR1/…
GOBP_HYALURONAN_METABOLIC_PROCESS	GOBP_HYALURONAN_METABOLIC_PROCESS	34	0.601585409	1.797824177	0.00292461	0.026481642	0.020353667	1827	tags=35%, list=10%, signal=32%	HAS1/ITIH6/SMPD3/HAS3/CEMIP/ITIH3/STAB2/HAS2/ITIH5/LYVE1/TGFB1/PDGFB
GOBP_KINETOCHORE_ASSEMBLY	GOBP_KINETOCHORE_ASSEMBLY	16	-0.705636074	-1.878147439	0.002952449	0.026487404	0.020358096	3353	tags=56%, list=18%, signal=46%	CENPK/DLGAP5/CENPH/CENPF/KNTC1/CENPN/CENPE/CENPA/CENPW
GOBP_MEMBRANE_REPOLARIZATION_DURING_VENTRICULAR_CARDIAC_MUSCLE_CELL_ACTION_POTENTIAL	GOBP_MEMBRANE_REPOLARIZATION_DURING_VENTRICULAR_CARDIAC_MUSCLE_CELL_ACTION_POTENTIAL	14	0.75265684	1.844999658	0.002933007	0.026487404	0.020358096	994	tags=36%, list=5%, signal=34%	SCN2B/KCNE1/KCNE4/KCND3/KCNJ8
GOBP_METANEPHROS_MORPHOGENESIS	GOBP_METANEPHROS_MORPHOGENESIS	32	0.614649221	1.815652558	0.002940408	0.026487404	0.020358096	3077	tags=53%, list=17%, signal=44%	PAX2/LHX1/SALL1/FGF10/PDGFRB/WNT9B/GREM1/HES5/KIF26B/AGTR2/WT1/BMP4/PKD2/WNT7B/LGR4/FMN1/GDNF
GOBP_MITOCHONDRIAL_RNA_PROCESSING	GOBP_MITOCHONDRIAL_RNA_PROCESSING	19	-0.644702719	-1.788212344	0.002950809	0.026487404	0.020358096	5643	tags=79%, list=30%, signal=55%	MTO1/TRMT61B/RPUSD4/TRMT5/FASTK/FASTKD2/HSD17B10/TRIT1/SUPV3L1/TBRG4/PNPT1/FASTKD1/CDK5RAP1/TRMT10C/PUS1
GOCC_ENDONUCLEASE_COMPLEX	GOCC_ENDONUCLEASE_COMPLEX	35	-0.544853451	-1.761090928	0.002930451	0.026487404	0.020358096	4860	tags=83%, list=26%, signal=61%	AGO1/MUS81/DHX9/TSNAX/DROSHA/POP4/TSEN2/RPP25L/AGO2/PRKRA/LAS1L/RPP25/RAG1/RPP21/TSN/HSD17B10/TSEN34/TSEN54/TARBP2/RPP30/EME2/RPP38/EME1/POP1/CLP1/POP5/TRMT10C/RPP40/POP7
GOBP_ADENYLATE_CYCLASE_ACTIVATING_G_PROTEIN_COUPLED_RECEPTOR_SIGNALING_PATHWAY	GOBP_ADENYLATE_CYCLASE_ACTIVATING_G_PROTEIN_COUPLED_RECEPTOR_SIGNALING_PATHWAY	122	0.435873182	1.596876065	0.00294994	0.026487404	0.020358096	3574	tags=43%, list=19%, signal=35%	ADCY8/MC5R/GHRH/SSTR4/PTGER3/ADRB3/CALCR/ADCY1/GPR12/ADCY5/PTH1R/CNR2/PLN/ADRA2A/S1PR1/ADCY4/MRAP/CALCRL/GIPR/ADRA1D/RAMP3/GNG2/VIP/GPR4/RXFP2/PTHLH/PTGIR/OPRL1/LPAR1/S1PR4/GPR6/TBXA2R/RXFP1/UCN2/GALR1/RAMP2/ADRA2B/SLC9A3R1/ADRB2/AKAP13/RAPGEF2/LHCGR/ADCYAP1/S1PR3/ADCY9/DRD2/ADCY2/ARRDC3/GPR62/ATP2B4/PDE4A/GPR26
GOBP_CELLULAR_COMPONENT_ASSEMBLY_INVOLVED_IN_MORPHOGENESIS	GOBP_CELLULAR_COMPONENT_ASSEMBLY_INVOLVED_IN_MORPHOGENESIS	108	0.441597036	1.590930037	0.002955758	0.026487404	0.020358096	2928	tags=32%, list=16%, signal=27%	ACTA1/MYH11/LMOD1/FLNC/PGM5/NCMAP/PDGFRB/MYPN/SPINK2/CAPN3/TENM4/PDGFRA/ACTC1/MYL9/ANK2/SYNPO2L/CNTN1/PHLDB1/FABP9/MYOZ1/PLA2G3/PMP22/MYOZ2/CNTNAP1/TPPP/CCDC136/ITGB1/GPC1/EPB41L3/MYLK3/MAG/LDB3/TPM1/EDN1/AKAP13
GOBP_REGULATION_OF_WOUND_HEALING	GOBP_REGULATION_OF_WOUND_HEALING	124	0.434856956	1.590828305	0.002953894	0.026487404	0.020358096	3606	tags=41%, list=19%, signal=33%	SMOC2/ACTA2/EMILIN1/FAP/PRKG1/APCS/MMRN1/F2R/MYLK/ADRA2A/PDGFRA/THBS1/VTN/PLAT/CEACAM1/AJAP1/CD34/CD36/MYOZ1/THBD/PDGFB/PDGFA/TFPI/TBXA2R/SERPINE1/PLAU/EPHB2/ABAT/ADAMTS18/ITGB1/ABCC8/F3/SMAD3/NOS3/VIL1/PROS1/GP1BA/CPB2/UBASH3B/EDN1/FERMT2/SERPINB2/SERPINC1/HBEGF/SLC12A2/SH2B3/FOXA2/WFDC1/EPPK1/DDR2/CLDN1
GOBP_REGULATION_OF_INFLAMMATORY_RESPONSE	GOBP_REGULATION_OF_INFLAMMATORY_RESPONSE	355	0.357492444	1.437622175	0.002991646	0.026774464	0.020578728	3516	tags=28%, list=19%, signal=23%	NPY/IL20/ESR1/NLRP4/CMA1/HGF/LRFN5/PTGER3/ADAMTS12/ELANE/TNC/FABP4/NLRP8/CAMK2N1/CXCL17/PGLYRP1/APCS/C1QTNF3/IL33/ALOX15/TNFSF11/EDNRB/PDE2A/TEK/CNR2/GPR17/IGF1/TLR7/PTGIS/C2CD4B/ADIPOQ/IL6ST/PIK3CG/GHRL/AGTR1/SERPINF1/CALCRL/BCL6B/TNFSF4/CDH5/CCR7/IL1R1/ZFP36/NLRP12/PLA2G3/ITGA2/LPL/TLR10/GPR4/NT5E/IL16/DUOXA2/CD200/IL1RL1/IL2/BST1/CD28/SERPINE1/PLA2G2A/DNASE1L3/IL12B/CCL24/MAS1/TLR4/GATA3/PGLYR…
GOMF_CHEMOKINE_RECEPTOR_BINDING	GOMF_CHEMOKINE_RECEPTOR_BINDING	58	-0.467483079	-1.663508651	0.002999072	0.026806373	0.020603254	1398	tags=29%, list=7%, signal=27%	CCL4/CCL13/CCL7/CCL25/CCL18/CXCL3/PF4/C10orf99/CCL8/CXCL1/DEFB4A/S100A14/CCL1/CXCL6/CXCL10/TFF2/CXCL5
GOBP_CRANIAL_NERVE_MORPHOGENESIS	GOBP_CRANIAL_NERVE_MORPHOGENESIS	29	0.622335692	1.79377516	0.003030077	0.027048692	0.020789499	3134	tags=48%, list=17%, signal=40%	PAX2/HOXB1/DCANP1/NRP1/HOXB2/HOXD3/GLI3/PHOX2A/HOXB3/EPHB2/MAFB/ATP8B1/EGR2/KCNA2
GOCC_SMALL_SUBUNIT_PROCESSOME	GOCC_SMALL_SUBUNIT_PROCESSOME	34	-0.548191945	-1.755960229	0.003063315	0.027310298	0.020990568	4781	tags=62%, list=26%, signal=46%	TBL3/UTP3/NGDN/KRR1/HEATR1/UTP18/DCAF13/NOP56/WDR3/PDCD11/NOC4L/RRP9/IMP3/UTP14A/FBL/MPHOSPH10/NOL10/NOP58/IMP4/RPS7/EMG1
GOBP_CELLULAR_RESPONSE_TO_STEROID_HORMONE_STIMULUS	GOBP_CELLULAR_RESPONSE_TO_STEROID_HORMONE_STIMULUS	199	0.387600736	1.495324138	0.003070881	0.027341738	0.021014733	3583	tags=24%, list=19%, signal=19%	SCGB2A2/NPAS4/ESR1/ATP1A2/SSTR4/PGR/PCK1/HEYL/ZNF366/SCNN1A/SCNN1B/FOXA1/FAM107A/AR/HMGCS2/PLAT/MYOD1/MGARP/SERPINF1/AKR1C3/ABHD2/DAB2/KANK2/ZFP36/KLF9/DEFA3/NR4A3/AXIN2/TFPI/SCGB2A1/BMP4/LBH/IGF1R/OR51E2/PER1/TCF21/NEDD4/EDN1/CRY2/TRIM68/CALCOCO1/NR3C1/SSTR5/RXRG/NR3C2/ZFP36L1/SSTR3
GOBP_REGULATION_OF_MYELOID_CELL_DIFFERENTIATION	GOBP_REGULATION_OF_MYELOID_CELL_DIFFERENTIATION	191	0.387388452	1.488597959	0.003074715	0.027341738	0.021014733	3316	tags=26%, list=18%, signal=22%	ZBTB16/IL20/LRRC17/OCSTAMP/TMEM178A/FBN1/APCS/TNFSF11/CLDN18/DCSTAMP/THPO/ADIPOQ/CEACAM1/INPP5D/INHBA/LEF1/TESC/CSF3/CAMK4/TGFB1/ZFP36/PLA2G3/LOX/HOXA9/MEF2C/MEIS2/GPR68/IL12B/TAL1/FOS/GATA1/TLR4/MITF/ROR2/NEDD9/HOXA7/TREM2/CCR1/KLF10/STAT5B/MAPK11/IL23R/RARA/UBASH3B/MAFB/CSF3R/DLL1/RUNX1/FES/FAXDC2
GOBP_CARDIAC_CONDUCTION	GOBP_CARDIAC_CONDUCTION	97	0.454783422	1.611731304	0.003081965	0.02737116	0.021037347	4571	tags=47%, list=25%, signal=36%	SCN2B/ATP1A2/CACNA1G/CASQ2/CORIN/CACNA1C/SCN3B/SCN4B/KCNE1/TBX5/KCNE4/SPTBN4/KCND3/PLN/HRC/ATP2B2/ANK2/ABCC9/TBX18/KCNA5/ATP2A3/SCN1B/CACNA2D1/AGT/GJD3/KCNJ5/EHD3/GJA1/KCNN2/ATP2B4/CTNNA3/KCNJ2/TRPM4/CAV1/SLC8A1/SCN5A/CACNA1D/KCNE3/KCNQ1/ATP2B1/HCN1/SLC8A3/FLNA/CAMK2D/ATP1B2/FKBP1B
GOBP_CARDIAC_EPITHELIAL_TO_MESENCHYMAL_TRANSITION	GOBP_CARDIAC_EPITHELIAL_TO_MESENCHYMAL_TRANSITION	37	0.57388708	1.725314113	0.003086294	0.027374597	0.021039988	3803	tags=49%, list=20%, signal=39%	NOG/TGFB3/HEYL/HAS2/SPRY1/SNAI2/TGFB1/ACVRL1/WNT2/TGFBR3/TGFBR2/ENG/BMP4/OLFM1/HEY1/TBX3/MSX2/TGFBR1
GOBP_REGULATION_OF_MITOTIC_CELL_CYCLE_PHASE_TRANSITION	GOBP_REGULATION_OF_MITOTIC_CELL_CYCLE_PHASE_TRANSITION	315	-0.296697224	-1.369440266	0.003107315	0.027525893	0.021156273	4296	tags=32%, list=23%, signal=25%	ERCC3/JADE1/ATAD5/CDK2/RAD51C/HUS1/RNASEH2B/DTL/PCID2/RPL26/GEN1/SMARCA4/CDK4/CHEK1/BRCC3/RRM1/ANAPC5/ANLN/TFDP1/APEX1/BID/RCC2/BCL7A/DLGAP5/MEPCE/CDKN2D/MBLAC1/RFWD3/BCL7B/MAD2L2/CDKN2C/CENPF/PLK1/RBBP8/PINX1/LCMT1/PSME1/CDCA8/CDC25C/TPRA1/KNTC1/STIL/CDCA5/ZWILCH/TMEM14B/ANAPC11/MTA3/SPDL1/AURKA/NABP2/MIIP/CDC25B/SMARCD3/CDC25A/CDT1/BUB3/CHEK2/PSMG2/BUB1B/ESPL1/CDK7/SPC25/SASS6/BUB1/TRIAP1/MTBP/…
GOCC_PERIKARYON	GOCC_PERIKARYON	145	0.418645331	1.562399465	0.003114443	0.027553893	0.021177794	4391	tags=42%, list=24%, signal=32%	GRIK3/NPY/GHRH/KCNA1/PCSK2/CACNA1C/NGFR/KCNB1/KCNH1/ITGA8/TH/PENK/NDN/SORCS2/CNR2/PCSK1/RGS8/ITGA1/EPHA4/CPNE6/CRHBP/RCVRN/SLC4A10/CTNND2/KCNC2/KCND2/VIP/GRIK5/MYO1D/OPN4/SLC5A7/SCN1B/ASTN2/SLC1A1/GLRA1/CPLX2/DRP2/CPNE5/NEURL1/OLFM1/ADCYAP1/KCNA2/SYT11/DRD2/AZIN2/SYNPO/ASTN1/CPLX1/CRYAB/ATP7A/RTN4RL1/SLC2A3/GRIP1/SERPINI1/APP/KCNE3/SIRT2/MAP2K4/KCNC3/SLC8A3/FLNA
GOBP_POSTSYNAPSE_ASSEMBLY	GOBP_POSTSYNAPSE_ASSEMBLY	28	0.650667823	1.8609368	0.003122363	0.027569652	0.021189906	2673	tags=50%, list=14%, signal=43%	NRXN2/NPTX1/SLITRK3/PTPRD/NLGN1/NRXN1/LRRC4B/NLGN4X/NLGN4Y/LRRTM2/EPHB2/CBLN1/NTNG2/WNT5A
GOMF_PEPTIDASE_REGULATOR_ACTIVITY	GOMF_PEPTIDASE_REGULATOR_ACTIVITY	214	0.397791785	1.543794758	0.003128133	0.027569652	0.021189906	2501	tags=26%, list=13%, signal=23%	SMR3B/SERPINB11/SMR3A/SERPINA11/SPINK8/CST9/CST5/SERPINA9/SERPINA12/PI16/GPC3/TIMP3/SFRP2/ITIH6/CST9L/AMBP/FN1/COL6A3/DPEP1/MAL/SPINK2/CST2/PZP/ITIH3/TIMP2/ITIH5/R3HDML/SPINK1/GAS6/LCN1/WFDC11/C4B/PCOLCE/FBLN1/SERPINF1/SERPIND1/SPP2/SPOCK1/C4A/NLRP12/TIMP4/PINK1/WFIKKN2/ATP2A3/CRB2/TFPI/CPAMD8/SERPINE1/NGF/RECK/A2M/PAPLN/SPINK6/AGT/CST1/SPINK14
GOBP_FOREBRAIN_DEVELOPMENT	GOBP_FOREBRAIN_DEVELOPMENT	370	0.350268681	1.418865615	0.003125246	0.027569652	0.021189906	2458	tags=21%, list=13%, signal=19%	NPY/NOG/GHRH/ATP1A2/SSTR4/LRP2/KCNA1/LHX1/CCKAR/OXTR/SALL1/ERBB4/FGF10/LHX5/SEMA5A/SLIT3/SLC1A2/SRD5A2/COL3A1/PAX6/FAT4/PRKG1/ALDH1A3/TH/EMX1/FEZF2/P2RY12/AVPR2/PAX5/GDF7/SLIT2/AVPR1A/SOX3/CXCL12/HTR6/ZEB1/DCLK1/HES5/GLI2/TNR/PCSK1/LHX2/GSX2/NRP1/FEZ1/NDNF/DLC1/ALDH1A2/RELN/ALK/NHLH2/SEMA6B/SLC4A10/MGARP/INHBA/LEF1/KCNC2/SLIT1/PHACTR1/MDGA1/GLI3/DLX1/PLCB1/EPHA5/IGF2BP1/DIXDC1/LPAR1/GLI1/POU1F1/S…
GOBP_GERM_CELL_DEVELOPMENT	GOBP_GERM_CELL_DEVELOPMENT	265	-0.307204646	-1.407959755	0.00313506	0.02759568	0.021209911	2425	tags=22%, list=13%, signal=20%	DZIP1/CEP131/IFT81/ASPM/FIGLA/EFCAB9/CDC25B/PTX3/CCDC42/HMGB2/WDR77/TNP1/ROPN1B/FBXO5/TRIP13/ADAD1/MEIG1/IHH/AMH/PAQR5/ZP3/CFTR/DDX25/ROPN1/FOXL2/ARMC12/SLIRP/PIWIL1/CCNB1IP1/C7orf61/RPS6/PRDM14/TDRD15/HORMAD1/TDRD1/TDRD5/SEMG2/IQCF1/DMRTA1/NANOS3/SPACA1/CATSPERD/LIN28A/TAF4B/ZPBP2/RNF17/NANOS2/STRA8/DMRTB1/BNC1/TCP11/MEI4/OCA2/GALNTL5/SPATA16/SYCP1/SOHLH2/LGR5/DMRT1
GOBP_SEQUESTERING_OF_EXTRACELLULAR_LIGAND_FROM_RECEPTOR	GOBP_SEQUESTERING_OF_EXTRACELLULAR_LIGAND_FROM_RECEPTOR	10	0.812184153	1.863518125	0.003159312	0.027738839	0.021319943	1552	tags=50%, list=8%, signal=46%	CER1/GREM2/FBN1/GREM1/NBL1
GOCC_PRERIBOSOME_LARGE_SUBUNIT_PRECURSOR	GOCC_PRERIBOSOME_LARGE_SUBUNIT_PRECURSOR	21	-0.639895795	-1.829755779	0.003157008	0.027738839	0.021319943	5037	tags=76%, list=27%, signal=56%	PES1/RRP15/LAS1L/NOC2L/RRP1B/EBNA1BP2/MAK16/RRP1/RRS1/MRTO4/PPAN/BOP1/NIP7/WDR74/EIF6/WDR12
GOBP_LYMPH_VESSEL_MORPHOGENESIS	GOBP_LYMPH_VESSEL_MORPHOGENESIS	23	0.655086492	1.805214225	0.003171008	0.027806378	0.021371853	4624	tags=74%, list=25%, signal=56%	SVEP1/LGALS12/TIE1/CLEC14A/ACVRL1/PDPN/VEGFC/VASH1/FLT4/SOX18/PTPN14/PKD1/FGF2/CCBE1/BMPR2/PROX1/VEGFA
GOMF_TRANSMEMBRANE_RECEPTOR_PROTEIN_KINASE_ACTIVITY	GOMF_TRANSMEMBRANE_RECEPTOR_PROTEIN_KINASE_ACTIVITY	81	0.486375171	1.673057334	0.003175223	0.02780823	0.021373276	2693	tags=37%, list=14%, signal=32%	ERBB4/NTRK1/PDGFRB/TEK/NRP1/INSRR/PDGFRA/FGFR3/TIE1/ALK/EPHA3/EPHA4/KDR/ACVRL1/TGFBR3/EPHA5/ROR1/AMHR2/TGFBR2/ENG/IGF1R/LTBP4/ROR2/EPHB2/FLT1/ACVR1C/AXL/EFEMP1/FLT4/PDGFRL
GOCC_INTERSTITIAL_MATRIX	GOCC_INTERSTITIAL_MATRIX	11	0.794829612	1.865973112	0.003198135	0.027973613	0.021500389	1387	tags=64%, list=7%, signal=59%	COL14A1/TNC/EGFLAM/CCDC80/ECM2/VWC2/ADAMTSL4
GOBP_SEMI_LUNAR_VALVE_DEVELOPMENT	GOBP_SEMI_LUNAR_VALVE_DEVELOPMENT	41	0.578601906	1.779699149	0.003229492	0.028212357	0.021683887	2616	tags=34%, list=14%, signal=29%	GATA4/HEYL/SLIT3/EMILIN1/SLIT2/TIE1/ELN/SNAI2/DLL4/TGFB1/SMAD6/BMP4/GATA3/NOS3
GOBP_PEPTIDYL_TYROSINE_AUTOPHOSPHORYLATION	GOBP_PEPTIDYL_TYROSINE_AUTOPHOSPHORYLATION	21	0.678098155	1.820048459	0.00326404	0.028478343	0.021888322	4624	tags=67%, list=25%, signal=50%	NTRK1/GREM1/ALK/KDR/IGF1R/SRMS/AATK/CAV1/BTK/LCK/ABL1/ACE/PTK2B/VEGFA
GOBP_SENSORY_PERCEPTION_OF_SMELL	GOBP_SENSORY_PERCEPTION_OF_SMELL	123	-0.377764344	-1.562672235	0.00327429	0.028531923	0.021929503	1656	tags=24%, list=9%, signal=22%	OR1C1/OR1J4/OR1J1/BEST2/OR1J2/OR2H2/OR2AE1/OR8A1/OR2J3/OR13C5/GFY/OR13A1/GJB4/OR1L1/OR11H4/OR1Q1/OR2W3/OR1N1/OR9Q1/CNGB1/OR14K1/OR1F1/OR2H1/OR56A3/OR51J1/OR1M1/OR7E24/OR8G5/SYT10/UGT2A1
GOMF_MOLECULAR_CARRIER_ACTIVITY	GOMF_MOLECULAR_CARRIER_ACTIVITY	80	-0.431808212	-1.659663501	0.003391237	0.029477019	0.0226559	5066	tags=45%, list=27%, signal=33%	NUBP1/KPNA4/XPO7/XPO1/APLF/TIMM9/TNPO3/SCO2/VPS72/NDUFAB1/ANP32E/CSE1L/IPO5/EMC4/MB/TNPO2/SNUPN/ASF1A/RANBP17/EMC8/NAP1L1/EMC9/RAN/HBZ/ASF1B/KPNA2/IPO4/KPNA7/COX17/TF/FXN/TIMM10/NGB/HBM/HBE1/HBQ1
GOBP_MYELOID_CELL_ACTIVATION_INVOLVED_IN_IMMUNE_RESPONSE	GOBP_MYELOID_CELL_ACTIVATION_INVOLVED_IN_IMMUNE_RESPONSE	95	0.454296288	1.607532837	0.003388006	0.029477019	0.0226559	3903	tags=34%, list=21%, signal=27%	GRP/CX3CR1/BLK/PTGDS/MRGPRX2/IL33/PTGDR/SCNN1B/PIK3CG/RAB44/PLA2G3/NR4A3/IL4R/DNASE1L3/LILRA2/GATA1/HMOX1/TREM2/FOXF1/CD84/CPLX2/STXBP1/FER1L5/DYSF/MILR1/LAT/FES/VAMP2/SLAMF1/PRAM1/DOCK2/BTK
GOBP_URATE_METABOLIC_PROCESS	GOBP_URATE_METABOLIC_PROCESS	11	0.789688617	1.85390391	0.003430449	0.029780583	0.022889218	1360	tags=55%, list=7%, signal=51%	SLC17A1/SLC22A11/SLC17A3/ABCG2/SLC22A12/URAD
GOBP_REGULATION_OF_MYELOID_LEUKOCYTE_DIFFERENTIATION	GOBP_REGULATION_OF_MYELOID_LEUKOCYTE_DIFFERENTIATION	115	0.421751022	1.5372428	0.003436516	0.029796012	0.022901077	3251	tags=30%, list=17%, signal=25%	IL20/LRRC17/OCSTAMP/TMEM178A/FBN1/APCS/TNFSF11/CLDN18/DCSTAMP/ADIPOQ/CEACAM1/INPP5D/INHBA/LEF1/TESC/CAMK4/TGFB1/PLA2G3/GPR68/IL12B/FOS/TLR4/MITF/ROR2/NEDD9/HOXA7/TREM2/CCR1/KLF10/IL23R/RARA/UBASH3B/MAFB/RUNX1/FES
GOBP_EPITHELIAL_CELL_DEVELOPMENT	GOBP_EPITHELIAL_CELL_DEVELOPMENT	212	0.388749917	1.505349966	0.003464881	0.030004483	0.023061306	3519	tags=28%, list=19%, signal=23%	ESR1/FRZB/PGR/ACTA2/EDNRA/NTRK1/TNMD/PAX6/KCNE1/CLDN5/NKX3-2/EDNRB/COL18A1/PDE2A/FOXA1/AR/RAPGEF3/ADIPOQ/IL6ST/SPDEF/COL15A1/HOXA13/NOTCH4/ADAMTSL4/FRMD6/HEG1/CDH5/GSTM3/KDR/PLCB1/BHLHA15/ROBO4/PECAM1/GPR4/PDGFB/EPAS1/BMP4/GATA1/LAMB2/MYADM/VCL/PALLD/WNT7B/WNT5A/PPP1R16B/RARA/SIDT2/SOX18/RAPGEF2/SIX3/S1PR3/DLL1/SDC1/ARID4A/WNT5B/BCL11B/MET/ABCA12/PRDM1/FNDC3A
GOCC_CENTRIOLE	GOCC_CENTRIOLE	138	-0.361140376	-1.518155333	0.003512421	0.03037829	0.023348613	5587	tags=44%, list=30%, signal=31%	CEP170/CEP162/PCM1/CNTLN/CETN3/CCDC92/INTU/TSGA10/NEDD1/WDR62/CEP97/SMO/CENPJ/CEP164/NUBP1/CFAP20/TUBD1/POC1B/C10orf90/MPHOSPH9/POC1A/CBY1/WRAP73/SCLT1/IFT43/AHI1/CEP250/CETN2/CEP192/TOP2A/HSPA1A/CEP76/CCNF/PLK1/HYLS1/LRRCC1/STIL/HSPA1B/ODF2L/AURKA/DZIP1/CEP78/CCDC88A/CEP131/IFT81/FBF1/CEP83/PPP1R35/SASS6/FTCD/BCCIP/MAPK15/RTTN/RAN/CCDC78/IQCB1/CEP55/SSNA1/PLK4/HAP1/AGBL2
GOBP_TRABECULA_MORPHOGENESIS	GOBP_TRABECULA_MORPHOGENESIS	45	0.558864793	1.743722679	0.003554202	0.030623771	0.023537288	2159	tags=29%, list=12%, signal=26%	NOG/CHAD/COL1A1/GREM1/SLC40A1/TEK/S1PR1/MMP2/HEG1/DLL4/ADAMTS1/TGFBR3/ENG
GOBP_REGULATION_OF_MEIOTIC_CELL_CYCLE	GOBP_REGULATION_OF_MEIOTIC_CELL_CYCLE	61	-0.449589899	-1.612302705	0.003558442	0.030623771	0.023537288	2790	tags=33%, list=15%, signal=28%	CDC25C/ANAPC11/ASPM/CDC25B/CDC25A/ANAPC7/MAPK15/FBXO5/TRIP13/FBXO43/CDC20/TTK/RAD51AP1/HORMAD1/LIF/NANOS2/PRDM9/STRA8/OOEP/DMRT1
GOBP_DEVELOPMENT_OF_PRIMARY_FEMALE_SEXUAL_CHARACTERISTICS	GOBP_DEVELOPMENT_OF_PRIMARY_FEMALE_SEXUAL_CHARACTERISTICS	105	0.442132965	1.584546517	0.003545387	0.030623771	0.023537288	2983	tags=32%, list=16%, signal=27%	ESR1/ADCYAP1R1/COL9A3/PGR/LEP/SLIT3/SLIT2/RETN/DACH1/NR5A1/PDGFRA/MMP2/MMP14/INHBA/LHX9/KDR/EREG/ADAMTS1/NRIP1/FZD4/MMP19/ZFPM2/AMHR2/FST/LFNG/WT1/A2M/ARID5B/NOS3/STAT5B/DACH2/INHBB/LHCGR/CYP19A1
GOBP_NUCLEAR_TRANSPORT	GOBP_NUCLEAR_TRANSPORT	317	-0.288639029	-1.326884913	0.003558245	0.030623771	0.023537288	6145	tags=44%, list=33%, signal=30%	RBM8A/MALT1/XPO6/AKAP8L/ABCE1/NUP160/IWS1/NMD3/RANBP3/POM121C/UBE2I/PRKACA/ENY2/KPNB1/ZC3H12A/ABRA/ANP32A/NUP98/PARK7/LZTS2/UPF2/POLA2/NSUN2/CHTOP/ZPR1/KHDRBS1/SMO/HSPA9/NUP43/NUP35/AKIRIN2/KPNA4/DESI1/NUP85/NUP210/XPO7/XPO1/AAAS/SMG7/NUP93/HEATR3/SARNP/RSRC1/NUP153/SRSF3/CALR/NUP62CL/NCBP2/TNPO3/IPO7/HNRNPA2B1/NUP107/RAE1/TARDBP/SDAD1/PCID2/EIF4A3/DDX19B/THOC6/ECT2/RGPD1/TCF7L2/PPP3R1/SIRT6/RGS1…
GOBP_RESPONSE_TO_PH	GOBP_RESPONSE_TO_PH	44	0.539000461	1.668496732	0.003565704	0.030648284	0.023556129	2551	tags=34%, list=14%, signal=29%	ASIC2/PCK1/SST/KCNE1/SCNN1A/SCNN1B/INSRR/SERPINF1/GPR4/KCNK4/AQP10/GPR68/TRPV1/ABCC8/HYAL1
GOBP_REGULATION_OF_HORMONE_SECRETION	GOBP_REGULATION_OF_HORMONE_SECRETION	229	0.372316644	1.463355105	0.003596299	0.030873051	0.023728883	3516	tags=31%, list=19%, signal=25%	ADCY8/GHRH/CCKAR/HTR1A/GRP/BLK/LEP/SLC30A8/KCNB1/TFAP2B/C1QTNF3/TNFSF11/SYT9/RETN/ADCY5/ADRA2A/BMP8A/ANO1/SPINK1/EDN3/REN/ADIPOQ/GHRL/CRHBP/AGTR1/INHBA/FFAR1/RPH3AL/DAB2/GIPR/SYTL4/MTNR1B/NNAT/KCNA5/IRS1/PLA2G3/FAM3D/CASR/EPHA5/POMC/GPR68/GALR1/ABAT/ACVR1C/SCT/AGT/FOXO1/ABCC8/SCG5/FFAR3/NOS2/EDN1/SIDT2/CRY2/INHBB/HFE/CYP19A1/G6PC2/ADCYAP1/BAIAP3/DRD2/SSTR5/GJA1/SNAP25/SPP1/SREBF1/ABCA12/RAB11FIP5…
GOBP_RADIAL_GLIAL_CELL_DIFFERENTIATION	GOBP_RADIAL_GLIAL_CELL_DIFFERENTIATION	14	0.746057362	1.828822254	0.003630275	0.031126243	0.023923486	1495	tags=36%, list=8%, signal=33%	FGF10/EMX1/HES5/LEF1/GLI3
GOMF_PHOSPHORIC_DIESTER_HYDROLASE_ACTIVITY	GOMF_PHOSPHORIC_DIESTER_HYDROLASE_ACTIVITY	90	0.459304975	1.604831359	0.003661381	0.031354241	0.024098724	3641	tags=37%, list=20%, signal=30%	PLCXD3/F2RL2/EDNRA/SMPD3/GDPD2/PDE1A/PDE2A/ENPP2/PLCL1/PDE1B/ENPP1/PLD4/MPPED2/PLCB1/BDKRB2/CASR/PLCD1/PDE7B/PDE1C/HMOX1/GDPD5/CCR1/PLCL2/PDE3B/PLCD3/CHRM5/SMPD1/PDE5A/GPCPD1/PDE6H/PLCB2/PDE4A/PLCXD2
GOBP_REGULATION_OF_OSTEOCLAST_DIFFERENTIATION	GOBP_REGULATION_OF_OSTEOCLAST_DIFFERENTIATION	65	0.492428987	1.650708197	0.003681385	0.031486727	0.024200552	2972	tags=32%, list=16%, signal=27%	IL20/LRRC17/OCSTAMP/TMEM178A/FBN1/TNFSF11/CLDN18/INPP5D/CAMK4/GPR68/IL12B/FOS/TLR4/MITF/NEDD9/TREM2/CCR1/KLF10/IL23R/UBASH3B/MAFB
GOBP_SODIUM_ION_TRANSMEMBRANE_TRANSPORT	GOBP_SODIUM_ION_TRANSMEMBRANE_TRANSPORT	179	0.403844434	1.542216536	0.003703519	0.031559443	0.024256441	4564	tags=41%, list=24%, signal=31%	ASIC2/SCN7A/SCN2B/ATP1A2/CACNA1G/GRP/SLC4A4/BPIFA1/SLC24A2/SLC17A1/SLC6A2/NETO1/SCN3B/SCN4B/SLC17A3/SLC4A8/SLC34A2/SCNN1A/SCNN1B/CACNA1H/WNK4/FXYD7/SLC6A1/FXYD1/NOS1/SLC4A10/SCN4A/TESC/SLC17A4/SLC6A6/SCN1B/SLC5A1/SLC6A12/SLC17A7/HECW2/SLC9A3/SLC6A7/SLC24A3/SCN8A/PKD2/FGF14/SLC5A10/SLC9A3R1/SLC12A1/NEDD4/SCN9A/SLC6A17/SLC9A9/SLC12A3/SLC12A2/UTRN/FXYD6/ATP2B4/CAV3/SCN11A/TPCN1/TRPM4/SLC8A1/SCN5A/TR…
GOBP_REGULATION_OF_EPITHELIAL_CELL_DIFFERENTIATION	GOBP_REGULATION_OF_EPITHELIAL_CELL_DIFFERENTIATION	144	0.408891895	1.52880327	0.00370352	0.031559443	0.024256441	4223	tags=36%, list=23%, signal=28%	IL20/PAX2/LHX1/FRZB/FGF10/ATOH8/PAX6/CLDN5/WNT9B/ZEB1/HES5/SFRP4/CEACAM1/SPRY1/AJAP1/ALOX15B/NOTCH4/CDH5/PLCB1/ZFP36/AQP3/ACVRL1/NKX6-3/SERPINE1/FST/APOLD1/BMP4/GDF3/GATA3/HOXA7/VCL/PRLR/CCND1/STAT5B/SPRED3/GDNF/S1PR3/DLL1/ABCA12/ZFP36L1/TBX3/MSX2/CAV1/FGF2/SIX2/TP63/PRKCH/KRT36/KIAA1109/PROC/ADD1/KLF7
GOBP_NON_MEMBRANE_BOUNDED_ORGANELLE_ASSEMBLY	GOBP_NON_MEMBRANE_BOUNDED_ORGANELLE_ASSEMBLY	375	-0.281135201	-1.312480706	0.003702504	0.031559443	0.024256441	4230	tags=33%, list=23%, signal=26%	ABT1/E2F4/FASTKD2/WRAP73/CDK2/MRPS7/CEP72/RACGAP1/DRG1/YTHDF2/GOLGA6A/RPL23A/HAUS7/CETN2/GOLGA8B/CEP192/STYXL1/RPS5/EIF2S1/TMOD1/AUP1/ANLN/GOLGA8A/KIFC2/SPAG5/CENPK/DLGAP5/KIF4A/MZT1/RPL10/DHX37/EIF2A/HSPA1A/CENPH/CEP76/CENPF/KIFC1/PLK1/HAUS8/MTERF3/RPS27/KIF15/MPV17L2/CDCA8/SMC3/ANKRD23/KNTC1/STIL/MCIDAS/HSPA1B/RRS1/MRTO4/AURKA/MRPS2/RPS14/RPS15/MYBL2/C9orf72/RPL11/KIF23/RPSA/NEK2/ASPM/MRPL22/MR…
GOMF_GTPASE_ACTIVATOR_ACTIVITY	GOMF_GTPASE_ACTIVATOR_ACTIVITY	262	0.372306484	1.474910069	0.003725827	0.031698485	0.024363308	5014	tags=37%, list=27%, signal=27%	ARHGAP36/STXBP5L/RANBP3L/RGS5/ARHGAP40/PREX2/TBC1D9/PREX1/ARHGAP6/ARHGAP20/ARHGEF15/NRP1/DLC1/RGS8/THY1/IQGAP2/STARD8/HTR2B/ARHGAP44/RGS11/PLCB1/ALDH1A1/ARHGAP28/ARHGDIG/TBC1D28/JUN/TBC1D10C/RGS4/STARD13/ARHGAP31/ACAP1/RASAL3/ARHGAP29/RGS7/RABEP1/RAP1GAP/RIN2/ABR/TBC1D2B/SYDE1/AGAP2/RALGAPA2/RASA3/RAPGEF2/RGS3/ARAP3/SGSM2/SRGAP3/RGPD2/ARHGAP9/ARHGAP25/ARHGEF12/SEC23A/ARHGAP15/RASA4B/SGSM1/LLGL1/R…
GOBP_NUCLEOBASE_CONTAINING_COMPOUND_TRANSPORT	GOBP_NUCLEOBASE_CONTAINING_COMPOUND_TRANSPORT	213	-0.318947203	-1.431965906	0.003728965	0.031698485	0.024363308	6009	tags=50%, list=32%, signal=34%	NUP160/IWS1/ATXN2/POM121C/SLC25A51/SLC25A52/ENY2/KPNB1/SLC35A1/NUP98/SLC25A6/PARP11/CETN3/ABCC5/UPF2/NSUN2/CHTOP/KHDRBS1/NUP43/NUP35/TNKS/NUP85/NUP210/XPO1/AAAS/SMG7/NUP93/SARNP/NUP153/SRSF3/NUP62CL/NCBP2/TST/SRSF1/SLC19A1/SLC25A32/HNRNPA1L2/SLC35D2/SLC25A36/HNRNPA2B1/NUP107/RAE1/CALHM3/PCID2/EIF4A3/DDX19B/THOC6/HSF1/ABCC4/CETN2/CKAP5/SRSF7/SLC29A2/SLBP/NUP155/SSB/SLC35B1/PABPN1/THOC7/THOC1/NUP20…
GOBP_NON_CANONICAL_WNT_SIGNALING_PATHWAY	GOBP_NON_CANONICAL_WNT_SIGNALING_PATHWAY	72	0.477750266	1.629150583	0.003741764	0.031768401	0.024417045	3322	tags=32%, list=18%, signal=26%	GPC3/FRZB/SFRP2/MYOC/WNT9B/PRICKLE2/DACT1/SFRP4/GPC6/DAAM2/NKD1/DAB2/FZD4/ROR1/CTHRC1/ROR2/GRHL3/CELSR1/WNT5A/ANKRD6/PTK7/WNT5B/PLEKHA4
GOBP_RESPONSE_TO_EXTRACELLULAR_STIMULUS	GOBP_RESPONSE_TO_EXTRACELLULAR_STIMULUS	485	0.331548047	1.368040375	0.003765238	0.031928666	0.024540224	2597	tags=20%, list=14%, signal=17%	ACTA1/NPY/PAX2/GHRH/TYR/CYP1A1/GATA4/PRLH/POSTN/LEP/PCK1/SPX/SST/NTRK1/SFRP2/SLC1A2/KCNB1/ADRB3/PDK4/CTSK/F5/SRD5A2/MYH13/COL1A1/TH/PENK/WNT9B/AVPR1A/NIM1K/KIF26A/SCNN1B/RUNX2/ZEB1/MAP1LC3C/FAM107A/WNK4/PCSK1/KL/BMP8A/ALDH1A2/HMGCS2/SPINK1/ADIPOQ/CYP8B1/GAS6/SLC22A3/MYOD1/GHRL/MYOCD/CYP26B1/SCTR/AKR1C3/UCP1/PRKD1/GIPR/AMELX/KANK2/SNAI2/BHLHA15/TSHB/ZFP36/ITGA2/LPL/AQP3/CASR/CYP26A1/HSD11B2/POMC/I…
GOBP_ORGANIC_HYDROXY_COMPOUND_TRANSPORT	GOBP_ORGANIC_HYDROXY_COMPOUND_TRANSPORT	265	0.368437361	1.459039856	0.003779554	0.03197199	0.024573523	3533	tags=32%, list=19%, signal=26%	ABCC11/ABCA8/HTR1A/OXTR/SOAT2/SLC6A2/LEP/SLCO1B1/KCNB1/SLC5A8/CHRNA4/CES1/SLCO1B7/AQP7/SLCO1C1/SYT9/CXCL12/LRP1/WNK4/ADRA2A/FGF19/NOS1/REN/ADIPOQ/CYP8B1/CEACAM1/SLC22A3/HTR1B/GHRL/CETP/FGF20/AGTR1/MAOB/ABCB11/GRM2/CD36/CHRNA6/DAB2/TSPO2/APOB/SYT8/ITGB3/ABCC3/VIP/AQP3/PINK1/ABCG4/ABCB4/AQP10/LIMA1/POMC/SLC5A1/SLC10A6/SLC18A2/LIPG/GALR1/NPC1L1/CLU/ABAT/TREM2/AGT/OSBPL5/AKR1C1/ADRA2B/SLC5A12/FFAR3/S…
GOBP_POSITIVE_REGULATION_OF_KINASE_ACTIVITY	GOBP_POSITIVE_REGULATION_OF_KINASE_ACTIVITY	468	0.333258932	1.371866611	0.003777831	0.03197199	0.024573523	3274	tags=25%, list=18%, signal=21%	ADCY8/NEK10/SPDYE4/TCL1A/ERBB4/LEP/MAPT/ELANE/NTRK1/PDGFRB/CEMIP/IGF2/P2RY12/GREM1/TNFSF11/MMD2/TEK/ANGPT4/CD19/FGF1/WNK4/DIRAS2/IGF1/ADRA2A/INSRR/NOX4/PDGFRA/FGFR3/THBS1/RELN/TIE1/ALK/EDN3/ADIPOQ/PDGFD/GAS6/PIK3CG/EPHA3/EPHA4/GHRL/GRM5/NTF3/PRKD1/HTR2B/AFAP1L2/KDR/CCR7/ITGB3/EREG/TGFB1/IRS1/EGR1/PINK1/SPDYE2B/PDGFB/PDGFA/FZD4/IL2/EPHA5/AXIN2/CCL19/ROR1/MEF2C/SLC1A1/PDGFC/TGFBR2/IL12B/RIPK3/MAS1/…
GOBP_APPENDAGE_DEVELOPMENT	GOBP_APPENDAGE_DEVELOPMENT	172	0.398069416	1.514884881	0.003796688	0.032077854	0.02465489	4310	tags=36%, list=23%, signal=28%	ZBTB16/NOG/COL2A1/FGF4/GPC3/SALL1/FGF10/CACNA1C/SFRP2/COL3A1/MEOX2/TFAP2B/TBX5/GREM1/RUNX2/RSPO2/ALDH1A2/PKDCC/HOXA13/SP8/CYP26B1/LEF1/PRRX1/HOXD9/TBX2/COMP/GLI3/SP9/HOXA9/RECK/AFF3/ECE1/BMP4/OSR2/SALL4/WNT5A/HOXD12/FMN1/RARA/FERMT2/PCSK5/PLXNA2/CRABP2/ASPH/SEMA3C/TBX3/ALX4/MSX2/PBX1/WNT7A/LRP5/MYH3/TP63/MEGF8/NOTCH2/GNA12/FRAS1/LRP4/BMPR2/SHOX2/ALX3/TMEM107
GOBP_CELLULAR_RESPONSE_TO_AMYLOID_BETA	GOBP_CELLULAR_RESPONSE_TO_AMYLOID_BETA	42	0.555010694	1.711184949	0.003822044	0.032252853	0.024789393	3283	tags=43%, list=18%, signal=35%	NTRK1/NGFR/GRIN2A/LRP1/IGF1/EPHA4/CD36/GRM5/CACNA2D1/ITGA4/TLR4/IGF1R/EPHB2/TREM2/FYN/ADRB2/BACE1/GJA1
GOBP_TYROSINE_METABOLIC_PROCESS	GOBP_TYROSINE_METABOLIC_PROCESS	15	0.731259835	1.831270312	0.003827863	0.032256486	0.024792185	584	tags=40%, list=3%, signal=39%	TTC36/HGD/TYR/IYD/TAT/TH
GOBP_HUMORAL_IMMUNE_RESPONSE	GOBP_HUMORAL_IMMUNE_RESPONSE	212	-0.322299434	-1.450242408	0.003831764	0.032256486	0.024792185	2253	tags=31%, list=12%, signal=27%	FAU/VSIG4/C1QB/C1QA/IL17A/COLEC10/IGLL1/GALP/FOXJ1/MBL2/COLEC11/S100A12/RNASE2/C1S/WFDC2/ROMO1/ZP3/WFDC5/WFDC10B/CR1L/GAPDH/RPL30/CCL13/RPS19/IFNA5/EXO1/TF/IFNE/IFNB1/RPL39/PHB2/PGLYRP4/KLK7/TNF/C8G/PLA2G1B/CD5L/IFNA4/CXCL3/PF4/SEMG2/CXCL1/DEFB126/KRT1/HRG/CFB/IFNG/DEFB4A/SFTPD/SPINK5/CSMD3/IFNW1/S100A7/PGLYRP3/CXCL6/IL17F/CXCL10/KRT6A/PRSS3/FGA/ZP4/REG1A/CXCL5/PI3/SPRR2A
GOBP_POSITIVE_REGULATION_OF_LIPASE_ACTIVITY	GOBP_POSITIVE_REGULATION_OF_LIPASE_ACTIVITY	63	0.493023459	1.644510982	0.00384746	0.032349406	0.024863603	2957	tags=37%, list=16%, signal=31%	ESR1/PLA2G5/GPIHBP1/ADCYAP1R1/EDNRA/PDGFRB/P2RY12/AVPR1A/ARHGAP6/PDGFRA/FGFR3/AGTR1/HTR2B/NMUR1/LPAR1/S1PR4/TXK/FLT1/AGT/SELE/ITK/RASGRP4/FGFR1
GOBP_NEGATIVE_REGULATION_OF_CELL_SUBSTRATE_JUNCTION_ORGANIZATION	GOBP_NEGATIVE_REGULATION_OF_CELL_SUBSTRATE_JUNCTION_ORGANIZATION	17	0.725663361	1.865236081	0.003859203	0.032408907	0.024909335	1712	tags=41%, list=9%, signal=37%	APOD/FAM107A/ARHGAP6/DLC1/THBS1/MMP14/ACVRL1
GOBP_STRIATED_MUSCLE_TISSUE_DEVELOPMENT	GOBP_STRIATED_MUSCLE_TISSUE_DEVELOPMENT	232	0.37349924	1.467923484	0.003873688	0.032491264	0.024972634	4361	tags=40%, list=23%, signal=31%	NOG/MYH11/LRP2/JPH2/GATA4/HAND1/CACNA1G/PI16/PGM5/ERBB4/EDNRA/MYL3/PDGFRB/TBX5/GREM1/SGCD/HOPX/PLN/IGF1/MYL7/MSC/COL11A1/TENM4/NOX4/PDGFRA/S1PR1/ALDH1A2/MYOCD/ACTC1/FGF20/WNT8A/LEF1/TBX2/ADAMTS9/HEG1/TBX18/DLL4/TGFB1/WNT2/LOX/TGFBR3/NPPB/AKAP6/MEF2C/ZFPM2/GLI1/TGFBR2/WT1/ENG/FGF3/RGS4/BMP4/AGT/ITGB1/SMAD3/WNT5A/MAPK11/MYLK3/RARA/TPM1/EDN1/AKAP13/FHL2/DLL1/RUNX1/FES/GJA1/HEY1/SEMA3C/TBX3/MSX2/CAV3…
GOBP_REGULATION_OF_BRANCHING_INVOLVED_IN_URETERIC_BUD_MORPHOGENESIS	GOBP_REGULATION_OF_BRANCHING_INVOLVED_IN_URETERIC_BUD_MORPHOGENESIS	21	0.673026177	1.806435025	0.003910366	0.03269917	0.02513243	3077	tags=43%, list=17%, signal=36%	PAX2/NOG/LHX1/GREM1/AGTR2/BMP4/AGT/LGR4/GDNF
GOBP_AXONAL_FASCICULATION	GOBP_AXONAL_FASCICULATION	21	0.672958169	1.806252487	0.003910366	0.03269917	0.02513243	2341	tags=48%, list=13%, signal=42%	SEMA5A/CRTAC1/FEZF2/NDN/NRP1/EPHA3/EPHA4/CNTN4/NRCAM/EPHB2
GOCC_NEUROTRANSMITTER_RECEPTOR_COMPLEX	GOCC_NEUROTRANSMITTER_RECEPTOR_COMPLEX	45	0.556331759	1.735819321	0.0039126	0.03269917	0.02513243	2294	tags=38%, list=12%, signal=33%	GRIK3/SHISA6/CACNG5/CACNG7/GRIA1/GRIA3/GRIA2/CACNG8/GRIN2A/CACNG4/GRIN2C/VWC2/SHISA9/GRIA4/GRIK5/CACNG2/CNIH3
GOBP_OSTEOCLAST_DEVELOPMENT	GOBP_OSTEOCLAST_DEVELOPMENT	18	0.690799437	1.786713124	0.003937855	0.032870677	0.02526425	4065	tags=50%, list=22%, signal=39%	SIGLEC15/FBN1/TNFSF11/CLDN18/FAM20C/GPR68/LRRK1/FOXP1/NOTCH2
GOBP_CGMP_METABOLIC_PROCESS	GOBP_CGMP_METABOLIC_PROCESS	14	0.741554378	1.817784017	0.003963318	0.033009137	0.02537067	3141	tags=64%, list=17%, signal=53%	GUCY1A2/PDE2A/NPR1/GUCY2D/NPPB/NPR2/RORA/NPPC/PDE5A
GOBP_NUCLEAR_EXPORT	GOBP_NUCLEAR_EXPORT	157	-0.357379094	-1.531652118	0.003963948	0.033009137	0.02537067	6145	tags=50%, list=33%, signal=34%	RBM8A/MALT1/XPO6/AKAP8L/ABCE1/NUP160/IWS1/NMD3/RANBP3/POM121C/UBE2I/PRKACA/ENY2/PARK7/LZTS2/UPF2/NSUN2/CHTOP/KHDRBS1/HSPA9/DESI1/NUP85/XPO7/XPO1/SMG7/NUP93/SARNP/NUP153/SRSF3/CALR/NUP62CL/NCBP2/HNRNPA2B1/NUP107/RAE1/SDAD1/PCID2/EIF4A3/DDX19B/THOC6/TCF7L2/SIRT6/NUP155/SSB/SIRT7/CSE1L/PABPN1/THOC7/THOC1/POLR2D/NCBP1/RITA1/IL1B/THOC5/HNRNPA1/EMD/RRS1/RANBP17/RPS15/XPOT/NXT1/CDK5/ANP32B/RAN/IFI27/DDX…
GOBP_CELLULAR_RESPONSE_TO_LIPOPROTEIN_PARTICLE_STIMULUS	GOBP_CELLULAR_RESPONSE_TO_LIPOPROTEIN_PARTICLE_STIMULUS	32	0.603222402	1.781898128	0.003970233	0.033021877	0.025380461	2507	tags=31%, list=13%, signal=27%	SMPD3/CES1/CDH13/CD36/LPL/ABCG4/CASR/TLR4/TREM2/ITGB1
GOMF_SODIUM_ION_TRANSMEMBRANE_TRANSPORTER_ACTIVITY	GOMF_SODIUM_ION_TRANSMEMBRANE_TRANSPORTER_ACTIVITY	155	0.414302161	1.568257762	0.003978022	0.033047086	0.025399837	2966	tags=32%, list=16%, signal=27%	GRIK3/ASIC2/SCN7A/SCN2B/ATP1A2/SLC13A2/CACNA1G/SLC4A4/SLC24A2/SLC17A1/SLC6A2/SLC1A2/SCN3B/SCN4B/SLC5A8/SLC17A3/SLC4A8/SLC34A2/SCNN1A/SCNN1B/CACNA1H/SLC6A1/SLC4A10/SCN4A/SLC13A5/SLC17A4/SLC6A6/GRIK5/SLC5A7/SCN1B/SLC5A1/SLC6A12/SLC1A1/SLC17A7/SLC10A6/SLC9A3/SLC18A2/SLC6A7/SLC24A3/GRIK1/SCN8A/PKD2/SLC5A10/GRIK4/SLC5A12/SLC12A1/SLC5A3/SCN9A/SLC1A7
GOCC_DENSE_CORE_GRANULE	GOCC_DENSE_CORE_GRANULE	27	0.626207758	1.787823177	0.003996396	0.033160059	0.025486667	1543	tags=33%, list=8%, signal=31%	NPY/SPX/CADPS/PENK/SYT9/SCG2/PLAT/CRHBP/SYT8
GOBP_ROOF_OF_MOUTH_DEVELOPMENT	GOBP_ROOF_OF_MOUTH_DEVELOPMENT	91	0.463571045	1.623297131	0.004030147	0.033383182	0.025658158	3944	tags=40%, list=21%, signal=31%	COL2A1/TGFB3/BNC2/MEOX2/CLDN5/WNT9B/LRRC32/MSC/PDGFRA/PKDCC/INHBA/WNT8A/LEF1/PRRX1/TBX2/GLI3/SNAI2/TGFBR3/WFIKKN2/TGFBR2/ITGB6/FOXF2/EPHB2/OSR2/CSRNP1/ARID5B/WNT5A/TCF21/ASPH/TBX3/SATB2/ALX4/WNT7A/TGFBR1/TBX1/MMP25
GOBP_ACTIN_FILAMENT_ORGANIZATION	GOBP_ACTIN_FILAMENT_ORGANIZATION	420	0.334987422	1.366602433	0.0040329	0.033383182	0.025658158	4723	tags=32%, list=25%, signal=25%	ACTA1/LMOD1/TGFB3/SEMA5A/FMN2/SHANK1/MYOC/MYO7B/KANK3/CORO2B/MAGEL2/ARHGAP40/GDPD2/SLIT2/ALOX15/SPTBN4/CXCL12/HMCN1/FAM107A/PREX1/ARHGAP6/ARHGEF15/SAMD14/RND1/PLEKHH2/NRP1/DLC1/S1PR1/RAPGEF3/SHROOM4/KBTBD13/GHRL/ACTC1/DAAM2/IQGAP2/ELN/ESAM/CSF3/GAS7/SYNPO2L/PHACTR1/CALD1/CCR7/ERMN/ARHGAP28/TPM2/ITGB5/TMSB4Y/MYO1D/LIMA1/CDC42EP5/LPAR1/DPYSL3/SORBS1/CCL24/MICAL2/LIMCH1/RGS4/PLEKHG2/RHOH/NEDD9/MYADM…
GOBP_POSITIVE_REGULATION_OF_NERVOUS_SYSTEM_PROCESS	GOBP_POSITIVE_REGULATION_OF_NERVOUS_SYSTEM_PROCESS	34	0.58609814	1.751540828	0.004050735	0.033490898	0.025740949	4315	tags=50%, list=23%, signal=38%	HGF/NCMAP/TNR/TENM4/MTNR1B/ITGA2/RIMS2/OPRL1/ABAT/TPPP/HCRT/MAG/EGR2/ITGAX/TNFRSF1B/CST7/NLGN2
GOBP_CELLULAR_RESPONSE_TO_VASCULAR_ENDOTHELIAL_GROWTH_FACTOR_STIMULUS	GOBP_CELLULAR_RESPONSE_TO_VASCULAR_ENDOTHELIAL_GROWTH_FACTOR_STIMULUS	58	0.514092064	1.692767465	0.00406211	0.03354501	0.025782538	3941	tags=43%, list=21%, signal=34%	SMOC2/ADAMTS12/PDGFRB/EGR3/DCN/NRP1/PDGFRA/PRKD1/KDR/DLL4/NR4A1/GAS1/IL12B/FLT1/VEGFC/RAMP2/FLT4/MYO1C/DLL1/SEMA6A/ATP2B4/PGF/DAB2IP/GAB1/CCBE1
GOBP_POSITIVE_REGULATION_OF_CREB_TRANSCRIPTION_FACTOR_ACTIVITY	GOBP_POSITIVE_REGULATION_OF_CREB_TRANSCRIPTION_FACTOR_ACTIVITY	18	0.689318872	1.782883728	0.004068029	0.033553994	0.025789444	2853	tags=39%, list=15%, signal=33%	ADCY8/ADCY1/RELN/PRKD1/CD200/EPHA5/TSSK4
GOBP_NEGATIVE_REGULATION_OF_ENDOTHELIAL_CELL_PROLIFERATION	GOBP_NEGATIVE_REGULATION_OF_ENDOTHELIAL_CELL_PROLIFERATION	37	0.568930044	1.710411453	0.004105042	0.03381912	0.025993219	2701	tags=43%, list=14%, signal=37%	NGFR/ATOH8/TNMD/SULF1/MMRN2/SPARC/SCG2/THBS1/GHRL/DLL4/ACVRL1/MEF2C/IL12B/FLT1/VASH1/PTPRM
GOBP_POSITIVE_REGULATION_OF_PHOSPHOLIPASE_ACTIVITY	GOBP_POSITIVE_REGULATION_OF_PHOSPHOLIPASE_ACTIVITY	52	0.531601052	1.716655043	0.004111917	0.033835623	0.026005903	2957	tags=42%, list=16%, signal=36%	ESR1/PLA2G5/ADCYAP1R1/EDNRA/PDGFRB/P2RY12/AVPR1A/ARHGAP6/PDGFRA/FGFR3/AGTR1/HTR2B/NMUR1/LPAR1/S1PR4/TXK/FLT1/AGT/SELE/ITK/RASGRP4/FGFR1
GOCC_TRANSFERASE_COMPLEX_TRANSFERRING_PHOSPHORUS_CONTAINING_GROUPS	GOCC_TRANSFERASE_COMPLEX_TRANSFERRING_PHOSPHORUS_CONTAINING_GROUPS	271	-0.304930874	-1.39795094	0.004125614	0.033908156	0.026061651	5617	tags=41%, list=30%, signal=29%	TBK1/CCNI/PRKACA/ENY2/TAF3/POLR1A/POLD3/PARD6A/PIK3R3/VAC14/PRKAG2/CCNL1/TAF13/GTF2H5/POLA2/TAF12/PRKAA2/PRPSAP2/POLD1/PRPS1/POLE3/POLR3E/ACVR2B/CCNC/PRIMPOL/POLR3C/PRIM2/CSNK2A1/LAS1L/PHKG2/TBPL1/GTF2F2/GTF2B/POLR3A/PHKA1/ERCC3/TANK/TCEA1/CDK2/TAF11/PRKAG3/PRPSAP1/POLR2G/PFKM/CHUK/TAF9/GTF2H3/POLG2/POLR2J3/CDK4/POLR1B/SOCS6/PRIM1/POLE4/POLR3B/PCNA/GTF2A2/POLRMT/CDKN2D/CDK6/SOCS1/POLR3F/MAD2L2/CS…
GOCC_ANCHORED_COMPONENT_OF_PLASMA_MEMBRANE	GOCC_ANCHORED_COMPONENT_OF_PLASMA_MEMBRANE	60	0.512175873	1.702429259	0.004142829	0.034009392	0.026139461	2843	tags=35%, list=15%, signal=30%	GP2/CA4/CNTN6/GPIHBP1/GPC3/NRN1L/IGSF21/TREH/GPC6/LYPD4/THY1/MDGA1/PRND/CNTN1/GAS1/FOLR2/CD160/NTNG2/GPC1/GP1BA/NTNG1
GOMF_RNA_POLYMERASE_ACTIVITY	GOMF_RNA_POLYMERASE_ACTIVITY	30	-0.574811261	-1.782303895	0.004158615	0.034058472	0.026177184	6471	tags=70%, list=35%, signal=46%	POLR2C/POLR2E/POLR1C/POLR1A/PRIMPOL/POLR3C/POLR3A/POLR2J3/POLR1B/PRIM1/POLR3B/POLRMT/POLR3F/POLR2K/POLR1D/POLR2L/MED21/POLR3K/POLR2I/POLR2J/POLR3G
GOBP_POTASSIUM_ION_TRANSPORT	GOBP_POTASSIUM_ION_TRANSPORT	235	0.36464216	1.431976808	0.004157462	0.034058472	0.026177184	3355	tags=31%, list=18%, signal=26%	ATP1A2/KCNA1/GRP/KCNK15/SLC24A2/CASQ2/KCNMA1/NETO1/KCNB1/KCNS2/KCNH1/KCNE1/KCNJ12/KCNK3/KCNE4/KCNK17/KCND3/WNK4/ADRA2A/FXYD1/DPP6/KCNJ8/NOS1/EDN3/KCNMB1/FHL1/KCNC2/ANK2/ABCC9/KCND2/MTNR1B/KCNA5/KCNA3/KCNIP3/KCNJ9/VIP/KCNK4/KCNK16/AKAP6/SLC17A7/KCNJ15/SLC9A3/KCNIP2/SLC24A3/RGS4/KCNJ13/PKD2/SLC12A4/KCNK6/TREM2/ITGB1/KCNAB3/ABCC8/LRRC38/HCRT/NOS3/KCNG1/ATP1B4/RGS7/SLC12A1/NEDD4/KCNJ5/KCNG2/KCNA2/KCN…
GOBP_MAST_CELL_MEDIATED_IMMUNITY	GOBP_MAST_CELL_MEDIATED_IMMUNITY	57	0.523995331	1.726350157	0.00420475	0.034395745	0.02643641	3516	tags=37%, list=19%, signal=30%	GRP/BLK/PTGDS/MRGPRX2/PTGDR/PIK3CG/RAB44/SPON2/PLA2G3/NR4A3/IL4R/GATA1/HMOX1/FOXF1/CD84/CPLX2/STXBP1/MILR1/LAT/FES/VAMP2
GOBP_CGMP_MEDIATED_SIGNALING	GOBP_CGMP_MEDIATED_SIGNALING	29	0.615021711	1.772693872	0.004235252	0.034518423	0.026530699	2100	tags=45%, list=11%, signal=40%	PRKG1/GUCY1A2/EDNRB/PDE2A/NPR1/THBS1/KCNC2/CD36/HTR2B/MTNR1B/GUCY2D/NPPB/NPR2
GOBP_FOAM_CELL_DIFFERENTIATION	GOBP_FOAM_CELL_DIFFERENTIATION	37	0.567421179	1.705875253	0.004224895	0.034518423	0.026530699	2466	tags=43%, list=13%, signal=38%	PLA2G5/SOAT2/ADIPOQ/ALOX15B/CETP/AGTR1/CD36/CRP/APOB/ITGB3/TGFB1/PLA2G3/LPL/PLA2G2A/ITGAV/AGT
GOBP_CRANIAL_SKELETAL_SYSTEM_DEVELOPMENT	GOBP_CRANIAL_SKELETAL_SYSTEM_DEVELOPMENT	71	0.483257379	1.644664019	0.004239628	0.034518423	0.026530699	4310	tags=44%, list=23%, signal=34%	NOG/LHX1/TGFB3/FGF4/FREM1/TBX15/EDNRA/DCANP1/WNT9B/PAX5/RUNX2/MMP16/PDGFRA/MMP14/PRRX1/GLI3/TGFBR2/BMP4/DLX2/SMAD3/NDST1/RAB23/FOXN3/MSX2/TGFBR1/TBX1/SIX2/TP63/MEGF8/ALX3/TMEM107
GOBP_CELLULAR_RESPONSE_TO_PEPTIDE_HORMONE_STIMULUS	GOBP_CELLULAR_RESPONSE_TO_PEPTIDE_HORMONE_STIMULUS	290	0.361322174	1.439253088	0.004234464	0.034518423	0.026530699	3626	tags=27%, list=19%, signal=22%	ADCY8/SERPINA12/RPE65/LEP/PCK1/IGFBP1/EDNRA/PDK4/IGF2/FBN1/CPEB1/SCNN1A/GLP2R/SOCS2/SCNN1B/KL/ENPP1/AGTR2/INSRR/CYP11B1/HMGCS2/SPINK1/PLAT/ADIPOQ/CEACAM1/RARRES2/GHRL/CRHBP/AGTR1/SLC22A12/MGARP/INHBA/GPR21/CAMK2A/PLCB1/ITGB3/DNAI1/NR4A1/IRS1/LPL/CRHR2/TNS2/NR4A3/RAB31/SORBS1/SESN3/MAS1/FOS/IGF1R/GPR173/AGT/FOXO1/VWA2/PRKCB/CPEB2/FBP1/STAT5B/PTPRE/FFAR3/EDN1/INHBB/LHCGR/PDE3B/MYO1C/WNT1/HDAC9/CYSL…
GOCC_PROTEASOME_CORE_COMPLEX	GOCC_PROTEASOME_CORE_COMPLEX	20	-0.63257338	-1.781288146	0.004276833	0.034745615	0.026705318	4348	tags=95%, list=23%, signal=73%	PSMB6/PSMA7/PSMA6/PSMB10/PSMF1/PSMB1/PSMB7/PSMA2/PSMA3/PSMB5/PSMB2/PSMA5/PSMB8/PSMA1/PSMB4/PSMA4/PSMB3/PSMB9/PSMB11
GOBP_NEGATIVE_REGULATION_OF_SMALL_GTPASE_MEDIATED_SIGNAL_TRANSDUCTION	GOBP_NEGATIVE_REGULATION_OF_SMALL_GTPASE_MEDIATED_SIGNAL_TRANSDUCTION	56	0.520895124	1.713134293	0.004277538	0.034745615	0.026705318	5339	tags=55%, list=29%, signal=40%	MYOC/SLIT2/DLC1/SPRY1/HEG1/ARHGAP44/SPRY4/TRIM67/RASIP1/STMN3/EPHB2/ITGB1/FBP1/RASAL3/RASA3/ARAP3/ARHGAP25/MET/RASA4B/RASA1/ARHGAP35/DAB2IP/RASA4/ITGA3/ADRA1A/SPRY2/ARHGAP42/BCL6/ARHGAP24/TNFAIP1/NF1
GOBP_NEUROENDOCRINE_CELL_DIFFERENTIATION	GOBP_NEUROENDOCRINE_CELL_DIFFERENTIATION	16	-0.692290091	-1.84262527	0.00433484	0.035056468	0.026944239	2237	tags=50%, list=12%, signal=44%	ASCL1/BCCIP/FGF8/WNT11/BMP2/INSM1/POU3F2/LHX3
GOBP_POSTSYNAPTIC_SPECIALIZATION_ASSEMBLY	GOBP_POSTSYNAPTIC_SPECIALIZATION_ASSEMBLY	19	0.681273191	1.767789639	0.004335998	0.035056468	0.026944239	2636	tags=47%, list=14%, signal=41%	NRXN2/NPTX1/SLITRK3/PTPRD/NRXN1/LRRC4B/LRRTM2/CBLN1/NTNG2
GOMF_ENDOPEPTIDASE_REGULATOR_ACTIVITY	GOMF_ENDOPEPTIDASE_REGULATOR_ACTIVITY	180	0.385918487	1.474013956	0.004333897	0.035056468	0.026944239	2793	tags=28%, list=15%, signal=24%	SMR3B/SERPINB11/SMR3A/SERPINA11/SPINK8/CST9/CST5/SERPINA9/SERPINA12/TIMP3/SFRP2/ITIH6/CST9L/AMBP/COL6A3/DPEP1/SPINK2/CST2/PZP/ITIH3/TIMP2/ITIH5/SPINK1/GAS6/LCN1/WFDC11/C4B/SERPINF1/SERPIND1/SPP2/SPOCK1/C4A/TIMP4/WFIKKN2/CRB2/TFPI/CPAMD8/SERPINE1/NGF/RECK/A2M/PAPLN/SPINK6/AGT/CST1/SPINK14/VIL1/PROS1/SERPINA3/NAIP
GOBP_NEGATIVE_REGULATION_OF_GROWTH	GOBP_NEGATIVE_REGULATION_OF_GROWTH	233	0.372564602	1.463799811	0.004331985	0.035056468	0.026944239	2893	tags=25%, list=16%, signal=21%	NOG/SCGB3A1/PI16/GPC3/DACT3/FRZB/SEMA5A/SEMA6D/SFRP2/SLIT3/ADRB3/TBX5/GREM1/SLIT2/SEMA5B/SOCS2/IGFBP5/TNR/SOX17/NPR1/ENPP1/AGTR2/NRP1/DCSTAMP/FGFR3/SEMA3G/SEMA6B/ALOX15B/FHL1/INHBA/SLIT1/NKD1/DAB2/TGFB1/MYOZ1/PLAC8/ACVRL1/NPPB/SEMA3E/TGFBR2/WT1/SEMA3B/RGS4/BMP4/SEMA6C/SEMA7A/SEMA3D/AGT/NTN1/HYAL1/SMAD3/FBP1/WNT5A/MAPK11/MAG/ADRB2/RAI1/MT1B
GOMF_CARGO_RECEPTOR_ACTIVITY	GOMF_CARGO_RECEPTOR_ACTIVITY	80	0.473096945	1.624971733	0.004342974	0.035072038	0.026956205	3215	tags=39%, list=17%, signal=32%	DMBT1/LRP2/SSC5D/ACKR4/PRG4/LRP1/ENPP2/SCARA5/SCARF2/ENPP1/STAB2/VTN/LYVE1/CUBN/CD36/DAB2/CFI/LOXL2/ACKR2/SCARF1/FOLR2/STAB1/SCARA3/LRP10/HHIPL1/CD5/ACKR3/COLEC12/MSR1/SORL1/SDC1
GOBP_INSULIN_LIKE_GROWTH_FACTOR_RECEPTOR_SIGNALING_PATHWAY	GOBP_INSULIN_LIKE_GROWTH_FACTOR_RECEPTOR_SIGNALING_PATHWAY	35	0.585574168	1.747896043	0.004408957	0.035563536	0.027333968	2317	tags=37%, list=12%, signal=33%	GHRH/IGFBP1/CILP/IGFBP4/IGFBP5/IGF1/AR/PLCB1/IRS1/IGFBP3/IGFBP6/IGFBP2/IGF1R
GOBP_G_PROTEIN_COUPLED_RECEPTOR_SIGNALING_PATHWAY_COUPLED_TO_CYCLIC_NUCLEOTIDE_SECOND_MESSENGER	GOBP_G_PROTEIN_COUPLED_RECEPTOR_SIGNALING_PATHWAY_COUPLED_TO_CYCLIC_NUCLEOTIDE_SECOND_MESSENGER	56	0.519851043	1.70970049	0.004443118	0.035797509	0.027513799	3271	tags=46%, list=18%, signal=38%	NPY/MC5R/SSTR4/HTR1A/ADRB3/CHRM2/HTR1F/XCR1/HTR6/PTH1R/CNR2/AGTR2/HTR1B/CALCRL/HTR2B/CHRM4/MTNR1B/PTGIR/HRH1/VIPR1/AGT/CCR1/LHCGR/CHRM5/HRH2/SSTR5
GOBP_ADULT_BEHAVIOR	GOBP_ADULT_BEHAVIOR	139	0.413396811	1.533526781	0.004458834	0.035882508	0.027579129	4373	tags=37%, list=23%, signal=28%	NPY/ATP1A2/NRXN2/LEP/SLC1A2/SHANK1/CHRNA4/SLITRK1/PAX5/PREX2/CHL1/SPTBN4/CXCL12/CACNB4/ALK/EPHA4/GHRL/CRHBP/NRXN1/HOXD9/GRM2/PCDH17/NLGN4X/PPP1R1B/LGI4/SLC1A1/ABAT/GLRA1/NTF4/SLITRK6/AGRP/EPS8/GDNF/DRD2/GLRB/FOXA2/DBH/CTNS/GABRG2/RNF180/GBX1/GHSR/DMBX1/APP/SDK1/FADD/PBX3/BBS4/NLGN2/OXR1/CCND2
GOBP_REGULATION_OF_TELOMERE_MAINTENANCE	GOBP_REGULATION_OF_TELOMERE_MAINTENANCE	95	-0.38935116	-1.560099974	0.004477802	0.035993442	0.027664392	7791	tags=60%, list=42%, signal=35%	EXOSC10/NSMCE1/PARN/TERF2IP/PML/XRCC5/PRKCQ/EID3/SMG5/ERCC1/USP7/PARP1/GNL3/SMC6/NSMCE2/ACD/TEN1/INO80E/NSMCE4A/ACTL6A/YY1/CCT2/DHX36/NBN/SMC5/TNKS/HNRNPC/CCT5/ATR/MCRS1/MAP2K7/HNRNPU/HNRNPA2B1/CCT3/PKIB/CCT8/CCT7/UCHL5/HDAC8/NAT10/SIRT6/TCP1/RUVBL2/MAPKAPK5/PIF1/CCT4/PINX1/POT1/HNRNPA1/HNRNPD/NABP2/NEK2/MAPK15/RUVBL1/AURKB/MYC/DKC1
GOBP_NCRNA_TRANSCRIPTION	GOBP_NCRNA_TRANSCRIPTION	56	-0.457698027	-1.600891294	0.004537062	0.036427623	0.027998102	5360	tags=55%, list=29%, signal=40%	GTF2H5/SMARCB1/SNAPC2/LARP7/SNAPC1/SNAPC4/NCL/ZC3H8/GTF3C5/GTF3C3/GTF3C4/SMARCA4/SPIN1/POLR1B/SIRT7/MEPCE/GTF3C2/SNAPC5/CELF3/PWP1/TCOF1/POLR2L/NOL11/GTF3C6/SNAPC3/CDK7/DDX11/NIFK/POLR1E/GTF3A/NPM3
GOBP_POSITIVE_REGULATION_OF_INTERLEUKIN_1_PRODUCTION	GOBP_POSITIVE_REGULATION_OF_INTERLEUKIN_1_PRODUCTION	69	-0.432311627	-1.613446359	0.00455081	0.036495818	0.028050516	2313	tags=25%, list=12%, signal=22%	MEFV/IL17A/PANX2/CCL3/PYCARD/AIM2/NLRP10/SAA1/RIPK2/PANX3/TNF/IFNG/GBP5/PYDC1/ISL1/ORM2/ORM1
GOMF_VOLTAGE_GATED_POTASSIUM_CHANNEL_ACTIVITY_INVOLVED_IN_VENTRICULAR_CARDIAC_MUSCLE_CELL_ACTION_POTENTIAL_REPOLARIZATION	GOMF_VOLTAGE_GATED_POTASSIUM_CHANNEL_ACTIVITY_INVOLVED_IN_VENTRICULAR_CARDIAC_MUSCLE_CELL_ACTION_POTENTIAL_REPOLARIZATION	12	0.773850668	1.843773612	0.004595862	0.036754515	0.028249349	994	tags=42%, list=5%, signal=39%	SCN2B/KCNE1/KCNE4/KCND3/KCNJ8
GOBP_PROTEIN_LOCALIZATION_TO_POSTSYNAPSE	GOBP_PROTEIN_LOCALIZATION_TO_POSTSYNAPSE	34	0.581256943	1.737073022	0.004598945	0.036754515	0.028249349	3888	tags=41%, list=21%, signal=33%	CACNG7/NPTX1/LGI1/GRIN2A/GRIN2C/GPC6/ARHGAP44/CACNG2/STX1B/DLG4/SNAP25/CPLX1/GHSR/GRIP1
GOBP_REGULATION_OF_CYCLIN_DEPENDENT_PROTEIN_KINASE_ACTIVITY	GOBP_REGULATION_OF_CYCLIN_DEPENDENT_PROTEIN_KINASE_ACTIVITY	103	-0.371438282	-1.504682045	0.00459038	0.036754515	0.028249349	3386	tags=30%, list=18%, signal=25%	HERC5/PSRC1/SPDYA/CDKN2D/IPO5/CDKN2C/CCNF/CKS1B/PLK1/CDC25C/CDC25A/CDK7/BCCIP/SPDYC/CCNB2/CDK5RAP1/BLM/TFAP4/CCNJ/CDKN3/STOX1/GTPBP4/CCNE1/CCNB1/CCNA2/CDKN2A/CCNI2/CDK5R2/CKS2/CCNB3/CCNA1
GOBP_RRNA_MODIFICATION	GOBP_RRNA_MODIFICATION	31	-0.563809224	-1.75537435	0.004618361	0.036867263	0.028336007	5785	tags=68%, list=31%, signal=47%	RPUSD2/TRMT61B/RPUSD4/TSR3/DIMT1/NSUN3/TFB1M/NAT10/RPUSD3/NOP10/RPUSD1/NHP2/TFB2M/FBL/NSUN5/METTL5/TRMT112/GAR1/DKC1/NOP2/EMG1
GOMF_CALMODULIN_BINDING	GOMF_CALMODULIN_BINDING	194	0.389720162	1.503937124	0.004629387	0.036912847	0.028371043	4503	tags=37%, list=24%, signal=28%	ADCY8/PCP4/MYH11/CNN1/MYH4/AKAP12/CACNA1C/NGFR/MYH13/ARPP21/KCNH1/MYH8/AEBP1/PHKG1/ADCY1/PDE1A/MYLK/PDE1B/NOS1/MAP6/CEACAM1/ATP2B2/RRAD/IQGAP2/RASGRF2/CAMK4/CALD1/CAMK2A/PLCB1/GEM/MYH1/MYO1D/UNC13C/RGS4/PDE1C/TRPV1/NOS3/NOS2/CAMK1/MYO1C/MYH9/MYH10/CNN2/WFS1/MYH2/KCNN2/KCNQ3/ATP2B4/SNTB1/VAMP2/RYR1/CAMKK1/KCNN3/TRPM4/SLC8A1/CNN3/SCN5A/CACNA1S/MYH3/NRGN/KCNQ1/PHKB/ADD1/MYO5C/ATP2B1/MYO1A/RGS16/SLC8…
GOBP_MICROTUBULE_CYTOSKELETON_ORGANIZATION_INVOLVED_IN_MITOSIS	GOBP_MICROTUBULE_CYTOSKELETON_ORGANIZATION_INVOLVED_IN_MITOSIS	156	-0.341484549	-1.461280579	0.004650984	0.037042531	0.028470717	5857	tags=48%, list=31%, signal=33%	STAG2/RAB11A/CHMP2A/DCTN6/KPNB1/NUDC/VPS4B/TBCE/DYNLT1/WDR62/CEP97/CENPJ/TNKS/MAPRE1/CHMP1A/AAAS/PRC1/SPAST/CHMP4B/HNRNPU/RAE1/WRAP73/MCPH1/RACGAP1/DRG1/BORA/CKAP5/CEP192/KIFC2/DLGAP5/KIF4A/PSRC1/MZT1/EFHC2/HSPA1A/CENPH/KIFC1/PLK1/KIF15/CDCA8/SMC3/STIL/NUSAP1/HSPA1B/SPDL1/AURKA/TACC3/MYBL2/KIF23/NEK2/CHEK2/ESPL1/RCC1/SPC25/SASS6/BCCIP/STMN1/KIF4B/RAN/AURKB/CENPE/TPX2/SAPCD2/KIF11/CDC20/BIRC5/NDC8…
GOBP_ICOSANOID_CATABOLIC_PROCESS	GOBP_ICOSANOID_CATABOLIC_PROCESS	10	0.8025765	1.84147382	0.004687586	0.037122027	0.028531818	2826	tags=60%, list=15%, signal=51%	DPEP1/HPGD/CYP4A11/DPEP2/CYP4F11/CYP4F12
GOBP_POSTSYNAPTIC_SPECIALIZATION_ORGANIZATION	GOBP_POSTSYNAPTIC_SPECIALIZATION_ORGANIZATION	33	0.603515099	1.795745591	0.004674638	0.037122027	0.028531818	3082	tags=42%, list=17%, signal=35%	NRXN2/NPTX1/SLITRK3/PTPRD/RELN/NLGN1/NRXN1/LRRC4B/LRRC4/LRRTM2/CNTNAP1/CBLN1/NTNG2/DLG4
GOBP_MALE_SEX_DIFFERENTIATION	GOBP_MALE_SEX_DIFFERENTIATION	161	0.40603693	1.539474976	0.004687692	0.037122027	0.028531818	2967	tags=28%, list=16%, signal=24%	ESR1/GFRA1/LRP2/GATA4/ADAM29/COL9A3/FGF10/NTRK1/SFRP2/PDGFRB/SRD5A2/KCNE1/DHH/WNT9B/AR/NR5A1/PDGFRA/REN/NHLH2/MMP14/HOXA13/INHBA/TESC/AKR1C3/LHX9/HOXA9/RXFP2/PDGFA/ZFPM2/AMHR2/WT1/MAS1/KLHL10/GATA1/GATA3/ROR2/LGR4/CCND1/ARID5B/WNT5A/STAT5B/TCF21/RARA/INHBB/LHCGR
GOBP_CARDIAC_CHAMBER_DEVELOPMENT	GOBP_CARDIAC_CHAMBER_DEVELOPMENT	161	0.405990296	1.539298165	0.004687692	0.037122027	0.028531818	4360	tags=40%, list=23%, signal=31%	NOG/LRP2/GATA4/HAND1/SALL1/HEYL/EDNRA/SFRP2/SLIT3/MYL3/TBX5/SLIT2/CPE/PDE2A/TEK/NPY2R/COL11A1/APLNR/NRP1/ADAMTS6/MYOCD/HOXA13/TBX2/ANK2/HEG1/DLL4/TGFB1/ADAMTS1/WNT2/TGFBR3/SMAD6/MEF2C/ZFPM2/TGFBR2/ENG/BMP4/GATA3/IGF1R/FOXF1/SALL4/NOS3/WNT5A/TPM1/NDST1/FHL2/PTK7/DNAH11/HEY1/PRDM1/SEMA3C/TBX3/MSX2/CAV3/TGFBR1/SCN5A/TBX1/CITED2/TRIP11/NOTCH2/BMPR2/SHOX2/PLXND1/HEY2/PROX1
GOBP_GLIAL_CELL_DIFFERENTIATION	GOBP_GLIAL_CELL_DIFFERENTIATION	217	0.373074436	1.446216716	0.00467545	0.037122027	0.028531818	2776	tags=25%, list=15%, signal=21%	PAX2/NOG/NCMAP/MXRA8/FGF10/ASPA/MAPT/PTN/MYOC/PAX6/EMX1/MAL/IL33/LRP1/HES5/GPR17/GSX2/ANO1/TENM4/RELN/VTN/IL6ST/TRPC4/EPHA4/DAAM2/LEF1/LAMC3/MMP24/GLI3/CNTN1/DLX1/TGFB1/ZNF365/PRDM8/LGI4/ROR1/PHOX2B/LPAR1/PRX/TMEM98/TSPAN2/LAMB2/TLR4/ROR2/CNTNAP1/CLU/DLX2/TPPP/TREM2/CSPG5/TTBK1/GPC1/ILK/MAG
GOBP_ESTROUS_CYCLE	GOBP_ESTROUS_CYCLE	14	0.737137513	1.806956886	0.004696017	0.0371456	0.028549935	2317	tags=43%, list=12%, signal=38%	OXTR/PTN/HAS2/EGR1/OPRL1/IGF1R
GOBP_REGULATION_OF_LONG_TERM_SYNAPTIC_POTENTIATION	GOBP_REGULATION_OF_LONG_TERM_SYNAPTIC_POTENTIATION	42	0.550631508	1.697683232	0.004710876	0.037220742	0.028607689	4313	tags=48%, list=23%, signal=37%	ADCY8/CX3CR1/PTN/ADCY1/FAM107A/RELN/ARC/EPHA4/CYP46A1/CHRNA7/EPHB2/SCGN/CALB2/DRD2/ADORA2A/LGMN/APP/NRGN/ABL1/SHISA7
GOBP_SERINE_PHOSPHORYLATION_OF_STAT_PROTEIN	GOBP_SERINE_PHOSPHORYLATION_OF_STAT_PROTEIN	19	-0.630520694	-1.748875652	0.004821432	0.038007771	0.029212596	2909	tags=47%, list=16%, signal=40%	PWP1/CDK5/IFNA5/IFNE/IFNB1/IFNA4/LIF/IFNG/IFNW1
GOBP_PROTEIN_MONOUBIQUITINATION	GOBP_PROTEIN_MONOUBIQUITINATION	78	-0.40531036	-1.551160153	0.004816042	0.038007771	0.029212596	5564	tags=42%, list=30%, signal=30%	PDCD6/UBE2D3/RAD51/RAD18/TRIM37/UBE2O/RBX1/RNF2/CUL1/UBE2E1/UBE2R2/ZNF598/FANCG/RAG1/DTL/RNF220/FANCA/FANCB/BMI1/BRCC3/FANCC/KDM2B/PCGF2/FANCF/RNF126/FANCE/UHRF1/PCGF6/PCGF1/UBE3D/FANCL/ZC4H2/UBE2T
GOBP_REGULATION_OF_POSTSYNAPTIC_MEMBRANE_POTENTIAL	GOBP_REGULATION_OF_POSTSYNAPTIC_MEMBRANE_POTENTIAL	138	0.41718713	1.551301299	0.004875567	0.038390941	0.029507099	3082	tags=34%, list=17%, signal=29%	GRIK3/NPAS4/KCNA1/GRIA1/CUX2/CHRNA9/GRIA3/NETO1/SHANK1/CHRNA4/GRIN2A/GABRR3/GRID1/GRIN2C/RELN/GHRL/NLGN1/NRXN1/GABRB1/CHRNA6/GRM5/GABRR1/KCND2/SLC29A1/NLGN4X/GABRB2/CHRNA1/GABRA4/GRIK5/RIMS2/MEF2C/GABRR2/CHRNA7/RGS4/GRIK1/TRPV1/CBLN1/ABAT/GLRA1/HCRT/GRIK4/ADRB2/STX1B/SLC1A7/CHRNB3/MPP2/DLG4
GOBP_NEGATIVE_REGULATION_OF_BLOOD_CIRCULATION	GOBP_NEGATIVE_REGULATION_OF_BLOOD_CIRCULATION	23	0.638062902	1.758302515	0.004914774	0.038655838	0.029710697	3141	tags=43%, list=17%, signal=36%	ATP1A2/SPX/SPTBN4/PLN/AGTR2/PIK3CG/IL2/TRPV1/GJD3/PDE5A
GOBP_PROTEIN_TARGETING_TO_MITOCHONDRION	GOBP_PROTEIN_TARGETING_TO_MITOCHONDRION	99	-0.38070737	-1.52658805	0.004950923	0.038896107	0.029895367	5831	tags=56%, list=31%, signal=38%	BAG4/HSPA1L/TSPO/GSK3A/UBE2D3/IMMP2L/MTX1/HSPA4/UBE2J2/CHCHD4/DNAJC15/AIFM1/C11orf65/SIRT4/UBE2L3/USP36/TIMM50/TIMM9/PAM16/BCAP31/TIMM23/TIMM17A/PMPCB/AGK/MTX2/TIMM13/PARL/TIMM17B/GRPEL2/GRPEL1/NDUFA13/TOMM34/BID/TOMM5/TOMM22/DNAJC19/PITRM1/PMPCA/TOMM7/CSNK2A2/IMMP1L/TOMM20/PDCD5/FZD5/HAX1/TIMM21/TIMM8B/TIMM8A/TIMM44/HSPD1/ROMO1/TOMM40/DNLZ/UBL5/TIMM10
GOBP_EXTRACELLULAR_REGULATION_OF_SIGNAL_TRANSDUCTION	GOBP_EXTRACELLULAR_REGULATION_OF_SIGNAL_TRANSDUCTION	12	0.770099821	1.834836859	0.005065505	0.03970531	0.030517317	1552	tags=42%, list=8%, signal=38%	CER1/GREM2/FBN1/GREM1/NBL1
GOBP_BASEMENT_MEMBRANE_ASSEMBLY	GOBP_BASEMENT_MEMBRANE_ASSEMBLY	15	0.722106987	1.808349131	0.005071074	0.03970531	0.030517317	2843	tags=53%, list=15%, signal=45%	NTN4/PXDN/PHLDB1/LAMB2/RAMP2/NTNG2/LAMB1/NTNG1
GOBP_LONG_TERM_MEMORY	GOBP_LONG_TERM_MEMORY	36	0.600977052	1.793980247	0.00506127	0.03970531	0.030517317	3538	tags=42%, list=19%, signal=34%	ADCY8/NPAS4/GRIA1/SHANK1/CAMK2N1/ADCY1/RELN/ARC/CAMK4/NFATC4/NTF4/PJA2/DRD2/SLC2A4/CTNS
GOBP_RESPONSE_TO_AMPHETAMINE	GOBP_RESPONSE_TO_AMPHETAMINE	30	0.613255428	1.777123765	0.005083863	0.039756397	0.030556582	3852	tags=53%, list=21%, signal=42%	OXTR/EDNRA/TH/GRIN2A/CNR2/PDE1B/NR4A1/PPP1R1B/SLC1A1/SLC18A2/RGS4/RGS7/EDN1/DRD2/DBH/ADORA2A
GOBP_REGULATION_OF_CELLULAR_AMIDE_METABOLIC_PROCESS	GOBP_REGULATION_OF_CELLULAR_AMIDE_METABOLIC_PROCESS	429	-0.269254454	-1.263812739	0.005089048	0.039756397	0.030556582	6057	tags=40%, list=32%, signal=28%	ABCE1/TMED2/PATL1/GSAP/AGO2/ATXN2/EEF2/LARP1/CNOT11/PAIP2B/DHX36/ZC3H12A/GUF1/EIF1/RBM4B/EIF4E/EXOSC2/PPP1CA/CNOT6/GSK3A/SYNCRIP/RPUSD4/EIF4A2/CNOT4/PKM/FXR1/SLC2A13/MRPL13/CCL5/EIF4E2/CNOT10/KHDRBS1/EIF2S3/BZW1/ZNF385A/JMJD4/GEMIN5/SERP1/ATF4/EIF3D/EIF2B5/RMND1/METTL8/C1QBP/ORMDL2/SARNP/ZNF706/MALSU1/CALR/NSUN3/NCBP2/ZNF598/EXOSC7/PABPC1/TSFM/TRAP1/CELF4/SECISBP2/EIF2AK1/HNRNPU/NGDN/PAIP1/MLST8/…
GOBP_REGULATION_OF_PROTEIN_AUTOPHOSPHORYLATION	GOBP_REGULATION_OF_PROTEIN_AUTOPHOSPHORYLATION	41	0.566399097	1.742165005	0.005125665	0.039997461	0.030741863	2529	tags=34%, list=14%, signal=30%	NEK10/GREM1/ENPP1/ADIPOQ/PDGFD/NLRP12/PDGFB/PDGFA/PDGFC/ENG/JUN/GPNMB/VEGFC/PRLR
GOCC_INTRINSIC_COMPONENT_OF_EXTERNAL_SIDE_OF_PLASMA_MEMBRANE	GOCC_INTRINSIC_COMPONENT_OF_EXTERNAL_SIDE_OF_PLASMA_MEMBRANE	24	0.64165139	1.788708588	0.005150797	0.040148464	0.030857923	2967	tags=46%, list=16%, signal=39%	GP2/CA4/GPIHBP1/IGSF21/THY1/PRND/F10/FOLR2/F3/GP1BA/LHCGR
GOBP_DENDRITIC_CELL_APOPTOTIC_PROCESS	GOBP_DENDRITIC_CELL_APOPTOTIC_PROCESS	13	0.751601736	1.812486181	0.005190286	0.040311966	0.03098359	3660	tags=62%, list=20%, signal=49%	BLK/CXCL12/GAS6/CCR7/CCL19/AXL/RAPGEF2/CCL21
GOBP_LIGAND_GATED_ION_CHANNEL_SIGNALING_PATHWAY	GOBP_LIGAND_GATED_ION_CHANNEL_SIGNALING_PATHWAY	26	0.628144176	1.780343696	0.005215785	0.040311966	0.03098359	2697	tags=46%, list=14%, signal=40%	GRIK3/GRIA1/GRIA3/GRIA2/GRIN2A/GRID1/GRIN2C/GRIA4/GRIK5/GRIK1/CPEB4/GRIK4
GOBP_REGULATION_OF_VENTRICULAR_CARDIAC_MUSCLE_CELL_MEMBRANE_REPOLARIZATION	GOBP_REGULATION_OF_VENTRICULAR_CARDIAC_MUSCLE_CELL_MEMBRANE_REPOLARIZATION	21	0.661665235	1.775941703	0.005203023	0.040311966	0.03098359	4188	tags=52%, list=22%, signal=41%	SCN4B/KCNE1/KCNE4/ANK2/SCN1B/CACNA2D1/CAV3/SCN5A/KCNE3/KCNQ1/WDR1
GOBP_RENAL_FILTRATION	GOBP_RENAL_FILTRATION	25	0.630945297	1.767123034	0.005178647	0.040311966	0.03098359	1928	tags=36%, list=10%, signal=32%	EDNRA/CORO2B/SULF1/F2R/GAS6/CD34/TMEM63C/PDGFB/MCAM
GOCC_U2_TYPE_CATALYTIC_STEP_2_SPLICEOSOME	GOCC_U2_TYPE_CATALYTIC_STEP_2_SPLICEOSOME	30	-0.568669534	-1.763260383	0.005218208	0.040311966	0.03098359	6062	tags=63%, list=33%, signal=43%	CRNKL1/CWC22/SNRNP40/PRPF19/PPIL1/SNRPA1/PPIE/CWC15/XAB2/SNRPB2/BCAS2/SNRPB/SNRPD3/BUD31/SNRPD2/SNRPD1/SNRPE/SNRPG/SNRPF
GOBP_REGULATION_OF_ANTIGEN_RECEPTOR_MEDIATED_SIGNALING_PATHWAY	GOBP_REGULATION_OF_ANTIGEN_RECEPTOR_MEDIATED_SIGNALING_PATHWAY	62	0.497819475	1.658541135	0.005207193	0.040311966	0.03098359	4305	tags=42%, list=23%, signal=32%	BLK/CD22/CD19/FCRL3/CEACAM1/THY1/PVRIG/CCR7/CMTM3/CD160/GCSAML/PRKCB/TESPA1/STAP1/PLCL2/CARD11/NFAM1/PTPRC/DUSP3/SH2D1A/FOXP1/PRKCH/LCK/TRAT1/ELF1/PTPRJ
GOBP_ACTIVATION_OF_IMMUNE_RESPONSE	GOBP_ACTIVATION_OF_IMMUNE_RESPONSE	302	0.356473358	1.424923417	0.005210557	0.040311966	0.03098359	4566	tags=35%, list=24%, signal=27%	C7/C6/FCN2/MFAP4/BLK/MASP1/C4BPA/MS4A1/C8B/CD22/BTN1A1/CFHR1/CD19/FCRL3/BANK1/MOG/CACNB4/C5AR2/CEACAM1/INPP5D/CFD/THY1/C4B/PVRIG/CCR7/CFI/C4A/KLRC3/NR4A3/CD79B/MEF2C/CD28/NCR3/KLRC4/CFHR4/BTNL9/C4BPB/NFATC2/LILRA2/A2M/CMTM3/CR2/KLRC4-KLRK1/TXK/TLR4/CR1/GATA3/VTCN1/CLU/KLHL6/CFH/BMX/BTNL2/TREM2/CD160/GCSAML/PRKCB/TESPA1/ITK/STAP1/PLCL2/CARD11/FYN/NFAM1/ZAP70/GPR33/CD79A/C8A/PTPRC/DUSP3/FPR1/C5AR1/…
GOMF_ACTIN_BINDING	GOMF_ACTIN_BINDING	424	0.331086335	1.353523199	0.00519619	0.040311966	0.03098359	5048	tags=38%, list=27%, signal=28%	ADCY8/MYH11/CNN1/LMOD1/FLNC/MYH4/KCNMA1/SLC6A2/MAPT/FMN2/MYL3/MYO7B/MYH13/CORO2B/MYH8/MYPN/TAGLN/MLPH/SPTBN4/PKNOX2/MYLK/FAM107A/SAMD14/PLEKHH2/ANTXR1/MAP1A/SHROOM4/CEACAM1/ABLIM3/MYOM3/TNS1/KLHL3/MYOZ3/KBTBD13/PIP/DAAM2/IQGAP2/GAS7/SYNPO2L/PHACTR1/CALD1/ERMN/PDLIM4/MYOZ1/MYH1/SYNE1/TPM2/SYNE3/MYOZ2/TMSB4Y/MYO1D/LIMA1/DIXDC1/MYO18A/SNTG2/SORBS1/LSP1/MYO3B/MICAL2/MYOT/LIMCH1/NEXN/MYO16/KLHL4/MYOM1…
GOBP_INTERSTRAND_CROSS_LINK_REPAIR	GOBP_INTERSTRAND_CROSS_LINK_REPAIR	35	-0.527960734	-1.706489803	0.005230196	0.040359681	0.031020263	6124	tags=60%, list=33%, signal=40%	MCM8/DCLRE1B/EXO5/RAD51/ATR/FANCG/RAD51D/FANCI/FANCA/DCLRE1C/FANCB/NUCKS1/RFWD3/FANCC/FANCF/RAD51AP2/FANCE/DCLRE1A/FANCL/NEIL3/RAD51AP1
GOBP_BONE_TRABECULA_MORPHOGENESIS	GOBP_BONE_TRABECULA_MORPHOGENESIS	13	0.751200843	1.811519427	0.005257256	0.040523467	0.031146149	1047	tags=31%, list=6%, signal=29%	CHAD/COL1A1/GREM1/MMP2
GOBP_MRNA_MODIFICATION	GOBP_MRNA_MODIFICATION	29	-0.562545372	-1.73661372	0.005284209	0.040596049	0.031201935	6429	tags=69%, list=34%, signal=45%	A1CF/PUS3/RPUSD2/WTAP/DNAJB11/TRMT61B/RPUSD4/NSUN2/METTL8/TRMT61A/CBLL1/PUS7L/TRUB1/HNRNPAB/TRMT6/PUS7/TRMT10C/DKC1/PUS1/APOBEC1
GOBP_REGULATION_OF_NEURON_DIFFERENTIATION	GOBP_REGULATION_OF_NEURON_DIFFERENTIATION	185	0.387388047	1.485872992	0.005276875	0.040596049	0.031201935	3130	tags=29%, list=17%, signal=25%	LBX1/ZNF536/PCP4/BRINP3/HEYL/SFRP2/GDF6/PAX6/FEZF2/GDF7/EDNRB/SOCS2/SOX3/MMD2/CXCL12/ZEB1/FOXA1/HES5/FEZ1/BRINP1/RELN/ALK/VWC2/CNTN4/NLGN1/FGF20/NTF3/HOXD3/GLI3/DLX1/NBL1/TCF4/NRCAM/DIXDC1/MEF2C/PHOX2B/NGF/DTX1/BMP4/DLX2/TRPC5/GDPD5/ITGB1/NTF4/RAP1GAP/MAG/ADRA2B/RARA/FGFR1/SIX3/NOTCH3/NREP/GPRC5B/DLL1
GOBP_CELLULAR_RESPONSE_TO_INORGANIC_SUBSTANCE	GOBP_CELLULAR_RESPONSE_TO_INORGANIC_SUBSTANCE	215	0.378889767	1.470014226	0.005284079	0.040596049	0.031201935	4274	tags=36%, list=23%, signal=28%	ADCY8/CER1/KCNA1/CYP1A1/NPTX1/FABP4/KCNB1/SMPD3/KCNH1/TH/DPEP1/RASGRP2/KCNK3/ALOX15/ADCY1/SLC40A1/SYT9/CACNA1H/CAPN3/CYP11B1/NLGN1/CPNE6/CRHBP/KCNC2/SLC13A5/SERPINF1/AKR1C3/SYT8/FOSB/NFATC4/MEF2C/PHOX2B/SLFN14/SLC1A1/JUN/FOS/HMOX1/PKD2/CPNE4/FOXO1/GLRA1/FBP1/WNT5A/EDN1/MT1B/CPNE5/INHBB/HFE/BACE1/MMP3/DLG4/SMPD1/SYT11/SLC12A3/SLC12A2/RASA4B/SYT17/RYR1/CLDN1/GUCA1A/ATP7A/TLR9/SCN5A/ALAD/LGMN/SYT2/A…
GOBP_POSITIVE_REGULATION_OF_VOLTAGE_GATED_POTASSIUM_CHANNEL_ACTIVITY	GOBP_POSITIVE_REGULATION_OF_VOLTAGE_GATED_POTASSIUM_CHANNEL_ACTIVITY	18	0.683144055	1.766912918	0.005304687	0.04066341	0.031253708	2531	tags=50%, list=14%, signal=43%	KCNA1/KCNE1/KCNK3/KCNC2/AKAP6/KCNIP2/TREM2/ABCC8/LRRC38
GOBP_REGULATION_OF_PHOSPHOLIPASE_C_ACTIVITY	GOBP_REGULATION_OF_PHOSPHOLIPASE_C_ACTIVITY	41	0.564540968	1.736449658	0.005303431	0.04066341	0.031253708	2957	tags=46%, list=16%, signal=39%	ESR1/ADCYAP1R1/EDNRA/PDGFRB/P2RY12/AVPR1A/ARHGAP6/PDGFRA/HTR2B/NMUR1/LPAR1/S1PR4/TXK/FLT1/AGT/SELE/ITK/RASGRP4/FGFR1
GOBP_FACE_MORPHOGENESIS	GOBP_FACE_MORPHOGENESIS	30	0.610965811	1.770488794	0.00533035	0.040770133	0.031335735	3967	tags=47%, list=21%, signal=37%	NOG/TGFB3/COL1A1/CLDN5/CRISPLD2/PDGFRA/MMP2/LEF1/CSRNP1/ARID5B/PAX9/ASPH/TBX1/MYH3
GOBP_POSITIVE_REGULATION_OF_ION_TRANSMEMBRANE_TRANSPORT	GOBP_POSITIVE_REGULATION_OF_ION_TRANSMEMBRANE_TRANSPORT	176	0.394928405	1.510900564	0.005330142	0.040770133	0.031335735	3257	tags=31%, list=17%, signal=26%	KCNA1/JPH2/ADCYAP1R1/EDNRA/MS4A1/CEMIP/KCNE1/CALCR/KCNK3/F2R/CACNG4/CD19/WNK4/TRPC6/CAPN3/FXYD1/APLNR/NOS1/PDZK1/CACNB4/RELN/ABCB1/EDN3/KCNMB1/ARC/THY1/TESC/KCNC2/LACRT/ANK2/RAMP3/PINK1/AKAP6/CACNG2/CACNA2D1/GSTM2/KCNIP2/PKD2/EPHB2/TREM2/AGT/ITGB1/ABCC8/LRRC38/RGS7/SLC9A3R1/ADRB2/EDN1/EHD3/LHCGR/RGN/CASQ1/F2RL3/PPP3R2
GOBP_MYOTUBE_DIFFERENTIATION	GOBP_MYOTUBE_DIFFERENTIATION	114	0.432279965	1.571120768	0.005345457	0.040840702	0.031389974	3955	tags=37%, list=21%, signal=29%	ACTA1/SCGB3A1/ERVFRD-1/ADAM12/KCNH1/AVPR1A/SMYD1/ADAMTS15/CACNA1H/IGF1/TMEM119/NOS1/MYOD1/MYOCD/MMP14/CYP26B1/EHD2/BHLHA15/MEF2C/ERVW-1/IL4R/NFATC2/CNTNAP1/ITGB1/JAM2/FER1L5/CAPN2/MYOF/WNT1/MYH9/HDAC9/ATP11A/SPG11/RYR1/GDF15/KLHL40/CAV3/DOCK1/SORT1/DOCK2/TBX1/CACNA1S
GOMF_HEPARAN_SULFATE_PROTEOGLYCAN_BINDING	GOMF_HEPARAN_SULFATE_PROTEOGLYCAN_BINDING	18	0.682819274	1.766072891	0.005369774	0.040981408	0.03149812	2370	tags=61%, list=13%, signal=53%	SEMA5A/HPSE2/LRP1/FBLN7/FGF20/SLIT1/COMP/ITGA2/LPL/FST/CFH
GOBP_MULTICELLULAR_ORGANISM_GROWTH	GOBP_MULTICELLULAR_ORGANISM_GROWTH	140	0.4161668	1.548756023	0.005379212	0.04100837	0.031518843	2858	tags=24%, list=15%, signal=21%	GHRH/PRLH/DIO3/SLC1A2/ADRB3/SMPD3/COL3A1/IGF2/SLITRK1/SPTBN4/SOCS2/SCNN1B/IGF1/AR/FOXS1/PKDCC/GHRL/SLC4A10/KLF2/HEG1/COMP/GPR21/ETNK2/PLAC8/TNS2/SLC25A25/ARID5B/VIL1/SLITRK6/STAT5B/NPPC/ADRB2/RAI1/RARA
GOBP_CALCIUM_ION_HOMEOSTASIS	GOBP_CALCIUM_ION_HOMEOSTASIS	297	0.35448229	1.418040088	0.005447632	0.041484436	0.031884745	3772	tags=31%, list=20%, signal=25%	ADCY8/ATP1A2/JPH2/GRIA1/SLC24A2/CASQ2/CACNA1C/ELANE/EDNRA/GP5/TMEM178A/CCL14/CEMIP/TFAP2B/TNFSF11/GPR12/XCR1/CXCL12/F2R/SGCD/CD19/PTH1R/WNK4/PLN/TRPC6/HRC/CAPN3/KL/APLNR/JPH4/NOS1/CDH23/EDN3/ATP2B2/ITPR1/HTR1B/TRPC4/THY1/SYPL2/LACRT/ANK2/GRM5/ATP7B/PRKD1/HTR2B/CDH5/KDR/CCR7/ITGB3/JSRP1/ATP2A3/NT5E/CASR/AKAP6/CCL19/GSTM2/DHRS7C/SLC24A3/CHRNA7/TRPV1/PKD2/TRPC5/CCR1/PRKCB/ANKH/SCGN/WNT5A/CIB3/GP1BA/…
GOCC_SPINDLE_MICROTUBULE	GOCC_SPINDLE_MICROTUBULE	82	-0.408023098	-1.579930514	0.005491958	0.041744435	0.032084579	5050	tags=35%, list=27%, signal=26%	MAPRE1/CHMP1A/PRC1/CHMP4B/HNRNPU/SKA2/HAUS7/KIF4A/PSRC1/PLK1/HAUS8/KNTC1/ZWILCH/KIF18B/AURKA/HAUS1/FAM161A/BOD1/CDK1/AURKB/CENPE/KIF11/SKA3/BIRC5/KIF18A/POLB/HAUS6/MISP/SKA1
GOBP_SENSORY_PERCEPTION_OF_CHEMICAL_STIMULUS	GOBP_SENSORY_PERCEPTION_OF_CHEMICAL_STIMULUS	192	-0.323158449	-1.429498235	0.005499807	0.041744435	0.032084579	1326	tags=19%, list=7%, signal=18%	OR1J1/BEST2/OR1J2/OR2H2/OR2AE1/OR8A1/TAS2R13/OR2J3/OR13C5/GFY/OR13A1/ASIC3/GJB4/OR1L1/OR11H4/OR1Q1/OR2W3/OR1N1/TAS2R8/OR9Q1/CNGB1/OR14K1/P2RX2/RTP1/OR1F1/OR2H1/GNG13/TRPA1/OR56A3/OR51J1/OR1M1/OR7E24/OR8G5/SYT10/CA6/UGT2A1/RTP3
GOBP_NEGATIVE_REGULATION_OF_PROTEOLYSIS	GOBP_NEGATIVE_REGULATION_OF_PROTEOLYSIS	321	0.349065593	1.402893812	0.005496178	0.041744435	0.032084579	2285	tags=20%, list=12%, signal=18%	SMR3B/SERPINB11/SMR3A/SERPINA11/SPINK8/TTC36/PAX2/CST9/CST5/SERPINA9/SERPINA12/PI16/GPC3/HGF/TIMP3/SFRP2/ITIH6/CST9L/AMBP/COL6A3/DPEP1/SPINK2/CST2/LRP1/PZP/ITIH3/MAP1A/THBS1/TIMP2/ITIH5/R3HDML/SPINK1/VTN/PLAT/GAS6/LCN1/EPHA4/WFDC11/C4B/SERPINF1/SERPIND1/SPP2/SPOCK1/C4A/TM4SF20/NR4A1/TIMP4/USP17L2/WFIKKN2/GAS1/CRB2/TFPI/CPAMD8/SERPINE1/PLAU/NGF/RECK/TMEM98/ECM1/A2M/PAPLN/CR1/SPINK6
GOBP_REGULATION_OF_ACTIN_FILAMENT_BUNDLE_ASSEMBLY	GOBP_REGULATION_OF_ACTIN_FILAMENT_BUNDLE_ASSEMBLY	99	0.437251324	1.555783304	0.005523392	0.04187768	0.03218699	4391	tags=34%, list=24%, signal=26%	TGFB3/SHANK1/MYOC/CORO2B/ARHGAP6/ARHGEF15/NRP1/DLC1/S1PR1/RAPGEF3/SYNPO2L/ARHGAP28/LPAR1/LIMCH1/SYNPO2/SMAD3/VIL1/MTSS1/TPM1/FERMT2/EVL/FHOD1/MET/TMEFF2/SYNPO/TGFBR1/ARAP1/PTGER4/GPR65/SERPINF2/BBS4/ABL1/SORBS3/FLNA
GOCC_NUCLEAR_REPLICATION_FORK	GOCC_NUCLEAR_REPLICATION_FORK	32	-0.554079071	-1.734410649	0.005541101	0.041928606	0.032226132	6055	tags=69%, list=32%, signal=46%	RPA2/RPA4/SMARCAD1/BAZ1B/POLD3/POLA2/WDHD1/POLD1/PRIM2/TONSL/TIMELESS/RPA3/CARM1/PRIM1/PCNA/MMS22L/ZMIZ2/POLD2/EME2/EME1/MCM10/TIPIN
GOBP_TISSUE_HOMEOSTASIS	GOBP_TISSUE_HOMEOSTASIS	258	0.365928882	1.446397901	0.005542183	0.041928606	0.032226132	3606	tags=31%, list=19%, signal=25%	TFF3/COL2A1/MUC6/PRLH/TFF1/VSTM4/RPE65/SIGLEC15/PDK4/CTSK/COL3A1/CLDN5/TNFSF11/LAMA2/CLDN18/F2R/PTH1R/TMEM119/DCSTAMP/NOX4/CYTL1/S1PR1/CDH23/NXNL1/INPP5D/LCN1/LDB2/JAM3/PIP/CD34/CUBN/HOXA13/ESAM/LACRT/COMP/CDH5/KDR/ITGB3/ALDH1A1/PECAM1/EPAS1/CRB2/APBB2/SLC1A1/ITGB6/KLHL10/GATA1/TLR4/VCL/LYZ/ITGB1/ABCC8/JAM2/NOS3/SERPINA3/TUB/ADRB2/UBASH3B/SLC22A5/POTEI/LTBP3/ILDR2/PIGR/RCN3/GJA1/NXNL2/SPP1/LRRK1/…
GOMF_TRANSMEMBRANE_RECEPTOR_PROTEIN_TYROSINE_KINASE_ACTIVITY	GOMF_TRANSMEMBRANE_RECEPTOR_PROTEIN_TYROSINE_KINASE_ACTIVITY	63	0.486053879	1.621263505	0.005563568	0.042044593	0.032315279	2957	tags=38%, list=16%, signal=32%	ERBB4/NTRK1/PDGFRB/TEK/NRP1/INSRR/PDGFRA/FGFR3/TIE1/ALK/EPHA3/EPHA4/KDR/EPHA5/ROR1/IGF1R/ROR2/EPHB2/FLT1/AXL/EFEMP1/FLT4/PDGFRL/FGFR1
GOBP_NEUROINFLAMMATORY_RESPONSE	GOBP_NEUROINFLAMMATORY_RESPONSE	65	0.481231503	1.613172269	0.005618927	0.042416788	0.032601346	3993	tags=40%, list=21%, signal=32%	ADCY8/CX3CR1/MAPT/IL33/ADCY1/LRP1/IGF1/CD200/JUN/TRPV1/CLU/TREM2/ITGB1/TTBK1/STAP1/CD200R1/MMP3/SYT11/PTPRC/C5AR1/ATM/TLR9/ADORA2A/TNFRSF1B/CST7/APP
GOBP_AMINOGLYCAN_BIOSYNTHETIC_PROCESS	GOBP_AMINOGLYCAN_BIOSYNTHETIC_PROCESS	81	0.472138535	1.624085449	0.005631024	0.042461958	0.032636064	5584	tags=52%, list=30%, signal=36%	HAS1/PDGFRB/SMPD3/HAS3/CEMIP/B3GNT6/CHSY3/GALNT5/HAS2/CHST1/TGFB1/XYLT1/PDGFB/CHST13/B3GNT9/HYAL1/CHPF/NDST1/CHST15/HS3ST1/B3GNT7/CHST7/ST3GAL2/ANGPT1/XYLT2/HS3ST5/DSEL/B3GNT8/CHSY1/DSE/HS3ST2/CHST6/NDST4/NDST2/CHST11/CHST3/UGDH/SLC10A7/HS3ST6/CHST14/EXT2/CHST2
GOBP_EXPLORATION_BEHAVIOR	GOBP_EXPLORATION_BEHAVIOR	27	0.615893771	1.758376745	0.005643738	0.042465611	0.032638872	1263	tags=37%, list=7%, signal=35%	NOG/ATP1A2/HTR1A/PENK/CHL1/TNR/AGTR2/BRINP1/DPP4/SLC4A10
GOMF_ALPHA_ACTININ_BINDING	GOMF_ALPHA_ACTININ_BINDING	27	0.615767111	1.75801513	0.005643738	0.042465611	0.032638872	4060	tags=63%, list=22%, signal=49%	PTPRT/CACNA1C/MYPN/KCNA5/PDLIM4/MYOT/PKD2/PALLD/SYNPO2/LDB3/RARA/PDLIM7/KCNN2/PDLIM5/PRICKLE4/ADORA2A/CACNA1D
GOBP_BONE_REMODELING	GOBP_BONE_REMODELING	86	0.455246403	1.582705165	0.005656769	0.042471633	0.0326435	4170	tags=42%, list=22%, signal=33%	TGFB3/SIGLEC15/LEP/PTN/PDK4/CTSK/GREM1/TNFSF11/CLDN18/PTH1R/TMEM119/DCSTAMP/NOX4/S1PR1/INPP5D/HTR1B/SPP2/ITGB3/LEPR/TGFB1/CTHRC1/MITF/LGR4/ADRB2/UBASH3B/LTBP3/GJA1/SPP1/LRRK1/PLEKHM1/P3H4/LRP5/IL20RA/TRAF6/NOTCH2/TCIRG1
GOBP_REGULATION_OF_NEUROTRANSMITTER_LEVELS	GOBP_REGULATION_OF_NEUROTRANSMITTER_LEVELS	215	0.378006153	1.466585987	0.005651658	0.042471633	0.0326435	3984	tags=34%, list=21%, signal=27%	ATP1A2/SLC44A4/NRXN2/SLC6A2/SLC1A2/CADPS/SLC4A8/TH/CHRM2/ADCY1/SYT9/PDE1B/ADRA2A/SLC6A1/LIN7A/NOS1/CACNB4/SLC22A3/HTR1B/NLGN1/NRXN1/MAOB/CHRNA6/RPH3AL/PTPRN2/SLC29A1/CAMK2A/SYT8/ITGB3/NR4A1/GRIK5/RIMS2/MEF2C/SLC5A7/UNC13C/SLC6A12/CHAT/SLC18A2/MCTP1/ABAT/CSPG5/ITGB1/PRKCB/HCRT/CPLX2/STXBP1/SYN2/STX1B/SLC1A7/BACE1/CHRNB3/SYN3/P2RY4/GDNF/GFAP/COLQ/BAIAP3/SYT11/DRD2/SNAP25/DBH/VAMP2/ACHE/CPLX1/RIMS4/…
[truncated: 61 more rows]
