# Supplementary material for: Constructing a novel prognostic model for triple-negative breast cancer based on genes associated with vasculogenic mimicry
Source: Aging (Albany NY). 2024 May 8;16(9):8086–109. doi: 10.18632/aging.205806 (PMC11132006; doi:10.18632/aging.205806)
Supplement: Supplementary Table 6 [file aging-16-205806-s007.xls]

Supplementary Table 6. GSEA_KEGG_result.
ID	Description	setSize	enrichmentScore	NES	pvalue	p.adjust	qvalue	rank	leading_edge	core_enrichment
KEGG_RIBOSOME	KEGG_RIBOSOME	87	-0.716144051	-2.808418567	1.00E-10	6.13E-09	4.49E-09	4017	tags=90%, list=22%, signal=71%	RPL26/RPL21/RPS9/RPL27/RPL23A/RPS29/RPS5/RPS3A/RPL13A/RPL10/RPL22L1/RSL24D1/RPL32/RPS27/RPS26/RPL7/RPL7A/RPS4X/RPL23/RPS15/RPL35/RPL11/RPSA/RPL34/RPLP1/FAU/RPL22/RPS16/RPL9/RPS11/RPS17/RPLP0/RPS15A/RPS20/RPL29/RPS25/RPL18/RPL28/RPL8/RPL13/RPL6/RPS13/RPL37A/RPL12/RPS3/RPL31/RPS12/RPL4/RPL19/RPS10/UBA52/RPL14/RPL5/RPS21/RPS8/RPL30/RPL35A/RPS19/RPL17/RPL26L1/RPL3L/RPS18/RPS27A/RPS28/RPL37/RPL18A/RPS…
KEGG_ECM_RECEPTOR_INTERACTION	KEGG_ECM_RECEPTOR_INTERACTION	82	0.748992879	2.615627284	1.00E-10	6.13E-09	4.49E-09	2818	tags=62%, list=15%, signal=53%	COL2A1/CHAD/TNN/ITGA11/COL5A3/TNC/GP5/TNXB/COL3A1/COL1A2/COL4A6/COL1A1/FN1/COL6A3/ITGA8/COL5A2/THBS4/THBS2/LAMA2/COL5A1/HSPG2/LAMA4/TNR/COL11A1/ITGA1/VWF/IBSP/THBS1/RELN/VTN/COL4A2/COL4A1/LAMC3/CD36/COMP/ITGB3/COL6A2/ITGA2/ITGB5/COL6A1/ITGA5/COL6A6/ITGB6/ITGA4/LAMB2/ITGAV/SDC2/ITGB1/ITGA10/LAMB1/GP1BA
KEGG_FOCAL_ADHESION	KEGG_FOCAL_ADHESION	197	0.58415685	2.262417815	1.00E-10	6.13E-09	4.49E-09	3828	tags=44%, list=21%, signal=35%	COL2A1/CHAD/TNN/FLNC/HGF/ITGA11/COL5A3/TNC/PDGFRB/TNXB/COL3A1/COL1A2/COL4A6/COL1A1/FN1/COL6A3/ITGA8/COL5A2/THBS4/THBS2/LAMA2/COL5A1/LAMA4/MYLK/TNR/IGF1/MYL7/COL11A1/PDGFRA/ITGA1/VWF/IBSP/THBS1/RELN/VTN/PDGFD/PIK3CG/COL4A2/COL4A1/MYL9/LAMC3/COMP/KDR/ITGB3/COL6A2/ITGA2/ITGB5/PDGFB/COL6A1/PDGFA/ITGA5/COL6A6/PDGFC/SHC2/ITGB6/JUN/ITGA4/LAMB2/IGF1R/FLT1/VEGFC/ITGAV/VCL/FLT4/ITGB1/PRKCB/CCND1/ILK/FYN/MY…
KEGG_SPLICEOSOME	KEGG_SPLICEOSOME	125	-0.556882693	-2.316943036	2.00E-10	9.20E-09	6.74E-09	7172	tags=74%, list=38%, signal=46%	SRSF4/RBM22/DDX42/SF3B2/PRPF18/THOC2/SYF2/PRPF38B/SNRNP27/HNRNPK/SRSF6/PRPF4/CTNNBL1/PRPF40A/SRSF10/PUF60/RBM8A/PRPF31/CRNKL1/SF3A3/U2AF2/TRA2A/LSM3/TRA2B/LSM6/HSPA1L/SART1/CHERP/SNRNP40/WBP11/HSPA2/PRPF19/HNRNPA3/PHF5A/SF3B3/HNRNPC/PPIL1/SRSF3/SNRPA1/TCERG1/NCBP2/SRSF1/HNRNPA1L2/PPIE/CWC15/HNRNPU/PRPF3/PRPF38A/SRSF2/RBMX/EIF4A3/SRSF9/XAB2/SNRPB2/SRSF7/USP39/BCAS2/SF3B4/SF3B5/PQBP1/SF3A2/THOC1/HS…
KEGG_PARKINSONS_DISEASE	KEGG_PARKINSONS_DISEASE	112	-0.563915319	-2.336560906	1.71E-09	6.30E-08	4.62E-08	4166	tags=56%, list=22%, signal=44%	NDUFAB1/NDUFC2/VDAC3/NDUFC1/NDUFA2/COX8A/NDUFB6/NDUFS6/COX7A2/NDUFB2/NDUFB3/COX6B2/UQCRB/NDUFB9/NDUFS3/SLC25A5/COX7C/COX8C/SDHB/NDUFB10/NDUFA8/UBE2L6/VDAC2/NDUFB1/SLC25A31/CYC1/COX6A2/UQCR10/NDUFA4/COX7A2L/NDUFA5/NDUFV2/COX6B1/NDUFB4/COX5A/COX7B/SNCAIP/NDUFA3/COX5B/NDUFA1/CYCS/NDUFB7/COX4I1/COX6A1/NDUFB8/NDUFS5/UQCRH/NDUFA9/UQCRHL/MT-CO1/MT-CO3/MT-ATP8/MT-CYB/MT-ND5/MT-CO2/MT-ND4/MT-ND3/MT-ND2/MT…
KEGG_OXIDATIVE_PHOSPHORYLATION	KEGG_OXIDATIVE_PHOSPHORYLATION	114	-0.553496572	-2.289532709	6.29E-09	1.93E-07	1.41E-07	4450	tags=59%, list=24%, signal=45%	ATP6V0A4/NDUFS8/ATP6V0E1/NDUFAB1/NDUFC2/ATP6V1E2/NDUFC1/ATP6V0A2/NDUFA2/COX8A/PPA1/NDUFB6/NDUFS6/COX7A2/NDUFB2/NDUFB3/COX6B2/UQCRB/NDUFB9/NDUFS3/COX7C/ATP12A/COX8C/SDHB/NDUFB10/NDUFA8/NDUFB1/CYC1/COX6A2/UQCR10/NDUFA4/COX7A2L/NDUFA5/NDUFV2/COX6B1/ATP6V1F/NDUFB4/COX5A/COX7B/ATP6V0E2/NDUFA3/COX5B/NDUFA11/NDUFA1/NDUFB7/COX4I1/COX6A1/NDUFB8/NDUFS5/COX17/UQCRH/NDUFA9/UQCRHL/MT-CO1/MT-CO3/MT-ATP8/MT-CYB…
KEGG_NEUROACTIVE_LIGAND_RECEPTOR_INTERACTION	KEGG_NEUROACTIVE_LIGAND_RECEPTOR_INTERACTION	259	0.482704139	1.912303152	1.57E-08	4.14E-07	3.03E-07	3429	tags=45%, list=18%, signal=37%	GRIK3/GRPR/MC5R/SSTR4/CCKAR/GRIA1/HTR1A/CTSG/OXTR/ADCYAP1R1/CHRNA9/GRIA3/F2RL2/PTGER3/LEP/EDNRA/CCKBR/GRIA2/ADRB3/CHRNA4/CALCR/CHRM2/AVPR2/GLP2R/AVPR1A/HTR1F/PTGDR/GRIN2A/EDNRB/F2R/HTR6/PTH1R/NPY2R/CNR2/GRID1/ADRA2A/AGTR2/APLNR/GRIN2C/LPAR4/S1PR1/GRM8/HTR1B/MCHR2/AGTR1/GABRB1/NPBWR1/GRM7/GRM2/CALCRL/SCTR/CHRNA6/GRM5/P2RY2/HTR2B/GABRR1/GIPR/ADRA1D/CHRM4/MTNR1B/LEPR/BDKRB2/TSHB/GABRB2/GRIA4/UTS2R/C…
KEGG_CALCIUM_SIGNALING_PATHWAY	KEGG_CALCIUM_SIGNALING_PATHWAY	176	0.498894883	1.902724179	1.23E-06	2.82E-05	2.07E-05	3268	tags=36%, list=18%, signal=30%	ADCY8/GRPR/CALML3/CCKAR/CACNA1G/OXTR/ERBB4/PTGER3/CACNA1C/EDNRA/CCKBR/ADRB3/PDGFRB/CHRM2/AVPR1A/PHKG1/ADCY1/GRIN2A/EDNRB/PDE1A/F2R/HTR6/MYLK/CACNA1H/PLN/PDE1B/GRIN2C/PDGFRA/NOS1/ATP2B2/ITPR1/ADCY4/AGTR1/GNA14/GRM5/HTR2B/CAMK4/ADRA1D/CAMK2A/PLCB1/BDKRB2/ATP2A3/BST1/PLCD1/TBXA2R/HRH1/CHRNA7/PDE1C/PRKCB/NOS3/PRKACB/MYLK3/CYSLTR1/ADRB2/NOS2/LHCGR/PLCD3/CHRM5/CYSLTR2/HRH2/ADCY9/TACR3/PPP3R2/ADCY2
KEGG_VASCULAR_SMOOTH_MUSCLE_CONTRACTION	KEGG_VASCULAR_SMOOTH_MUSCLE_CONTRACTION	111	0.547114055	1.960741797	1.96E-06	4.02E-05	2.94E-05	4126	tags=49%, list=22%, signal=38%	ADCY8/MYH11/CALML3/PLA2G5/ACTG2/KCNMA1/ACTA2/CACNA1C/EDNRA/PLA2G2C/PRKG1/AVPR1A/ADCY1/GUCY1A2/ADCY5/MYLK/PPP1R14A/NPR1/CYP4A11/KCNMB1/ITPR1/ADCY4/AGTR1/MYL9/CALCRL/ADRA1D/CALD1/PLCB1/RAMP3/PLA2G3/JMJD7-PLA2G4B/PTGIR/PLA2G2A/NPR2/PLA2G2E/RAMP2/PRKCB/PRKACB/MYLK3/CYP4A22/ADCY9/ADCY2/ARHGEF12/PLCB2/PPP1R12B/PLA2G4B/KCNMB2/ADORA2A/CACNA1S/PRKCH/ARHGEF1/CACNA1D/GNA12/ADCY7
KEGG_DILATED_CARDIOMYOPATHY	KEGG_DILATED_CARDIOMYOPATHY	89	0.576032482	2.01630481	2.99E-06	4.61E-05	3.37E-05	2864	tags=45%, list=15%, signal=38%	ADCY8/CACNG5/CACNG7/SGCA/TGFB3/ITGA11/CACNA1C/CACNA2D2/MYL3/ITGA8/ADCY1/LAMA2/CACNG8/SGCD/ADCY5/CACNG4/DES/PLN/IGF1/ITGA1/CACNB4/ADCY4/ACTC1/CACNG1/CACNA2D3/ITGB3/TGFB1/ITGA2/TPM2/ITGB5/ITGA5/CACNG2/CACNA2D1/ITGB6/ITGA4/ITGAV/ITGB1/PRKACB/ITGA10/TPM1
KEGG_CELL_CYCLE	KEGG_CELL_CYCLE	124	-0.476927962	-1.993917586	3.00E-06	4.61E-05	3.37E-05	5311	tags=55%, list=28%, signal=39%	ORC2/ORC4/YWHAZ/YWHAQ/RBX1/RAD21/CUL1/CDC6/PKMYT1/CDC16/ATR/HDAC1/ORC5/E2F4/CDK2/GADD45G/CDK4/CHEK1/ANAPC13/YWHAG/ANAPC5/TFDP1/PCNA/HDAC2/CDKN2D/CDK6/MAD2L2/CDKN2C/ORC3/PLK1/SMC3/CDC25C/ANAPC11/TFDP2/CDC25B/CDC25A/MCM7/BUB3/CHEK2/BUB1B/E2F3/ESPL1/CDK7/BUB1/MCM2/CDC45/ANAPC7/DBF4/SKP2/CCNB2/CDK1/ORC1/E2F1/MYC/ORC6/CDC20/MAD2L1/TTK/E2F5/CCNE1/CDC7/CCNB1/CCNA2/CDKN2A/SMC1B/PTTG1/CCNB3/CCNA1
KEGG_HUNTINGTONS_DISEASE	KEGG_HUNTINGTONS_DISEASE	166	-0.434318353	-1.905668987	2.81E-06	4.61E-05	3.37E-05	4724	tags=49%, list=25%, signal=37%	UQCRC1/SOD1/CLTA/TFAM/VDAC1/HDAC1/TBPL1/NDUFS8/NDUFAB1/POLR2G/NDUFC2/VDAC3/NDUFC1/NDUFA2/POLR2J3/COX8A/NDUFB6/NDUFS6/COX7A2/NDUFB2/NDUFB3/COX6B2/IFT57/UQCRB/NDUFB9/NDUFS3/HDAC2/SLC25A5/COX7C/POLR2K/POLR2D/COX8C/POLR2H/SDHB/NDUFB10/NDUFA8/VDAC2/NDUFB1/POLR2L/SLC25A31/CYC1/COX6A2/UQCR10/NDUFA4/COX7A2L/NDUFA5/NDUFV2/COX6B1/NDUFB4/COX5A/POLR2I/COX7B/CLTB/NDUFA3/COX5B/NDUFA1/CYCS/NDUFB7/COX4I1/COX6A1/…
KEGG_HYPERTROPHIC_CARDIOMYOPATHY_HCM	KEGG_HYPERTROPHIC_CARDIOMYOPATHY_HCM	83	0.559844139	1.958231893	1.03E-05	0.000145463	0.000106518	2864	tags=41%, list=15%, signal=35%	CACNG5/CACNG7/SGCA/TGFB3/ITGA11/CACNA1C/CACNA2D2/MYL3/ITGA8/LAMA2/CACNG8/SGCD/CACNG4/DES/IGF1/ITGA1/CACNB4/ACTC1/CACNG1/CACNA2D3/ITGB3/TGFB1/ITGA2/TPM2/ITGB5/ITGA5/CACNG2/CACNA2D1/ITGB6/ITGA4/ITGAV/ITGB1/ITGA10/TPM1
KEGG_PROTEASOME	KEGG_PROTEASOME	43	-0.595603497	-2.055158425	8.24E-05	0.001083409	0.000793343	7047	tags=86%, list=38%, signal=54%	PSMD7/PSMB6/PSMA7/PSMD11/PSMC4/PSMA6/PSMD3/PSMD2/PSMB10/PSMD4/PSMF1/PSMC6/PSMC2/PSMB1/PSMB7/PSME4/PSMC3/PSMC5/PSMA2/PSMA3/PSMB5/PSMB2/PSME1/PSMD14/PSMD13/PSMA5/POMP/PSMB8/PSMD12/PSMA1/PSMB4/PSMA4/PSMB3/PSMB9/PSME2/PSMB11/IFNG
KEGG_MAPK_SIGNALING_PATHWAY	KEGG_MAPK_SIGNALING_PATHWAY	263	0.402041476	1.59421144	0.000276701	0.003394194	0.002485451	2957	tags=25%, list=16%, signal=21%	CACNG5/CACNG7/PLA2G5/FLNC/CACNA1G/TGFB3/FGF4/FGF7/FGF10/CACNA1C/CACNA2D2/MAPT/NTRK1/PLA2G2C/PDGFRB/RASGRP2/CACNG8/CACNG4/CACNA1H/FGF1/PDGFRA/FGFR3/FGF19/CACNB4/FGF20/CACNG1/CACNA2D3/PTPN5/RASGRF2/NTF3/IL1R1/RPS6KA2/TGFB1/FGF22/NR4A1/PLA2G3/DUSP1/PDGFB/PDGFA/JMJD7-PLA2G4B/NFATC4/MEF2C/PLA2G2A/CACNG2/NGF/CACNA2D1/TGFBR2/FGF3/JUN/NFATC2/FGF18/FOS/MECOM/DUSP4/DUSP5/PLA2G2E/FGF14/PRKCB/PRKACB/NTF4/MAP…
KEGG_ARRHYTHMOGENIC_RIGHT_VENTRICULAR_CARDIOMYOPATHY_ARVC	KEGG_ARRHYTHMOGENIC_RIGHT_VENTRICULAR_CARDIOMYOPATHY_ARVC	74	0.520729366	1.790995436	0.000480329	0.005523785	0.004044877	2507	tags=38%, list=13%, signal=33%	CACNG5/CACNG7/SGCA/ITGA11/CACNA1C/CACNA2D2/ITGA8/LAMA2/CACNG8/SGCD/CACNG4/DES/ITGA1/CACNB4/CACNG1/LEF1/CACNA2D3/ITGB3/ITGA2/ITGB5/ITGA5/CACNG2/CACNA2D1/ITGB6/ITGA4/TCF7/ITGAV/ITGB1
KEGG_DNA_REPLICATION	KEGG_DNA_REPLICATION	36	-0.586736976	-1.953537198	0.000564266	0.005768051	0.004223744	6055	tags=72%, list=32%, signal=49%	RPA2/RPA4/POLD3/POLA2/POLD1/POLE3/PRIM2/FEN1/RPA3/RFC3/RNASEH2B/RNASEH1/PRIM1/POLE4/RFC2/PCNA/RFC4/DNA2/POLE/RFC5/POLD2/POLE2/MCM7/MCM2/RNASEH2A/SSBP1
KEGG_PYRIMIDINE_METABOLISM	KEGG_PYRIMIDINE_METABOLISM	97	-0.439943767	-1.783415832	0.000543907	0.005768051	0.004223744	6471	tags=60%, list=35%, signal=39%	POLR2C/POLR2E/CAD/POLR1C/NME7/ENTPD6/DCTD/RRM2/POLR1A/DHODH/POLD3/PNP/POLA2/POLD1/NME1-NME2/POLE3/ENTPD8/POLR3C/PRIM2/POLR3A/UPRT/POLR2G/DCK/POLR2J3/POLR1B/RRM1/PRIM1/TYMP/POLE4/POLR3B/TXNRD1/POLR3F/POLR2K/POLR2D/POLR1D/POLE/POLR2H/NT5C3A/UMPS/POLD2/CTPS1/POLR2L/UCK2/NT5C/DTYMK/POLR3K/NME4/NME3/POLE2/POLR2I/TK1/TYMS/PNPT1/POLR1E/POLR2J/NME1/CDA/POLR3G
KEGG_REGULATION_OF_ACTIN_CYTOSKELETON	KEGG_REGULATION_OF_ACTIN_CYTOSKELETON	208	0.410874498	1.59466493	0.000595982	0.005771617	0.004226356	4186	tags=33%, list=22%, signal=26%	FGF4/FGF7/ITGA11/FGF10/PDGFRB/FN1/ITGA8/CHRM2/F2R/MYLK/FGF1/MYL7/INSRR/PDGFRA/FGFR3/ITGA1/FGF19/PDGFD/PIK3CG/FGF20/MYL9/IQGAP2/CHRM4/ITGB3/BDKRB2/ITGAD/FGF22/ITGA2/ITGB5/PDGFB/PDGFA/TMSB4Y/ITGA5/PDGFC/ITGB6/FGF3/FGF18/ITGA4/FGF14/ITGAV/VCL/ITGB1/MYLK3/GSN/ITGA10/FGF16/FGFR1/ACTN1/CHRM5/MYH9/MYH10/ARHGEF12/FGF17/ITGAX/ARHGEF6/DOCK1/ITGAL/VAV3/PIK3R5/ARHGAP35/FGF2/FGD3/ARHGEF1/NCKAP1L/GNA12/ITGA3/B…
KEGG_RNA_DEGRADATION	KEGG_RNA_DEGRADATION	54	-0.499671873	-1.808322761	0.000772283	0.007105008	0.005202752	6936	tags=65%, list=37%, signal=41%	PAPOLA/C1D/CNOT3/DCP1B/PATL1/WDR61/EXOSC6/LSM3/LSM6/EXOSC2/CNOT6/MPHOSPH6/CNOT4/CNOT10/HSPA9/ENO2/PAPOLG/EXOSC7/LSM1/EXOSC3/EXOSC8/ENO1/LSM8/ZCCHC7/EXOSC4/EXOSC9/EXOSC5/LSM7/LSM2/EXOSC1/CNOT7/HSPD1/LSM4/LSM5/PNPT1
KEGG_BASE_EXCISION_REPAIR	KEGG_BASE_EXCISION_REPAIR	33	-0.578134933	-1.897009763	0.0009183	0.007680328	0.005624039	5605	tags=70%, list=30%, signal=49%	POLD3/POLL/HMGB1/POLD1/POLE3/SMUG1/FEN1/APEX2/PARP2/NTHL1/APEX1/POLE4/PCNA/TDG/POLE/MBD4/POLD2/POLE2/NEIL2/MUTYH/POLB/NEIL3/UNG
KEGG_NOD_LIKE_RECEPTOR_SIGNALING_PATHWAY	KEGG_NOD_LIKE_RECEPTOR_SIGNALING_PATHWAY	61	-0.489957403	-1.817170736	0.000916632	0.007680328	0.005624039	1621	tags=26%, list=9%, signal=24%	NFKBIA/CXCL8/IL1B/MEFV/IL18/PYCARD/RIPK2/CCL13/CCL7/MAPK10/TNF/CCL8/CXCL1/CASP5/PYDC1/CARD18
KEGG_STEROID_HORMONE_BIOSYNTHESIS	KEGG_STEROID_HORMONE_BIOSYNTHESIS	53	0.54621647	1.767929656	0.001266633	0.010133063	0.007420092	2983	tags=42%, list=16%, signal=35%	UGT2B28/UGT2B11/UGT2B15/AKR1D1/CYP1A1/UGT2B4/UGT2B10/UGT2B17/HSD17B2/SRD5A2/CYP11B1/AKR1C3/CYP3A4/UGT1A8/SULT1E1/HSD11B2/STS/UGT2A3/AKR1C1/CYP21A2/CYP7A1/CYP19A1
KEGG_RENIN_ANGIOTENSIN_SYSTEM	KEGG_RENIN_ANGIOTENSIN_SYSTEM	17	0.715949393	1.861699383	0.001407505	0.010398735	0.007614634	2466	tags=65%, list=13%, signal=56%	CTSG/CMA1/CPA3/AGTR2/REN/ENPEP/AGTR1/ANPEP/LNPEP/MAS1/AGT
KEGG_AXON_GUIDANCE	KEGG_AXON_GUIDANCE	128	0.439223254	1.618425303	0.001412872	0.010398735	0.007614634	3488	tags=33%, list=19%, signal=27%	SEMA5A/SEMA6D/SLIT3/LRRC4C/SLIT2/SEMA5B/CXCL12/UNC5C/RND1/NRP1/NTN4/SEMA3G/ABLIM3/SEMA6B/EPHA3/EPHA4/SLIT1/PLXNC1/UNC5B/NFATC4/EPHA5/SEMA3E/SEMA3B/NFATC2/SEMA6C/EPHB2/SEMA7A/SEMA3D/ITGB1/NTN1/FYN/NTNG1/RGS3/SRGAP3/FES/PPP3R2/PLXNA2/ARHGEF12/MET/SEMA6A/SEMA3C/RASA1
KEGG_TGF_BETA_SIGNALING_PATHWAY	KEGG_TGF_BETA_SIGNALING_PATHWAY	85	0.481620767	1.684881775	0.001657629	0.011730911	0.008590141	2956	tags=31%, list=16%, signal=26%	LEFTY2/NOG/TGFB3/GDF6/THBS4/DCN/GDF7/CHRD/THBS2/BMP8A/THBS1/INHBA/COMP/TGFB1/ACVRL1/SMAD6/AMHR2/FST/BMP8B/TGFBR2/BMP4/ACVR1C/SMAD3/LEFTY1/ID3/INHBB
KEGG_BASAL_TRANSCRIPTION_FACTORS	KEGG_BASAL_TRANSCRIPTION_FACTORS	35	-0.543229869	-1.792397193	0.002156456	0.014695845	0.010761259	6801	tags=63%, list=36%, signal=40%	GTF2H2/GTF2F1/GTF2H1/TAF5L/GTF2IRD1/TAF13/TAF12/TBPL1/GTF2F2/GTF2B/TAF11/TAF9/GTF2H3/GTF2A2/GTF2E1/GTF2E2/TAF10/TAF1L/TAF5/GTF2A1L/TBPL2/TAF4B
KEGG_RNA_POLYMERASE	KEGG_RNA_POLYMERASE	28	-0.592243982	-1.866398943	0.002286257	0.015023974	0.011001537	4824	tags=75%, list=26%, signal=56%	POLR2C/POLR2E/POLR1C/POLR1A/POLR3C/POLR3A/POLR2G/POLR2J3/POLR1B/POLR3B/POLR3F/POLR2K/POLR2D/POLR1D/POLR2H/POLR2L/POLR3K/POLR2I/POLR1E/POLR2J/POLR3G
KEGG_ALZHEIMERS_DISEASE	KEGG_ALZHEIMERS_DISEASE	151	-0.36149668	-1.56102464	0.002700182	0.017132187	0.012545308	3864	tags=40%, list=21%, signal=32%	NDUFC1/NDUFA2/COX8A/PPP3R1/NDUFB6/NDUFS6/COX7A2/NDUFB2/HSD17B10/NDUFB3/BID/COX6B2/UQCRB/NDUFB9/NDUFS3/COX7C/COX8C/SDHB/NDUFB10/NDUFA8/IL1B/NDUFB1/PSENEN/CYC1/COX6A2/UQCR10/NDUFA4/COX7A2L/NDUFA5/CDK5/NDUFV2/COX6B1/NDUFB4/COX5A/COX7B/NDUFA3/COX5B/NDUFA1/CYCS/NDUFB7/COX4I1/CALML5/COX6A1/CALML6/GAPDH/NDUFB8/ATP2A1/GRIN1/NDUFS5/UQCRH/NDUFA9/UQCRHL/MT-CO1/TNF/MT-CO3/MT-ATP8/MT-CYB/GRIN2B/MT-CO2/MT-ATP6…
KEGG_FOLATE_BIOSYNTHESIS	KEGG_FOLATE_BIOSYNTHESIS	10	-0.761840753	-1.828908259	0.002959837	0.018153665	0.013293302	98	tags=80%, list=1%, signal=80%	DHFR/PTS/GCH1/ALPL/GGH/SPR/ALPP/ALPI
KEGG_HEMATOPOIETIC_CELL_LINEAGE	KEGG_HEMATOPOIETIC_CELL_LINEAGE	83	0.467935976	1.636754032	0.003401722	0.020190867	0.014785074	3054	tags=35%, list=16%, signal=29%	FCER2/TPO/MS4A1/CD22/GP5/CD19/ITGA1/THPO/CD34/CD36/CSF3/IL3RA/ITGB3/IL1R1/ITGA2/CD1C/ITGA5/ANPEP/IL4R/ITGA4/CR2/CR1/IL11RA/CD37/GP1BA/CD5/CSF2RA/IL7R/CSF3R
KEGG_CELL_ADHESION_MOLECULES_CAMS	KEGG_CELL_ADHESION_MOLECULES_CAMS	126	0.427642633	1.57005926	0.003813857	0.021929676	0.016058344	3911	tags=37%, list=21%, signal=30%	NRXN2/CADM3/CD22/VCAN/CLDN5/ITGA8/NEGR1/SELP/CLDN18/JAM3/NLGN1/CD34/NRXN1/ESAM/CLDN11/CDH5/CLDN2/CNTN1/NLGN4X/NRCAM/SELL/PECAM1/CD28/ITGA4/CNTNAP1/ITGAV/CLDN8/SDC2/SELE/CADM1/ITGB1/JAM2/CD99/ALCAM/PTPRM/MAG/NCAM1/SDC1/PTPRC/SPN/CD6/CD40LG/CLDN1/ITGAL/CD276/SELPLG/NEO1
KEGG_LONG_TERM_POTENTIATION	KEGG_LONG_TERM_POTENTIATION	69	0.488932904	1.656703755	0.00398142	0.022199432	0.016255877	1588	tags=22%, list=9%, signal=20%	ADCY8/CALML3/GRIA1/CACNA1C/GRIA2/ADCY1/GRIN2A/GRIN2C/RAPGEF3/ITPR1/GRM5/CAMK4/CAMK2A/PLCB1/RPS6KA2
KEGG_NUCLEOTIDE_EXCISION_REPAIR	KEGG_NUCLEOTIDE_EXCISION_REPAIR	44	-0.482281431	-1.68592741	0.005087552	0.027532632	0.020161195	6329	tags=61%, list=34%, signal=41%	GTF2H1/RAD23B/CUL4A/MNAT1/RPA2/RPA4/POLD3/ERCC5/GTF2H5/POLD1/POLE3/RBX1/ERCC3/RPA3/RFC3/GTF2H3/CETN2/RAD23A/POLE4/RFC2/PCNA/RFC4/POLE/RFC5/POLD2/POLE2/CDK7
KEGG_ABC_TRANSPORTERS	KEGG_ABC_TRANSPORTERS	44	0.53143524	1.643102183	0.005659753	0.028329496	0.020744711	2526	tags=34%, list=14%, signal=30%	ABCC11/ABCA8/ABCA9/ABCG2/ABCA6/ABCB1/ABCB5/ABCB11/ABCC9/ABCC3/ABCG4/ABCB4/ABCC12/ABCA10/ABCC8
KEGG_MELANOMA	KEGG_MELANOMA	70	0.483289713	1.638175239	0.005696692	0.028329496	0.020744711	2957	tags=34%, list=16%, signal=29%	FGF4/FGF7/HGF/FGF10/PDGFRB/FGF1/IGF1/PDGFRA/FGF19/PDGFD/PIK3CG/FGF20/FGF22/PDGFB/PDGFA/PDGFC/FGF3/FGF18/IGF1R/MITF/FGF14/CCND1/FGF16/FGFR1
KEGG_DRUG_METABOLISM_CYTOCHROME_P450	KEGG_DRUG_METABOLISM_CYTOCHROME_P450	68	0.478573984	1.620676193	0.00552377	0.028329496	0.020744711	1715	tags=29%, list=9%, signal=27%	UGT2B28/UGT2B11/UGT2B15/ADH1C/GSTM5/GSTA2/UGT2B4/UGT2B10/UGT2B17/ADH1B/ALDH1A3/FMO1/GSTA1/MAOB/CYP3A4/AOX1/CYP2A6/GSTM3/UGT1A8/ADH1A
KEGG_COMPLEMENT_AND_COAGULATION_CASCADES	KEGG_COMPLEMENT_AND_COAGULATION_CASCADES	68	0.474017296	1.605245106	0.00670357	0.032459394	0.023768893	2822	tags=43%, list=15%, signal=36%	C7/C6/MASP1/C4BPA/C8B/F5/F2R/VWF/F13A1/PLAT/CFD/C4B/SERPIND1/F10/BDKRB2/CFI/C4A/THBD/TFPI/SERPINE1/PLAU/C4BPB/A2M/CR2/CR1/CFH/F3/PROS1/CPB2
KEGG_HOMOLOGOUS_RECOMBINATION	KEGG_HOMOLOGOUS_RECOMBINATION	26	-0.557507236	-1.727043956	0.007711811	0.036383928	0.026642694	6055	tags=73%, list=32%, signal=49%	BRCA2/RPA2/RPA4/POLD3/RAD51/NBN/POLD1/RAD51B/XRCC2/RAD51D/RPA3/RAD51C/RAD54B/POLD2/EME1/RAD52/RAD54L/SSBP1/BLM
KEGG_AMINOACYL_TRNA_BIOSYNTHESIS	KEGG_AMINOACYL_TRNA_BIOSYNTHESIS	22	-0.575476409	-1.727119596	0.009212481	0.041779911	0.030593985	5658	tags=55%, list=30%, signal=38%	IARS2/WARS2/FARSB/SARS2/NARS2/FARSA/PSTK/PARS2/DARS2/MARS2/CARS2/YARS2
KEGG_CYTOSOLIC_DNA_SENSING_PATHWAY	KEGG_CYTOSOLIC_DNA_SENSING_PATHWAY	44	-0.461700447	-1.613981773	0.009309654	0.041779911	0.030593985	3419	tags=36%, list=18%, signal=30%	POLR3B/NFKBIA/POLR3F/POLR1D/IKBKE/IL1B/POLR3K/IL18/PYCARD/AIM2/CCL4/IFNA5/IFNB1/IFNA4/POLR3G/CXCL10
KEGG_MISMATCH_REPAIR	KEGG_MISMATCH_REPAIR	23	-0.583640774	-1.765720685	0.010031147	0.041948433	0.030717388	6055	tags=65%, list=32%, signal=44%	RPA2/RPA4/POLD3/POLD1/MSH6/RPA3/RFC3/MSH2/RFC2/PCNA/RFC4/RFC5/POLD2/SSBP1/EXO1
KEGG_PORPHYRIN_AND_CHLOROPHYLL_METABOLISM	KEGG_PORPHYRIN_AND_CHLOROPHYLL_METABOLISM	39	0.5444073	1.667574396	0.009726783	0.041948433	0.030717388	223	tags=15%, list=1%, signal=15%	UGT2B28/UGT2B11/UGT2B15/UGT2B4/UGT2B10/UGT2B17
KEGG_LONG_TERM_DEPRESSION	KEGG_LONG_TERM_DEPRESSION	68	0.463672151	1.570211589	0.010028482	0.041948433	0.030717388	2809	tags=28%, list=15%, signal=24%	PLA2G5/GRIA1/GRIA3/GRIA2/PLA2G2C/PRKG1/GUCY1A2/IGF1/NOS1/ITPR1/GRM5/PLCB1/PLA2G3/JMJD7-PLA2G4B/PLA2G2A/PLA2G2E/IGF1R/PRKCB/GNAO1
KEGG_PATHWAYS_IN_CANCER	KEGG_PATHWAYS_IN_CANCER	321	0.335789483	1.355941972	0.010649776	0.043545749	0.031887048	3446	tags=25%, list=18%, signal=20%	KLK3/ZBTB16/TGFB3/FGF4/FGF7/HGF/FGF10/NTRK1/PDGFRB/RUNX1T1/COL4A6/FN1/WNT9B/LAMA2/LAMA4/GLI2/FGF1/IGF1/AR/PDGFRA/FGFR3/FGF19/MMP2/PIK3CG/COL4A2/FGF20/COL4A1/WNT8A/LEF1/LAMC3/GLI3/TGFB1/FGF22/ITGA2/WNT2/PDGFB/PDGFA/FZD4/EPAS1/AXIN2/GLI1/TGFBR2/FGF3/JUN/FGF18/FOS/MECOM/BMP4/LAMB2/IGF1R/MITF/TCF7/VEGFC/FGF14/ITGAV/FOXO1/ITGB1/PRKCB/WNT7B/CCND1/SMAD3/WNT5A/STAT5B/LAMB1/NOS2/RARA/FGF16/FGFR1/CSF2RA/CS…
KEGG_PENTOSE_AND_GLUCURONATE_INTERCONVERSIONS	KEGG_PENTOSE_AND_GLUCURONATE_INTERCONVERSIONS	27	0.586093183	1.656101271	0.012467408	0.049869632	0.036517809	223	tags=22%, list=1%, signal=22%	UGT2B28/UGT2B11/UGT2B15/UGT2B4/UGT2B10/UGT2B17
